# Supplementary material for: Sequence logic at enhancers governs a dual mechanism of endodermal organ fate induction by FOXA pioneer factors
Source: Nat Commun. 2021 Nov 17;12:6636. doi: 10.1038/s41467-021-26950-0 (PMC8599738; doi:10.1038/s41467-021-26950-0)
Supplement: Supplementary file 4 — Dataset 1 [file 41467_2021_26950_MOESM4_ESM.xlsx]

## Sheet:  
Supplementary Data 1. Genes regulated by FOXA1/2 at GT stage. All differential expression was determined using DESeq2.
Gene Name	WT vs. KO Log2 Fold Change	WT vs. KO p-value	WT vs. KO adj. p-value
ISLR2|ISLR2-001|ENSG00000167178.11|ENST00000361742.3|protein_coding	-1.89689247387664	0.00166910564880091	0.0112010809654563
PGA4|PGA4-201|ENSG00000229183.4|ENST00000422676.2|protein_coding	-5.67921369031426	4.26101089894298e-52	2.38797929953528e-49
RP11-469N6.1|RP11-469N6.1-001|ENSG00000251226.1|ENST00000513405.1|lincRNA	-2.04446027220805	9.34555252421684e-08	1.7722235672273e-06
GPR116|GPR116-201|ENSG00000069122.14|ENST00000283296.7|protein_coding	-2.14462407431627	7.27806473251828e-09	1.67867097245649e-07
CBR1|CBR1-004|ENSG00000159228.8|ENST00000530908.1|protein_coding	-1.22257920856937	0.000383244306062368	0.00321076813666755
GABRA2|GABRA2-003|ENSG00000151834.11|ENST00000507460.1|protein_coding	-4.49966288898991	3.07925238378458e-20	2.35777638921179e-18
FAM111A|FAM111A-002|ENSG00000166801.11|ENST00000528737.1|protein_coding	-1.11018012937081	4.6930180305473e-06	6.40819569334453e-05
BCMO1|BCMO1-001|ENSG00000135697.5|ENST00000258168.2|protein_coding	-4.11123777613987	7.40439185860519e-22	6.52279871423615e-20
MSRB3|MSRB3-002|ENSG00000174099.6|ENST00000308259.5|protein_coding	-2.05328856464223	1.13438923092319e-08	2.53864166036677e-07
PANX2|PANX2-002|ENSG00000073150.9|ENST00000395842.2|protein_coding	-1.47370366270887	7.29285422562448e-09	1.68061050133814e-07
RP11-209D14.2|RP11-209D14.2-001|ENSG00000261033.1|ENST00000564549.1|antisense	-2.18619375775835	0.000200192278926891	0.00181767136398976
S1PR1|S1PR1-001|ENSG00000170989.8|ENST00000305352.6|protein_coding	-1.29728522897798	8.88008555096244e-05	0.000900313523527138
CHN2|CHN2-001|ENSG00000106069.16|ENST00000222792.6|protein_coding	-1.98906038893492	3.49756283501999e-19	2.46325682017183e-17
LAMA4|LAMA4-009|ENSG00000112769.14|ENST00000389463.4|protein_coding	-2.55059330461767	4.504529223026e-08	9.0919003627973e-07
MAOA|MAOA-001|ENSG00000189221.5|ENST00000338702.3|protein_coding	-1.30369170884151	2.65787599080594e-09	6.51847798862463e-08
RP11-489N22.3|RP11-489N22.3-001|ENSG00000269909.1|ENST00000602859.1|lincRNA	-4.49014928838731	2.59851914495898e-17	1.55911148697539e-15
TINCR|TINCR-001|ENSG00000223573.2|ENST00000448587.1|lincRNA	-1.601033169868	7.98386594742938e-05	0.000819863661034268
MFRP|MFRP-001|ENSG00000259159.1|ENST00000530681.1|protein_coding	-1.8327537406645	0.000656455409631923	0.0050662278024333
COL22A1|COL22A1-201|ENSG00000169436.12|ENST00000435777.1|protein_coding	-2.20426908043864	1.32755923135651e-13	5.69509937360431e-12
C9orf172|C9orf172-201|ENSG00000232434.1|ENST00000436881.1|protein_coding	-1.01891982155375	0.00877915765971442	0.043655467766071
NBPF10|NBPF10-001|ENSG00000163386.16|ENST00000369339.3|protein_coding	-1.15870087285103	3.05339679049845e-07	5.24292512788325e-06
RP11-561N12.1|RP11-561N12.1-001|ENSG00000224669.1|ENST00000414815.1|pseudogene	-2.01666910681419	0.00338385427068322	0.0199881823600284
LY75-CD302|LY75-CD302-001|ENSG00000248672.1|ENST00000504764.1|protein_coding	-1.29185896771677	5.58205424615855e-06	7.51309702829924e-05
CHRNA3|CHRNA3-001|ENSG00000080644.11|ENST00000326828.5|protein_coding	-1.05936807752568	0.000922633160227648	0.00678494294379096
FGF8|FGF8-006|ENSG00000107831.8|ENST00000469792.2|protein_coding	-1.72543213891061	4.64418384359986e-07	7.70811609580468e-06
RP4-813D12.3|RP4-813D12.3-001|ENSG00000226308.1|ENST00000412321.1|lincRNA	-2.67888464214982	9.06972843562756e-05	0.000917774287339339
DAPK1|DAPK1-201|ENSG00000196730.8|ENST00000469640.2|protein_coding	-1.12130944458071	1.18743060588599e-33	2.21632219846142e-31
AC002480.3|AC002480.3-001|ENSG00000232759.1|ENST00000435127.1|antisense	-2.01070087018481	2.29616125222737e-08	4.88142755316133e-07
CDH24|CDH24-201|ENSG00000139880.15|ENST00000397359.3|protein_coding	-1.27049645063184	3.6024574792646e-08	7.36713742265757e-07
MDFI|MDFI-001|ENSG00000112559.9|ENST00000230321.6|protein_coding	-1.19363382369188	2.02412632479235e-07	3.5926878298538e-06
HAPLN3|HAPLN3-002|ENSG00000140511.7|ENST00000558770.1|protein_coding	-1.48745124826915	1.63555410894567e-09	4.16236668885305e-08
MB|MB-201|ENSG00000198125.8|ENST00000359787.1|protein_coding	-1.2740549507263	0.00297490893432006	0.0179688122129144
SCARA3|SCARA3-001|ENSG00000168077.9|ENST00000301904.3|protein_coding	-1.26105040236252	7.03816768005143e-09	1.62476193420293e-07
NELL2|NELL2-002|ENSG00000184613.6|ENST00000429094.2|protein_coding	-1.98611087825998	9.8233431188739e-10	2.57203635935525e-08
ZXDA|ZXDA-001|ENSG00000198205.5|ENST00000358697.4|protein_coding	-1.85619464964151	0.00687330446618047	0.0359283269774149
ENPP2|ENPP2-001|ENSG00000136960.8|ENST00000427067.2|protein_coding	-3.55804988318733	8.58594018832526e-42	2.4852051050603e-39
LRRC70|LRRC70-001|ENSG00000186105.7|ENST00000334994.5|protein_coding	-1.23422817557628	0.00152280890633492	0.0103579723220743
SERPINA10|SERPINA10-002|ENSG00000140093.5|ENST00000554723.1|protein_coding	-4.15083336328149	4.18332563233344e-15	2.09086901623648e-13
PLEKHO1|PLEKHO1-001|ENSG00000023902.9|ENST00000369124.4|protein_coding	-1.44534699893692	2.37242646875584e-08	5.02328884140102e-07
C15orf26|C15orf26-001|ENSG00000156206.9|ENST00000286732.4|protein_coding	-1.70693432186048	0.00246818385790709	0.0153728926028075
CSPG5|CSPG5-002|ENSG00000114646.5|ENST00000264723.4|protein_coding	-1.11076565294241	0.00658004449538534	0.0346290453563336
KCNH5|KCNH5-004|ENSG00000140015.15|ENST00000322893.7|protein_coding	-2.41377258708018	2.51847587979009e-06	3.63887299361881e-05
FRMPD2|FRMPD2-001|ENSG00000170324.15|ENST00000374201.3|protein_coding	-1.51544479392948	0.0029658592429446	0.017929936300014
SYNGR1|SYNGR1-001|ENSG00000100321.10|ENST00000328933.5|protein_coding	-1.0283488394087	3.17828730246084e-05	0.000361624568236797
ACAN|ACAN-201|ENSG00000157766.11|ENST00000439576.2|protein_coding	-1.71099951841499	9.62323473737304e-06	0.000123046603389517
PCDH12|PCDH12-001|ENSG00000113555.4|ENST00000231484.3|protein_coding	-1.57124115025153	3.99590086044968e-10	1.13174224370155e-08
SPOCK3|SPOCK3-014|ENSG00000196104.6|ENST00000506886.1|protein_coding	-3.51949861287816	5.24275781568877e-14	2.34058035364817e-12
PLCB1|PLCB1-005|ENSG00000182621.12|ENST00000378641.3|protein_coding	-1.16413751663374	3.56260989744364e-05	0.000401193436078091
LRRK1|LRRK1-201|ENSG00000154237.8|ENST00000284395.5|protein_coding	-1.04705769815299	0.000346567370192255	0.00292864437948797
AC007362.1|AC007362.1-201|ENSG00000180672.4|ENST00000315950.4|pseudogene	-1.94387477832564	0.000114606608800962	0.00112220746312912
EDEM2|EDEM2-001|ENSG00000088298.8|ENST00000374492.3|protein_coding	-1.23444151511566	1.57984454609088e-11	5.3833254002631e-10
HES6|HES6-003|ENSG00000144485.6|ENST00000409160.3|protein_coding	-1.60590605836342	0.000285710242985226	0.00248862691806576
HECW2|HECW2-001|ENSG00000138411.6|ENST00000260983.3|protein_coding	-1.32291626085499	2.90576007494915e-11	9.75002807314148e-10
AC073072.5|AC073072.5-001|ENSG00000179428.2|ENST00000325042.2|antisense	-1.57004124153134	0.0103141748732064	0.0497482816627461
LCP2|LCP2-001|ENSG00000043462.7|ENST00000046794.5|protein_coding	-1.69540246259176	6.51373681578122e-06	8.64777357498373e-05
PDE3A|PDE3A-001|ENSG00000172572.6|ENST00000359062.3|protein_coding	-1.03564765658049	0.0012500950600719	0.00873408591042279
TRBV30|TRBV30-001|ENSG00000237254.2|ENST00000417977.2|TR_V_gene	-2.13193068277835	0.00199476587026281	0.0129446003997838
KCNJ2|KCNJ2-002|ENSG00000123700.4|ENST00000243457.3|protein_coding	-1.32578756285433	0.00207209862462694	0.0133510464218869
AC073130.1|AC073130.1-001|ENSG00000237870.2|ENST00000457033.1|processed_transcript	-1.81527839543348	0.00841322262556041	0.0422264260589293
IL1RAPL1|IL1RAPL1-001|ENSG00000169306.5|ENST00000378993.1|protein_coding	-2.37115006163171	2.29032028739898e-12	8.50874984063317e-11
PAQR9|PAQR9-001|ENSG00000188582.4|ENST00000340634.3|protein_coding	-1.65807469175707	2.7328917990803e-06	3.92285395028747e-05
ZBTB16|ZBTB16-001|ENSG00000109906.9|ENST00000335953.4|protein_coding	-1.54322682895262	3.39096351640406e-14	1.54262485357656e-12
PROX1-AS1|PROX1-AS1-001|ENSG00000230461.4|ENST00000433082.2|antisense	-3.72565962342228	1.92205746658005e-15	1.00450384265315e-13
RP4-647J21.1|RP4-647J21.1-001|ENSG00000260997.1|ENST00000568457.1|sense_overlapping	-2.47731761376573	0.000316555905543487	0.00272486357909002
CD274|CD274-001|ENSG00000120217.9|ENST00000381577.3|protein_coding	-2.15577046659752	0.000197733069915065	0.00179844235551202
SORCS2|SORCS2-001|ENSG00000184985.12|ENST00000507866.2|protein_coding	-1.78601066001441	1.24742931178534e-15	6.6647643148937e-14
LY75|LY75-202|ENSG00000054219.9|ENST00000554112.1|protein_coding	-1.29185896771677	5.58205424615855e-06	7.51309702829924e-05
FCN3|FCN3-001|ENSG00000142748.8|ENST00000270879.4|protein_coding	-3.08742557281267	2.15533109398215e-13	9.01133666912539e-12
PTPRT|PTPRT-003|ENSG00000196090.8|ENST00000373193.3|protein_coding	-3.52277190156818	1.63870473012127e-15	8.61546558710461e-14
MTERFD2|MTERFD2-002|ENSG00000122085.12|ENST00000241527.6|protein_coding	-1.3634735873811	8.54876241498206e-26	9.26643629673364e-24
HSBP1L1|HSBP1L1-003|ENSG00000226742.3|ENST00000587347.1|protein_coding	-1.34982404635079	1.05441849600683e-05	0.000133397613759942
RP4-541C22.5|RP4-541C22.5-001|ENSG00000255202.1|ENST00000534431.1|antisense	-1.54568319255109	0.00653510461982163	0.034456976318248
NUDT4P1|NUDT4P1-201|ENSG00000177144.5|ENST00000322209.2|pseudogene	-1.56751194421916	0.00326337308346542	0.0194251024289686
ORM2|ORM2-001|ENSG00000228278.2|ENST00000431067.2|protein_coding	-1.56623198007219	5.93281307494723e-08	1.17584873133266e-06
RP4-710M16.2|RP4-710M16.2-001|ENSG00000223956.1|ENST00000451914.1|lincRNA	-4.07779802856962	6.82980115452922e-22	6.03681081913757e-20
FAT4|FAT4-001|ENSG00000196159.7|ENST00000394329.3|protein_coding	-2.52076683337647	1.7228192177572e-15	9.03965302703676e-14
TMEM204|TMEM204-002|ENSG00000131634.9|ENST00000566264.1|protein_coding	-1.79668198765808	9.70052747147902e-08	1.83294041319051e-06
NT5E|NT5E-001|ENSG00000135318.7|ENST00000257770.3|protein_coding	-2.79104391434758	3.35407841338368e-15	1.70224326413345e-13
EFCC1|EFCC1-201|ENSG00000114654.6|ENST00000436022.2|protein_coding	-2.12525766301367	0.000205650431004149	0.00186337542230798
XXbac-BPG299F13.17|XXbac-BPG299F13.17-001|ENSG00000272501.1|ENST00000606367.1|antisense	-1.43336852506626	0.00267522907008944	0.0164331934949057
KCNK1|KCNK1-001|ENSG00000135750.10|ENST00000366621.3|protein_coding	-1.23156332632652	5.01898622652189e-07	8.27802737674306e-06
ZCCHC18|ZCCHC18-006|ENSG00000166707.6|ENST00000537356.3|protein_coding	-2.16473661649246	1.69895900425161e-13	7.21783551161088e-12
ATP2A3|ATP2A3-201|ENSG00000074370.13|ENST00000309890.7|protein_coding	-1.2392870991134	0.000305336769746593	0.00263950459964728
GPT2|GPT2-001|ENSG00000166123.9|ENST00000340124.4|protein_coding	-1.88052189482365	5.42684256089021e-27	6.38138540418965e-25
KIAA1549|KIAA1549-201|ENSG00000122778.5|ENST00000242365.4|protein_coding	-1.31383206290114	1.65706323365974e-17	1.02217905326927e-15
SLC43A1|SLC43A1-001|ENSG00000149150.4|ENST00000278426.3|protein_coding	-2.92349589929449	1.09631979045535e-28	1.53601400428691e-26
ZNF366|ZNF366-001|ENSG00000178175.7|ENST00000318442.5|protein_coding	-2.05062564358152	0.000436558459520916	0.00359791921895523
RP11-244F12.2|RP11-244F12.2-001|ENSG00000259627.1|ENST00000558905.1|antisense	-2.90851094357784	6.60898434326304e-63	6.00278095177754e-60
RP11-319F12.2|RP11-319F12.2-001|ENSG00000227121.1|ENST00000444155.1|lincRNA	-2.53730125567352	4.78592068110087e-11	1.53920818974600e-09
GLB1L2|GLB1L2-002|ENSG00000149328.10|ENST00000535456.2|protein_coding	-2.27916502275845	6.6786253577091e-14	2.96652600205831e-12
AC104131.1|AC104131.1-001|ENSG00000213115.2|ENST00000392363.2|pseudogene	-1.3787813476007	0.00300486817359889	0.0181241648025177
GPR155|GPR155-001|ENSG00000163328.9|ENST00000392552.2|protein_coding	-1.56862647335326	0.000522185728178235	0.00419943876998569
GABRA4|GABRA4-001|ENSG00000109158.6|ENST00000264318.3|protein_coding	-4.76133413783797	1.46864754529447e-14	6.9953302609505e-13
TSHZ3|TSHZ3-001|ENSG00000121297.6|ENST00000240587.4|protein_coding	-1.84912582453291	0.000942085370778098	0.00690443201622012
DOPEY2|DOPEY2-001|ENSG00000142197.8|ENST00000399151.3|protein_coding	-2.52906557706363	6.22876601552116e-41	1.74537975371093e-38
SIX2|SIX2-001|ENSG00000170577.7|ENST00000303077.6|protein_coding	-2.52638149736649	5.53023696086548e-05	0.000593944268282216
SHROOM3|SHROOM3-001|ENSG00000138771.10|ENST00000296043.6|protein_coding	-1.18348789325917	2.39777835420303e-08	5.06475395747456e-07
AC090044.1|AC090044.1-001|ENSG00000224957.1|ENST00000420823.1|lincRNA	-1.83753292873059	0.00767582129460651	0.0392737243395368
HLA-H|HLA-H-001|ENSG00000206341.6|ENST00000383620.4|pseudogene	-4.43760982088999	1.17673185543143e-54	7.5597846517229e-52
CD82|CD82-001|ENSG00000085117.7|ENST00000227155.4|protein_coding	-1.36881047865893	0.000116618767119825	0.00113725965417852
SLC6A16|SLC6A16-002|ENSG00000063127.11|ENST00000454748.3|protein_coding	-1.81409508107858	2.51632019624641e-07	4.38358954822291e-06
FAM198B|FAM198B-004|ENSG00000164125.11|ENST00000296530.8|protein_coding	-2.68326423292512	6.63019139118036e-44	2.35998974653636e-41
RP11-744N12.3|RP11-744N12.3-001|ENSG00000245008.3|ENST00000501648.2|antisense	-1.97198262284113	0.00242402978517163	0.0151624185564998
CCDC178|CCDC178-202|ENSG00000166960.12|ENST00000403303.1|protein_coding	-2.26422335935274	3.39125123294452e-06	4.75388810408508e-05
RP11-116D17.1|RP11-116D17.1-001|ENSG00000257726.1|ENST00000547948.1|protein_coding	-1.81058562612058	0.00816342075900826	0.0412562568650117
FGA|FGA-001|ENSG00000171560.10|ENST00000403106.3|protein_coding	-2.16315353656977	1.14115658196991e-17	7.19092449021229e-16
PIK3AP1|PIK3AP1-001|ENSG00000155629.10|ENST00000339364.5|protein_coding	-3.74122281215654	1.3480946373511e-39	3.41430891806039e-37
RP11-116D17.3|RP11-116D17.3-001|ENSG00000271579.1|ENST00000603439.1|lincRNA	-3.479225726453	1.30552257366655e-07	2.39633899584508e-06
HTR1B|HTR1B-001|ENSG00000135312.4|ENST00000369947.2|protein_coding	-3.17503520082934	9.78047410538934e-13	3.79865202323e-11
RHOU|RHOU-001|ENSG00000116574.4|ENST00000366691.3|protein_coding	-2.26557517686635	1.71404813599181e-42	5.38255008889417e-40
GYG1|GYG1-001|ENSG00000163754.13|ENST00000345003.4|protein_coding	-1.20619368696668	4.14598524893919e-19	2.89669102008112e-17
RP3-417O22.3|RP3-417O22.3-001|ENSG00000224384.1|ENST00000442184.1|antisense	-1.40238997163476	0.000100788279767647	0.00100864866606376
NR2F1|NR2F1-001|ENSG00000175745.7|ENST00000327111.3|protein_coding	-3.19150882615604	1.02956693867106e-09	2.6850290261976e-08
WNT6|WNT6-001|ENSG00000115596.3|ENST00000233948.3|protein_coding	-2.06833871138523	0.0013346261577966	0.00923648265800382
KCNQ3|KCNQ3-001|ENSG00000184156.11|ENST00000388996.4|protein_coding	-1.11212694334013	0.00388885531810079	0.022453408390788
CMTM5|CMTM5-006|ENSG00000166091.15|ENST00000553750.1|protein_coding	-1.95477797840144	0.00324450200313509	0.0193392583757815
ACTN2|ACTN2-001|ENSG00000077522.8|ENST00000366578.4|protein_coding	-2.48279824098567	0.000177675807459776	0.00163692926494945
RNF144B|RNF144B-001|ENSG00000137393.8|ENST00000259939.3|protein_coding	-1.72919219427156	3.97238158234264e-15	1.99680402440659e-13
SEPT3|SEPT3-001|ENSG00000100167.15|ENST00000396425.3|protein_coding	-1.60698926730905	1.18144551750374e-08	2.62609915029945e-07
SMLR1|SMLR1-001|ENSG00000256162.2|ENST00000541421.2|protein_coding	-1.29328342449702	0.000415464178695138	0.00345651499268159
CMTM8|CMTM8-001|ENSG00000170293.4|ENST00000307526.3|protein_coding	-2.28270972653798	1.56393070021959e-29	2.30133713093765e-27
EMCN|EMCN-001|ENSG00000164035.5|ENST00000296420.4|protein_coding	-2.0362254839679	1.70830494843551e-06	2.53932010958191e-05
PCOLCE|PCOLCE-001|ENSG00000106333.8|ENST00000223061.5|protein_coding	-1.06477101994027	0.00297142341713421	0.0179553321420773
LDB3|LDB3-001|ENSG00000122367.15|ENST00000361373.4|protein_coding	-1.51744797732385	0.00973150090909834	0.0474593101176912
CLDN5|CLDN5-003|ENSG00000184113.8|ENST00000403084.1|protein_coding	-1.82041573793995	1.87057243029807e-05	0.000224162319445182
BMP1|BMP1-001|ENSG00000168487.13|ENST00000306385.5|protein_coding	-1.81074314243954	6.2820253784641e-16	3.42584986477732e-14
VWC2|VWC2-001|ENSG00000188730.4|ENST00000340652.4|protein_coding	-5.77828489275987	1.55743489874292e-26	1.76063670527418e-24
ESYT3|ESYT3-001|ENSG00000158220.9|ENST00000389567.4|protein_coding	-1.38528663524271	1.0763203530543e-09	2.80418181003464e-08
BHLHE40-AS1|BHLHE40-AS1-002|ENSG00000235831.2|ENST00000434530.1|antisense	-1.78062816213526	0.0045774036698077	0.0256147891784013
BCL6|BCL6-003|ENSG00000113916.13|ENST00000419510.2|protein_coding	-1.16945227503062	0.00240721668483313	0.0150751515640762
AC097468.4|AC097468.4-001|ENSG00000224090.1|ENST00000441450.1|antisense	-2.45589411808619	8.7460181477124e-05	0.000889116626826494
LRRC7|LRRC7-002|ENSG00000033122.14|ENST00000310961.5|protein_coding	-2.3688500692355	3.88958472132486e-13	1.57860803635897e-11
UNC45B|UNC45B-001|ENSG00000141161.7|ENST00000268876.5|protein_coding	-3.053517846211	7.21139678439849e-06	9.50691648153435e-05
CTC-558O2.1|CTC-558O2.1-001|ENSG00000254042.1|ENST00000522615.1|antisense	-1.52627016621897	0.0005353046449108	0.00428927758631666
EDIL3|EDIL3-001|ENSG00000164176.8|ENST00000296591.5|protein_coding	-4.73040031223139	4.5141291086871e-48	1.98170267871364e-45
TOX3|TOX3-003|ENSG00000103460.12|ENST00000219746.9|protein_coding	-1.95441103862632	2.73225608383347e-15	1.40561768062839e-13
ALCAM|ALCAM-001|ENSG00000170017.8|ENST00000306107.5|protein_coding	-1.15809180846013	9.67564762921299e-05	0.000970512408809864
NOV|NOV-001|ENSG00000136999.4|ENST00000259526.3|protein_coding	-4.37605414539317	1.79459113736898e-12	6.77279334913422e-11
CDHR3|CDHR3-203|ENSG00000128536.11|ENST00000542731.1|protein_coding	-1.46077288447878	0.000162439027600531	0.0015161283564455
FOXQ1|FOXQ1-001|ENSG00000164379.4|ENST00000296839.2|protein_coding	-3.10429449208648	7.6773007214048e-07	1.21599579676369e-05
AES|AES-004|ENSG00000104964.10|ENST00000586742.1|protein_coding	-1.26971918671858	1.58816226248257e-13	6.77993419672464e-12
GRHL1|GRHL1-001|ENSG00000134317.13|ENST00000324907.9|protein_coding	-1.27063547416305	1.32046818383584e-06	1.99547515560734e-05
NRGN|NRGN-001|ENSG00000154146.8|ENST00000284292.6|protein_coding	-2.26064682920887	1.31786841953815e-11	4.52576977452865e-10
SAP30L-AS1|SAP30L-AS1-002|ENSG00000245275.3|ENST00000524264.1|antisense	-2.15807594111646	9.46456711636109e-05	0.000950788321300347
ZSCAN2|ZSCAN2-007|ENSG00000176371.9|ENST00000448803.2|protein_coding	-1.4386673591445	1.50612042241317e-20	1.18421528138397e-18
RBP4|RBP4-003|ENSG00000138207.8|ENST00000371467.1|protein_coding	-2.25907957303272	0.000579334631390613	0.00458110903357212
ARNT2|ARNT2-001|ENSG00000172379.14|ENST00000303329.4|protein_coding	-1.23282633441824	3.578428639673e-08	7.32616876197138e-07
ZNF662|ZNF662-201|ENSG00000182983.10|ENST00000541208.1|protein_coding	-2.30633325185736	0.000328000277697932	0.00279664913282234
MIR4800|MIR4800-201|ENSG00000265080.1|ENST00000537353.2|miRNA	-1.01783270748757	5.95030505479471e-05	0.000634281809564115
MAML2|MAML2-001|ENSG00000184384.9|ENST00000524717.1|protein_coding	-1.09952847285287	4.79295407262107e-05	0.00052471492216475
EFCAB4B|EFCAB4B-007|ENSG00000130038.5|ENST00000333750.5|protein_coding	-1.62525986534306	1.17979956379616e-05	0.000147980573859004
AL139147.1|AL139147.1-201|ENSG00000248458.2|ENST00000502413.2|protein_coding	-2.11416718555772	0.00217508825994543	0.0138922950453353
AVPR1A|AVPR1A-001|ENSG00000166148.2|ENST00000299178.2|protein_coding	-3.80207296304419	1.59151694284914e-09	4.06206940645799e-08
ARMC12|ARMC12-003|ENSG00000157343.4|ENST00000288065.2|protein_coding	-2.39915190908872	8.52717099700334e-05	0.00086989033331165
SLC10A4|SLC10A4-001|ENSG00000145248.6|ENST00000273861.4|protein_coding	-6.91146290797261	4.93229962872881e-80	8.66111814804779e-77
RGS1|RGS1-002|ENSG00000090104.7|ENST00000498352.1|protein_coding	-2.88276692031428	2.51004618207179e-06	3.62868366826405e-05
BGN|BGN-001|ENSG00000182492.11|ENST00000331595.4|protein_coding	-1.48041817688136	0.000258872113563012	0.00227745206120565
TENM4|TENM4-001|ENSG00000149256.10|ENST00000278550.7|protein_coding	-3.12877966733665	2.28048259306723e-40	6.06746580822129e-38
AC019221.4|AC019221.4-001|ENSG00000243637.1|ENST00000442524.1|processed_transcript	-2.00213473597819	1.06160330492879e-05	0.000134113338378055
GSTA2|GSTA2-001|ENSG00000244067.1|ENST00000493422.1|protein_coding	-1.29166548663655	1.12979866366394e-06	1.73521264145237e-05
TDGF1P7|TDGF1P7-001|ENSG00000269584.1|ENST00000593394.1|pseudogene	-1.04412800315393	0.00740545325476857	0.0381796122001574
STAT1|STAT1-001|ENSG00000115415.14|ENST00000361099.3|protein_coding	-1.84513301704601	5.78329013342429e-22	5.14634669305391e-20
RAI2|RAI2-002|ENSG00000131831.13|ENST00000360011.1|protein_coding	-1.18009319780487	0.00425898225003862	0.0241614457174278
TGFB3|TGFB3-001|ENSG00000119699.3|ENST00000238682.3|protein_coding	-1.1916515620843	0.00115923798746354	0.00819713519188982
RP11-732A19.6|RP11-732A19.6-001|ENSG00000255410.1|ENST00000526633.1|antisense	-1.2989189267221	1.04911631966954e-07	1.96262243324543e-06
KCND2|KCND2-001|ENSG00000184408.5|ENST00000331113.4|protein_coding	-2.25302134156557	6.60917127075646e-10	1.80399555721995e-08
ANXA1|ANXA1-003|ENSG00000135046.9|ENST00000376911.1|protein_coding	-2.37921131394256	1.18346495963003e-08	2.62836990191021e-07
DGKB|DGKB-001|ENSG00000136267.9|ENST00000403951.2|protein_coding	-1.86115354429025	0.00386356859809024	0.0223318843260252
MEX3B|MEX3B-002|ENSG00000183496.5|ENST00000558133.1|protein_coding	-1.60847754338939	7.62669537373608e-08	1.47711144223683e-06
TNFAIP2|TNFAIP2-001|ENSG00000185215.4|ENST00000560869.1|protein_coding	-1.13655319154466	0.00379951412039352	0.0220341703943561
SPTSSB|SPTSSB-001|ENSG00000196542.4|ENST00000359175.4|protein_coding	-5.21800279334165	1.38784946161884e-39	3.48151950657526e-37
CD36|CD36-015|ENSG00000135218.13|ENST00000447544.2|protein_coding	-1.96660944609884	0.000176534835512439	0.00162869617071721
SHC2|SHC2-002|ENSG00000129946.6|ENST00000589922.1|protein_coding	-1.2691548039869	1.07780397260325e-09	2.80527239509582e-08
ALB|ALB-001|ENSG00000163631.12|ENST00000295897.4|protein_coding	-4.89547090480444	7.5655321340998e-28	9.76843707902886e-26
KIAA1549L|KIAA1549L-001|ENSG00000110427.10|ENST00000321505.4|protein_coding	-1.53952508099099	1.7190223040356e-07	3.08861169770107e-06
WWC1|WWC1-001|ENSG00000113645.9|ENST00000265293.4|protein_coding	-1.06996714468654	7.35085051239912e-23	6.91505008916403e-21
AC010296.1|AC010296.1-201|ENSG00000256121.1|ENST00000542571.1|pseudogene	-1.60691069961602	2.78540978972579e-08	5.82283284614106e-07
SERPINA1|SERPINA1-202|ENSG00000197249.8|ENST00000437397.1|protein_coding	-3.02109725679918	7.91874448076963e-06	0.000103206199714731
CNKSR2|CNKSR2-201|ENSG00000149970.10|ENST00000425654.2|protein_coding	-1.81102657602764	1.77739953102387e-39	4.37539286422138e-37
C3orf52|C3orf52-001|ENSG00000114529.8|ENST00000264848.5|protein_coding	-1.6576659680208	2.27617219876901e-08	4.84675632300532e-07
FAM19A5|FAM19A5-001|ENSG00000219438.4|ENST00000358295.5|protein_coding	-1.22031448693377	0.00012267193247258	0.00118913166161008
RP11-279F6.2|RP11-279F6.2-001|ENSG00000259457.1|ENST00000558010.1|lincRNA	-2.93411329961679	1.43917230184807e-05	0.000176808761337118
OLFML2B|OLFML2B-001|ENSG00000162745.6|ENST00000294794.3|protein_coding	-5.16905543749177	8.46924604897417e-83	1.85899950774983e-79
KCND3|KCND3-002|ENSG00000171385.5|ENST00000369697.1|protein_coding	-1.91546415564718	1.73439473314183e-10	5.13880284262721e-09
APOF|APOF-001|ENSG00000175336.8|ENST00000398189.3|protein_coding	-2.19081387125128	0.00149270776042316	0.0101807152795303
HAPLN1|HAPLN1-001|ENSG00000145681.6|ENST00000274341.4|protein_coding	-1.6511512814307	0.00577179503754767	0.0310073590228443
ARL9|ARL9-001|ENSG00000196503.2|ENST00000360096.2|protein_coding	-1.71829378958091	0.000330374566101987	0.00281074485501497
LPA|LPA-201|ENSG00000198670.7|ENST00000447678.1|protein_coding	-1.92063960825122	0.00343168313309565	0.020212552264253
SYTL3|SYTL3-001|ENSG00000164674.11|ENST00000297239.9|protein_coding	-1.194586754873	0.00779868277480812	0.0397402407213089
TP53INP1|TP53INP1-002|ENSG00000164938.9|ENST00000448464.2|protein_coding	-1.18431294785428	3.63356923779303e-06	5.06929098111591e-05
RFTN2|RFTN2-001|ENSG00000162944.6|ENST00000295049.4|protein_coding	-1.80335524306369	1.19291054298965e-07	2.20654941729967e-06
FAM150A|FAM150A-001|ENSG00000196711.4|ENST00000358543.4|protein_coding	-1.51545875806582	0.00221168892611657	0.0140744380239316
VAT1L|VAT1L-001|ENSG00000171724.2|ENST00000302536.2|protein_coding	-3.90572219999607	7.77358713004194e-11	2.42315130183792e-09
POPDC2|POPDC2-001|ENSG00000121577.9|ENST00000341124.5|protein_coding	-1.91668745953919	0.000153936723763181	0.00144758775577372
GPR137B|GPR137B-001|ENSG00000077585.9|ENST00000366592.3|protein_coding	-1.06973319310086	0.000495417962464415	0.00400900434141711
SLIT3|SLIT3-001|ENSG00000184347.10|ENST00000519560.1|protein_coding	-1.82475466381573	2.19476788205495e-06	3.19923552923781e-05
ZNF441|ZNF441-003|ENSG00000197044.6|ENST00000357901.4|protein_coding	-2.86191486551651	1.37981483385413e-06	2.0768184413553e-05
TMEM100|TMEM100-001|ENSG00000166292.7|ENST00000424486.2|protein_coding	-1.94759013114429	1.74937523933577e-06	2.59597429882277e-05
FIBCD1|FIBCD1-202|ENSG00000130720.8|ENST00000448616.1|protein_coding	-1.38469329647169	0.00119330035268354	0.00840138109490025
CTHRC1|CTHRC1-001|ENSG00000164932.8|ENST00000330295.5|protein_coding	-2.25144838556761	6.92900033556877e-07	1.10948248534274e-05
DCLK1|DCLK1-010|ENSG00000133083.10|ENST00000360631.3|protein_coding	-1.68235025921228	1.22729822123514e-05	0.000153426839806994
INS-IGF2|INS-IGF2-002|ENSG00000129965.9|ENST00000356578.4|protein_coding	-3.77306578424894	2.79225000680683e-12	1.0257721782328e-10
SRGAP3|SRGAP3-001|ENSG00000196220.11|ENST00000383836.3|protein_coding	-2.13811018213637	2.72539659261689e-22	2.49260230033086e-20
RGS7|RGS7-001|ENSG00000182901.11|ENST00000366565.1|protein_coding	-1.38292507414693	0.00777294044516155	0.0396550941943745
FST|FST-003|ENSG00000134363.7|ENST00000396947.3|protein_coding	-3.22206521934432	1.02048289039701e-19	7.46653314807149e-18
FBP1|FBP1-001|ENSG00000165140.5|ENST00000375326.4|protein_coding	-2.26525620342914	9.51202705322905e-09	2.15988614294873e-07
RUNX1T1|RUNX1T1-001|ENSG00000079102.12|ENST00000523629.1|protein_coding	-1.73456282285608	0.00471352101334087	0.0262536073705472
ST3GAL5|ST3GAL5-001|ENSG00000115525.12|ENST00000377332.3|protein_coding	-1.08181613761669	7.81623858394141e-11	2.43356648109949e-09
SLC46A3|SLC46A3-003|ENSG00000139508.10|ENST00000266943.6|protein_coding	-2.37810653869419	2.74613250673432e-13	1.13552794705466e-11
DGKD|DGKD-001|ENSG00000077044.5|ENST00000264057.2|protein_coding	-1.7333936402643	3.35417764408632e-06	4.70943705464998e-05
CNTN1|CNTN1-001|ENSG00000018236.10|ENST00000551295.2|protein_coding	-1.53631227280785	3.79331606904449e-07	6.3762568767474e-06
TDRD10|TDRD10-005|ENSG00000163239.8|ENST00000368482.4|protein_coding	-2.45212695054075	5.54981797593917e-05	0.00059544686552439
ERC2|ERC2-001|ENSG00000187672.8|ENST00000288221.6|protein_coding	-1.0480474530543	3.74385355378299e-07	6.30921961654791e-06
ST6GALNAC4|ST6GALNAC4-001|ENSG00000136840.14|ENST00000335791.5|protein_coding	-1.30828071893092	3.34429284135792e-08	6.90022424523891e-07
RP11-384F7.2|RP11-384F7.2-001|ENSG00000239268.2|ENST00000484092.1|lincRNA	-1.59372865982405	0.000762573052130898	0.00575370214641302
NNAT|NNAT-001|ENSG00000053438.7|ENST00000062104.2|protein_coding	-1.15393493220979	1.02736071060498e-05	0.000130350101721268
PLEKHM2|PLEKHM2-001|ENSG00000116786.7|ENST00000375799.3|protein_coding	-1.389844464356	5.04628288254796e-14	2.26052876065159e-12
TTLL2|TTLL2-002|ENSG00000120440.9|ENST00000515138.1|protein_coding	-2.63897776288727	1.83869925070352e-05	0.000220543434715531
MRC1|MRC1-001|ENSG00000120586.4|ENST00000239761.3|protein_coding	-1.75021082937215	0.0101531859393111	0.0491337346392532
LPAR6|LPAR6-003|ENSG00000139679.11|ENST00000378434.4|protein_coding	-2.49913157708251	5.27659538766407e-15	2.60272514065677e-13
PCYOX1L|PCYOX1L-004|ENSG00000145882.6|ENST00000503240.1|protein_coding	-1.09867731333988	0.000185439340975019	0.00170012956536095
ZADH2|ZADH2-001|ENSG00000180011.6|ENST00000322342.3|protein_coding	-1.70120637675226	5.88587986442068e-36	1.26043963925887e-33
PLVAP|PLVAP-001|ENSG00000130300.4|ENST00000252590.4|protein_coding	-2.08222528419324	3.83999243370993e-07	6.44238221044074e-06
VGLL3|VGLL3-001|ENSG00000206538.3|ENST00000398399.2|protein_coding	-1.44793810845297	4.90868779554423e-06	6.67012037862828e-05
C11orf52|C11orf52-001|ENSG00000149300.5|ENST00000278601.5|protein_coding	-1.14444144650252	5.42460096273324e-10	1.50880664581197e-08
TIGD3|TIGD3-001|ENSG00000173825.6|ENST00000309880.5|protein_coding	-1.73205544541239	6.30442697945971e-09	1.46178350914585e-07
AC019181.3|AC019181.3-001|ENSG00000224331.2|ENST00000417151.1|pseudogene	-1.78557502961211	0.00953785660673538	0.0466791421444463
NR4A1|NR4A1-005|ENSG00000123358.15|ENST00000550557.1|protein_coding	-1.2697449608764	0.00390638232732407	0.0225348468028287
NPY|NPY-001|ENSG00000122585.3|ENST00000242152.2|protein_coding	-7.537392772294	7.60545188545185e-84	2.00327602662802e-80
AJUBA|AJUBA-001|ENSG00000129474.11|ENST00000262713.2|protein_coding	-1.00108542249936	4.11872658329031e-18	2.67209995576026e-16
CUX2|CUX2-001|ENSG00000111249.9|ENST00000261726.6|protein_coding	-1.65265877224928	1.01717208145849e-07	1.90964452071394e-06
FGG|FGG-001|ENSG00000171557.12|ENST00000404648.3|protein_coding	-3.57845565341135	1.22489800183505e-26	1.40277449427544e-24
GPR156|GPR156-002|ENSG00000175697.6|ENST00000464295.1|protein_coding	-1.28257619558893	0.00421594464641027	0.0239585721653606
CPAMD8|CPAMD8-001|ENSG00000160111.8|ENST00000443236.1|protein_coding	-1.8443237014246	1.99343830714026e-19	1.43462199481078e-17
SEMA3D|SEMA3D-001|ENSG00000153993.9|ENST00000284136.6|protein_coding	-4.30538466886613	1.83041795071922e-34	3.49859006412592e-32
NEBL|NEBL-004|ENSG00000078114.14|ENST00000377122.4|protein_coding	-1.65386823230033	5.48055998447743e-05	0.000589697508133724
GLP2R|GLP2R-001|ENSG00000065325.8|ENST00000262441.5|protein_coding	-1.8690594133202	0.0065727796324538	0.0346115584803744
MAP4K4|MAP4K4-003|ENSG00000071054.11|ENST00000413150.2|protein_coding	-1.00606766488332	4.57543818372061e-13	1.85126024207682e-11
ALDH4A1|ALDH4A1-001|ENSG00000159423.12|ENST00000375341.3|protein_coding	-3.38392224105866	8.7658028184571e-40	2.26363966900157e-37
ANKRD33B|ANKRD33B-001|ENSG00000164236.7|ENST00000296657.5|protein_coding	-1.04148519064036	0.00025020336941724	0.00220856459465486
HMGCS2|HMGCS2-001|ENSG00000134240.7|ENST00000369406.3|protein_coding	-2.2642932536536	0.000111665332476984	0.00109912737572636
PDGFD|PDGFD-001|ENSG00000170962.8|ENST00000393158.2|protein_coding	-1.50257119118115	1.26598250573956e-09	3.26921364717452e-08
PHLDA2|PHLDA2-001|ENSG00000181649.5|ENST00000314222.4|protein_coding	-1.52707665338211	0.00564067441658632	0.0304208362270441
AC010127.3|AC010127.3-001|ENSG00000236107.3|ENST00000447809.2|antisense	-1.76450650823918	0.00416702311365922	0.0237142640719702
KRT8P46|KRT8P46-001|ENSG00000248971.2|ENST00000512037.2|pseudogene	-1.00742731779018	0.00513665306987627	0.0281463369795176
RP11-761I4.3|RP11-761I4.3-003|ENSG00000259343.1|ENST00000560851.1|antisense	-1.59129172454028	0.0012967541747838	0.00900751713180518
C5|C5-001|ENSG00000106804.6|ENST00000223642.1|protein_coding	-3.32542039510818	1.05264668027966e-20	8.47911729619765e-19
RP11-244O19.1|RP11-244O19.1-001|ENSG00000261534.1|ENST00000567068.1|sense_overlapping	-1.61945826898073	0.0020202548775949	0.013058530914319
IGFBP5|IGFBP5-001|ENSG00000115461.4|ENST00000233813.4|protein_coding	-2.29364910789785	3.45739443077218e-11	1.13550834546807e-09
ARID5A|ARID5A-004|ENSG00000196843.11|ENST00000454558.2|protein_coding	-1.1258056509084	9.92575866953648e-06	0.00012642383140986
SLC35F1|SLC35F1-001|ENSG00000196376.6|ENST00000360388.4|protein_coding	-1.06687442732649	4.25822885629998e-05	0.00047166420552961
CPLX1|CPLX1-001|ENSG00000168993.10|ENST00000304062.6|protein_coding	-1.17457683792705	0.00065839502914861	0.00507906314208274
USP18|USP18-001|ENSG00000184979.9|ENST00000215794.7|protein_coding	-2.83634790384948	7.11335689559379e-16	3.86321279649362e-14
FAM84A|FAM84A-001|ENSG00000162981.12|ENST00000295092.2|protein_coding	-4.47134503067561	3.52426784684675e-58	2.73027103193951e-55
AR|AR-001|ENSG00000169083.11|ENST00000374690.3|protein_coding	-2.19930851586906	2.54458321252371e-31	4.11192158391869e-29
ALDH2|ALDH2-001|ENSG00000111275.8|ENST00000261733.2|protein_coding	-1.01725354196785	6.96335228794279e-10	1.89673939259993e-08
ITIH4|ITIH4-201|ENSG00000055955.11|ENST00000346281.5|protein_coding	-1.05688708712397	3.43061689108584e-05	0.000388321654109157
AC010641.1|AC010641.1-001|ENSG00000267443.1|ENST00000591757.1|lincRNA	-1.97484473582796	0.00408819659619039	0.023358589662398
FMOD|FMOD-001|ENSG00000122176.10|ENST00000354955.4|protein_coding	-3.04893408794978	1.50444614587219e-12	5.70995842684058e-11
SYT16|SYT16-001|ENSG00000139973.11|ENST00000430451.2|protein_coding	-1.81579392823206	1.19411215582553e-05	0.000149562121656892
HLA-DOA|HLA-DOA-001|ENSG00000204252.8|ENST00000229829.5|protein_coding	-1.0968017128187	0.000479467675405873	0.00390271278436053
KRT79|KRT79-002|ENSG00000185640.5|ENST00000546453.1|protein_coding	-3.66230974704403	1.87101447584184e-08	4.02306296274891e-07
RP11-1100L3.8|RP11-1100L3.8-001|ENSG00000259884.1|ENST00000564363.1|lincRNA	-1.37413950426714	0.00337647611456379	0.0199587928316002
RBFOX1|RBFOX1-201|ENSG00000078328.15|ENST00000340209.4|protein_coding	-2.82358326139014	2.75001532272262e-06	3.94528342050728e-05
PDE11A|PDE11A-001|ENSG00000128655.12|ENST00000286063.6|protein_coding	-2.93120658800275	1.28749505613348e-40	3.53256456026624e-38
HOPX|HOPX-001|ENSG00000171476.17|ENST00000503639.3|protein_coding	-1.46759515254995	2.88412836630032e-05	0.000331448259896817
FOXP2|FOXP2-203|ENSG00000128573.18|ENST00000403559.4|protein_coding	-2.83707596553189	3.86757356297311e-17	2.29959114331178e-15
TSPAN12|TSPAN12-001|ENSG00000106025.4|ENST00000222747.3|protein_coding	-1.09977662026534	2.45711922556595e-07	4.29181169770605e-06
C1R|C1R-201|ENSG00000159403.11|ENST00000542285.1|protein_coding	-1.55232718638588	3.8379717950678e-07	6.44238221044074e-06
CBFA2T3|CBFA2T3-001|ENSG00000129993.10|ENST00000268679.4|protein_coding	-2.39758482120895	1.0702456050473e-12	4.12138439136635e-11
SCHIP1|SCHIP1-005|ENSG00000151967.14|ENST00000482804.1|protein_coding	-1.93558128114635	7.91069537092515e-12	2.75983729894263e-10
PCDHB5|PCDHB5-001|ENSG00000113209.6|ENST00000231134.5|protein_coding	-1.04163561238577	0.00227404497063325	0.014398640511173
Y_RNA|Y_RNA.598-201|ENSG00000207395.1|ENST00000384665.1|misc_RNA	-2.6917185727902	1.19226768422653e-20	9.48771323339176e-19
VSTM5|VSTM5-001|ENSG00000214376.5|ENST00000409977.1|protein_coding	-2.04353130509924	1.63981057363747e-07	2.96245613920515e-06
SP110|SP110-002|ENSG00000135899.12|ENST00000258381.6|protein_coding	-1.14656600786564	0.0013988680926945	0.00962041398474495
RBMS3|RBMS3-002|ENSG00000144642.16|ENST00000434693.2|protein_coding	-3.55060495380033	3.79351164748716e-26	4.16337903311715e-24
ABRA|ABRA-001|ENSG00000174429.3|ENST00000311955.3|protein_coding	-2.72114789724099	6.07874591852762e-05	0.000646925929268757
NOTCH4|NOTCH4-001|ENSG00000204301.5|ENST00000375023.3|protein_coding	-1.50931627265028	9.13178516556364e-07	1.42579265714847e-05
SNED1|SNED1-001|ENSG00000162804.9|ENST00000310397.8|protein_coding	-2.27503790481433	1.42766771181884e-36	3.13373062744235e-34
THSD7B|THSD7B-001|ENSG00000144229.7|ENST00000409968.1|protein_coding	-2.18311809880043	1.35700259156546e-14	6.52252705507922e-13
ASIC2|ASIC2-001|ENSG00000108684.10|ENST00000225823.2|protein_coding	-2.30250720513023	0.000304852386004276	0.00263704822573157
ADH1B|ADH1B-001|ENSG00000196616.8|ENST00000305046.8|protein_coding	-8.66801115368017	2.48978568514556e-63	2.42892425728644e-60
RP11-85G21.2|RP11-85G21.2-001|ENSG00000237189.1|ENST00000434098.1|lincRNA	-3.02936375323879	1.65918006348537e-07	2.99334266247977e-06
COL3A1|COL3A1-001|ENSG00000168542.8|ENST00000304636.3|protein_coding	-2.28673213484035	0.000504607433293239	0.00407460447361861
SYNJ2|SYNJ2-002|ENSG00000078269.9|ENST00000355585.4|protein_coding	-1.69336629583494	9.04699469459453e-27	1.0497702213904e-24
SERPINF2|SERPINF2-001|ENSG00000167711.9|ENST00000382061.4|protein_coding	-2.50445027019762	8.50800738467675e-10	2.25000918185126e-08
EDARADD|EDARADD-002|ENSG00000186197.8|ENST00000359362.5|protein_coding	-1.43558800404558	1.22046394242484e-19	8.88039233245032e-18
IRS1|IRS1-001|ENSG00000169047.5|ENST00000305123.5|protein_coding	-1.57410488997554	2.54361906076662e-15	1.31113358239908e-13
TRPC3|TRPC3-002|ENSG00000138741.6|ENST00000379645.3|protein_coding	-4.00692073251123	7.31380273838592e-23	6.90485892935789e-21
ACSM1|ACSM1-001|ENSG00000166743.5|ENST00000307493.4|protein_coding	-1.95369858364527	0.00429886583894044	0.0243457592340768
CNTD2|CNTD2-001|ENSG00000105219.4|ENST00000430325.2|protein_coding	-1.23405999201894	0.00222600496363377	0.0141522980309229
AKR1C3|AKR1C3-001|ENSG00000196139.7|ENST00000380554.3|protein_coding	-2.51639275433167	1.24008683364518e-09	3.20863332006032e-08
LL0XNC01-116E7.1|LL0XNC01-116E7.1-001|ENSG00000234345.2|ENST00000417646.2|pseudogene	-1.87264226894035	0.00128739526015172	0.00895431506532777
TLE2|TLE2-004|ENSG00000065717.10|ENST00000262953.6|protein_coding	-2.77601190085935	1.97876522869195e-67	2.48193695827361e-64
ZNF713|ZNF713-002|ENSG00000178665.10|ENST00000429591.2|protein_coding	-1.15201830953537	2.92340307817457e-15	1.49519295299259e-13
RP11-736N17.4|RP11-736N17.4-001|ENSG00000259374.2|ENST00000560510.1|pseudogene	-2.25669676072776	5.36842536743165e-05	0.000580477521256772
DSC3|DSC3-001|ENSG00000134762.12|ENST00000360428.4|protein_coding	-1.97521068485809	4.36336774987278e-17	2.57116569422034e-15
MAN2A2|MAN2A2-201|ENSG00000196547.10|ENST00000360468.3|protein_coding	-1.09318103080784	8.23472270336604e-10	2.18651810490586e-08
TRIM60P14|TRIM60P14-001|ENSG00000250227.1|ENST00000513444.1|pseudogene	-1.63539772528515	0.00772457100568551	0.0394465297188361
ITIH1|ITIH1-201|ENSG00000055957.6|ENST00000537050.1|protein_coding	-2.35947663230563	0.000488954435269444	0.0039676044500361
NEGR1|NEGR1-001|ENSG00000172260.9|ENST00000357731.5|protein_coding	-3.09755301226738	2.78585994597974e-30	4.21721557339692e-28
FRAS1|FRAS1-201|ENSG00000138759.13|ENST00000264895.6|protein_coding	-1.23133293009269	1.64223556056725e-06	2.44801837381672e-05
FILIP1|FILIP1-004|ENSG00000118407.10|ENST00000393004.2|protein_coding	-1.72622576129124	6.35328966957799e-06	8.46034630418019e-05
ROBO4|ROBO4-001|ENSG00000154133.10|ENST00000306534.3|protein_coding	-1.70911820556248	0.000167273404338398	0.00155359008119655
GDF15|GDF15-001|ENSG00000130513.6|ENST00000252809.3|protein_coding	-1.19711632587009	0.00130163501170208	0.00903903670135322
MTUS1|MTUS1-001|ENSG00000129422.9|ENST00000262102.6|protein_coding	-1.21381050586277	9.80812253581687e-11	2.99705275630413e-09
RFX8|RFX8-003|ENSG00000196460.8|ENST00000481179.1|protein_coding	-1.92432804286913	0.00429676936095771	0.0243391193478766
TBXA2R|TBXA2R-001|ENSG00000006638.7|ENST00000375190.4|protein_coding	-1.65830824535395	2.0649274847906e-05	0.000244890544571744
RHOJ|RHOJ-001|ENSG00000126785.8|ENST00000316754.3|protein_coding	-2.01120006735386	3.5611861551398e-07	6.03226002098923e-06
RP11-77K12.4|RP11-77K12.4-001|ENSG00000203472.3|ENST00000530512.3|antisense	-1.35485262875362	0.00056864423407553	0.00451283191489891
WDR72|WDR72-001|ENSG00000166415.10|ENST00000396328.1|protein_coding	-1.28225285237353	0.000118880981901408	0.00115717851562568
DCC|DCC-001|ENSG00000187323.7|ENST00000442544.2|protein_coding	-1.78323268791878	0.00133640303888136	0.00924149541720529
LINC00862|LINC00862-001|ENSG00000203721.1|ENST00000367355.1|lincRNA	-1.07356435839494	0.000296106695504937	0.00256645289884832
LOXL4|LOXL4-001|ENSG00000138131.3|ENST00000260702.3|protein_coding	-1.82212056751267	1.69755657027161e-05	0.000205674517299698
RTN4RL2|RTN4RL2-001|ENSG00000186907.3|ENST00000335099.3|protein_coding	-1.94670843717267	0.000157853802607498	0.00147651603717382
RP11-452K12.4|RP11-452K12.4-001|ENSG00000225850.2|ENST00000445808.2|antisense	-1.06817468869121	0.00517451337744506	0.0282949309449664
TNFRSF11B|TNFRSF11B-001|ENSG00000164761.4|ENST00000297350.4|protein_coding	-1.55740041469564	3.15587563071245e-06	4.46131719216513e-05
ZG16B|ZG16B-001|ENSG00000162078.7|ENST00000382280.3|protein_coding	-2.25964766031939	0.000688793712888396	0.00527101289874502
HLA-J|HLA-J-002|ENSG00000204622.6|ENST00000469281.1|pseudogene	-2.13021154046733	4.39348617129834e-12	1.57662705384194e-10
CDR2L|CDR2L-001|ENSG00000109089.7|ENST00000337231.5|protein_coding	-1.40960192828429	3.10780712230396e-08	6.45072022076331e-07
CXCL17|CXCL17-001|ENSG00000189377.4|ENST00000601181.1|protein_coding	-1.71564686272946	0.00746011976794249	0.0384013200483888
SLC10A7|SLC10A7-002|ENSG00000120519.10|ENST00000432059.2|protein_coding	-1.04421463082092	8.49598125010473e-09	1.93584901494601e-07
NFE2L2|NFE2L2-001|ENSG00000116044.11|ENST00000397062.3|protein_coding	-2.01667072850061	9.24927776609509e-31	1.45883818179009e-28
DNAH2|DNAH2-001|ENSG00000183914.10|ENST00000572933.1|protein_coding	-1.68459985272833	4.72711831261369e-05	0.000518369260425665
COL14A1|COL14A1-001|ENSG00000187955.7|ENST00000297848.3|protein_coding	-1.73656118968341	1.0121227492852e-12	3.911087204897e-11
CTC-210G5.1|CTC-210G5.1-004|ENSG00000250328.1|ENST00000509993.1|antisense	-3.54181778222363	6.34070723512515e-09	1.46890262597358e-07
LINC01018|LINC01018-001|ENSG00000250056.1|ENST00000505626.1|lincRNA	-2.09159392577723	2.72539235906388e-06	3.91422217763046e-05
CTD-2260A17.2|CTD-2260A17.2-001|ENSG00000247121.2|ENST00000501338.1|protein_coding	-1.32942246158007	5.22060035662112e-05	0.000566120269219433
APOBEC3F|APOBEC3F-001|ENSG00000128394.12|ENST00000308521.5|protein_coding	-2.38117955248566	3.16161388469825e-08	6.54692686501195e-07
EMID1|EMID1-003|ENSG00000186998.11|ENST00000334018.6|protein_coding	-1.16438639808713	1.60103496564806e-05	0.000195237319422083
MEG3|MEG3-010|ENSG00000214548.10|ENST00000452120.2|lincRNA	-4.74127542972077	6.88258020439479e-38	1.6043111733076e-35
TMEM38A|TMEM38A-001|ENSG00000072954.2|ENST00000187762.2|protein_coding	-1.38317725307002	9.44711919870511e-07	1.47153825957358e-05
RP11-379K22.3|RP11-379K22.3-001|ENSG00000270919.1|ENST00000603875.1|antisense	-1.24928885021834	0.00140103912031634	0.0096303158739907
PMEPA1|PMEPA1-001|ENSG00000124225.11|ENST00000341744.3|protein_coding	-1.85322658911519	3.24351629196229e-14	1.47810067699458e-12
VASN|VASN-001|ENSG00000168140.4|ENST00000304735.3|protein_coding	-2.51324328694314	3.32394243671328e-12	1.20929065998657e-10
RP11-619A14.2|RP11-619A14.2-001|ENSG00000254933.1|ENST00000527314.1|antisense	-1.48534264610688	0.000968208719429549	0.00706835301268689
BCAT1|BCAT1-001|ENSG00000060982.10|ENST00000261192.7|protein_coding	-2.82073932479868	1.15318656038311e-15	6.18634093696359e-14
MBNL1|MBNL1-201|ENSG00000152601.13|ENST00000282486.6|protein_coding	-2.37385719194815	1.85714072326728e-13	7.85185981554738e-12
VWA2|VWA2-001|ENSG00000165816.8|ENST00000392982.3|protein_coding	-2.06953123958928	2.30695867054474e-18	1.53061187360576e-16
CADPS|CADPS-013|ENSG00000163618.13|ENST00000383710.4|protein_coding	-3.57064955482953	7.37779710889008e-21	6.03512968472562e-19
RECK|RECK-001|ENSG00000122707.7|ENST00000377966.3|protein_coding	-1.13464787301952	5.36068145271924e-11	1.71151938745e-09
PTPRS|PTPRS-201|ENSG00000105426.10|ENST00000262963.6|protein_coding	-1.01225453296577	0.000745073193473791	0.00563619411720266
SLC15A1|SLC15A1-001|ENSG00000088386.11|ENST00000376503.5|protein_coding	-1.6245930120591	0.00215617933665271	0.0137949389670713
SOX21-AS1|SOX21-AS1-001|ENSG00000227640.2|ENST00000438290.2|lincRNA	-3.77064786775734	2.44524079897165e-10	7.13262930729936e-09
TM4SF18|TM4SF18-001|ENSG00000163762.2|ENST00000296059.2|protein_coding	-1.92045207348401	1.60069419033507e-07	2.89775154456534e-06
IL1RAP|IL1RAP-005|ENSG00000196083.5|ENST00000447382.1|protein_coding	-2.07070115373918	1.14917799623507e-08	2.56610381227706e-07
NR4A2|NR4A2-001|ENSG00000153234.9|ENST00000339562.4|protein_coding	-4.93154511942347	2.23685400789392e-58	1.78541619902806e-55
RP11-624G17.3|RP11-624G17.3-001|ENSG00000255301.1|ENST00000528885.1|antisense	-1.75765011195913	0.00200913821352836	0.0130090217660612
RP11-625L16.3|RP11-625L16.3-001|ENSG00000256482.1|ENST00000545410.1|antisense	-2.47883206719252	1.53845800103636e-06	2.29982881653221e-05
SORD|SORD-001|ENSG00000140263.9|ENST00000267814.9|protein_coding	-2.60802165070669	2.60588604543262e-37	5.917158485922e-35
ATP8A2|ATP8A2-001|ENSG00000132932.12|ENST00000381655.2|protein_coding	-1.71467600779953	0.000690682776285528	0.00528393387376149
AC003088.1|AC003088.1-001|ENSG00000226965.1|ENST00000435466.1|lincRNA	-3.24938193200797	3.59723519372395e-07	6.08212330732607e-06
TRPM5|TRPM5-002|ENSG00000070985.9|ENST00000533881.1|protein_coding	-2.08313268043027	0.00110439274502552	0.00788125302193776
APOBEC3D|APOBEC3D-001|ENSG00000243811.3|ENST00000216099.8|protein_coding	-2.69584802445584	1.02967972562311e-10	3.13184341488598e-09
TRIB2|TRIB2-001|ENSG00000071575.7|ENST00000155926.4|protein_coding	-1.34912607199745	0.000108817580639692	0.00107713456371646
C7orf41|C7orf41-001|ENSG00000180354.11|ENST00000324453.8|protein_coding	-1.67109620663728	1.36560001434441e-08	3.00500454284309e-07
MTMR9LP|MTMR9LP-003|ENSG00000220785.3|ENST00000441044.1|pseudogene	-1.06610129203293	4.0858124464685e-05	0.000453328979949369
AC006132.1|AC006132.1-003|ENSG00000267757.1|ENST00000587092.1|protein_coding	-2.08456304561104	5.80788059727555e-05	0.000620858664497719
NQO1|NQO1-001|ENSG00000181019.8|ENST00000320623.5|protein_coding	-1.04836013011641	0.00250616583051102	0.0155799877214209
AC021860.1|AC021860.1-201|ENSG00000196355.2|ENST00000436901.1|protein_coding	-1.44094622186795	0.00231467112152661	0.0146262091319839
KIAA1324|KIAA1324-001|ENSG00000116299.12|ENST00000369936.1|protein_coding	-1.14803084132819	0.0069933530896914	0.0364185291384879
SELE|SELE-001|ENSG00000007908.11|ENST00000333360.7|protein_coding	-2.88542519157422	8.4458623476283e-07	1.32735092026569e-05
GRM3|GRM3-001|ENSG00000198822.6|ENST00000361669.2|protein_coding	-1.94494065938541	1.211461956479e-09	3.14073896984811e-08
RP11-351J23.2|RP11-351J23.2-001|ENSG00000272549.1|ENST00000609107.1|lincRNA	-2.0293663148773	0.000979913136732185	0.00712418217541423
SLC6A19|SLC6A19-001|ENSG00000174358.11|ENST00000304460.10|protein_coding	-1.71544419487018	2.91528234532658e-06	4.16198032389714e-05
RP11-686D22.3|RP11-686D22.3-001|ENSG00000267648.1|ENST00000590539.1|pseudogene	-1.70607239691227	0.00197997400996231	0.0128708083470896
TAC1|TAC1-001|ENSG00000006128.7|ENST00000319273.5|protein_coding	-1.80810354773608	0.0075522621045745	0.038775705182122
TIE1|TIE1-001|ENSG00000066056.9|ENST00000372476.3|protein_coding	-2.15559693195743	9.82598528024878e-09	2.22350904022124e-07
STARD4-AS1|STARD4-AS1-002|ENSG00000246859.2|ENST00000500779.2|antisense	-1.02916074350673	5.64763712375693e-10	1.56095238027028e-08
SPOCK1|SPOCK1-001|ENSG00000152377.8|ENST00000394945.1|protein_coding	-1.50057695328639	6.62990685811752e-07	1.06873773955211e-05
FOXP1|FOXP1-001|ENSG00000114861.14|ENST00000318789.4|protein_coding	-1.99505035262477	1.18495563580408e-39	3.03026518903683e-37
CTC-558O2.2|CTC-558O2.2-001|ENSG00000254192.1|ENST00000520041.1|antisense	-1.54652172841945	0.000134880209739819	0.00129049935508421
LGALS8-AS1|LGALS8-AS1-001|ENSG00000223776.4|ENST00000487567.1|antisense	-1.4638787150192	0.00563066482272864	0.0303855176051367
TRBC2|TRBC2-001|ENSG00000211772.4|ENST00000466254.1|TR_C_gene	-4.69868580771319	3.26471189510209e-18	2.12852750784626e-16
AC007563.5|AC007563.5-001|ENSG00000236886.2|ENST00000447289.1|antisense	-2.11252690331006	2.2300419945858e-07	3.92380134518303e-06
KCNB2|KCNB2-001|ENSG00000182674.5|ENST00000523207.1|protein_coding	-5.10406610135203	2.18109634560839e-42	6.68024159806105e-40
SPNS2|SPNS2-001|ENSG00000183018.4|ENST00000329078.3|protein_coding	-1.54987033012087	1.58941077087783e-10	4.73586874490069e-09
AC005082.12|AC005082.12-001|ENSG00000226816.2|ENST00000413042.2|lincRNA	-3.46370319053476	4.5928935974987e-08	9.25606865785125e-07
F7|F7-001|ENSG00000057593.9|ENST00000375581.3|protein_coding	-2.22111606555505	2.0438842935089e-10	6.00847235390896e-09
ENG|ENG-002|ENSG00000106991.9|ENST00000373203.4|protein_coding	-1.18191881566645	4.69179109429799e-07	7.78222779746908e-06
TPPP3|TPPP3-003|ENSG00000159713.6|ENST00000564104.1|protein_coding	-1.33529446142923	0.0020336032624324	0.0131319220231599
SHE|SHE-001|ENSG00000169291.5|ENST00000304760.2|protein_coding	-1.626958467029	0.000112889399162395	0.00110868332614993
PTH2R|PTH2R-001|ENSG00000144407.5|ENST00000272847.2|protein_coding	-2.36531457442374	0.000152499254031399	0.00143458226828109
CBLN2|CBLN2-001|ENSG00000141668.5|ENST00000269503.4|protein_coding	-1.88123113484147	0.00624086154224907	0.0331620522539521
RP4-601P9.2|RP4-601P9.2-001|ENSG00000257817.1|ENST00000551875.1|lincRNA	-1.80366047204982	0.00224039824814213	0.0142266368987618
RP11-1151B14.3|RP11-1151B14.3-001|ENSG00000267391.1|ENST00000590797.1|lincRNA	-2.8704809067155	2.47935176904313e-05	0.000289477507077111
SCIN|SCIN-001|ENSG00000006747.10|ENST00000297029.5|protein_coding	-3.30801071220678	8.60295592267805e-10	2.27283710133741e-08
ST6GALNAC3|ST6GALNAC3-001|ENSG00000184005.9|ENST00000328299.3|protein_coding	-1.44602989476845	1.46392715976084e-12	5.56419067649358e-11
AC007743.1|AC007743.1-005|ENSG00000233251.3|ENST00000596663.1|antisense	-1.30156106399793	0.000220040309222412	0.0019720523119831
ITIH2|ITIH2-001|ENSG00000151655.13|ENST00000358415.4|protein_coding	-2.33667790268433	7.23374645346003e-05	0.000749555002297943
XKR4|XKR4-001|ENSG00000206579.7|ENST00000327381.6|protein_coding	-1.32460414039151	0.00743523712906767	0.0382882005825303
IQSEC2|IQSEC2-012|ENSG00000124313.8|ENST00000396435.3|protein_coding	-1.93133904664357	2.01664745075859e-27	2.49382600248739e-25
SMARCD3|SMARCD3-004|ENSG00000082014.12|ENST00000469154.1|protein_coding	-1.4078624764015	9.87731192297758e-09	2.23320511631957e-07
CLEC1A|CLEC1A-001|ENSG00000150048.6|ENST00000315330.4|protein_coding	-2.3838949105311	1.37879843091151e-05	0.000169866934846629
EDNRA|EDNRA-001|ENSG00000151617.11|ENST00000324300.5|protein_coding	-1.71311063555853	7.21334011847896e-27	8.44441683203271e-25
COL23A1|COL23A1-001|ENSG00000050767.11|ENST00000390654.3|protein_coding	-1.8229606167463	7.08030910369534e-10	1.91867635587793e-08
RP11-798K23.5|RP11-798K23.5-001|ENSG00000253520.1|ENST00000521868.1|pseudogene	-1.19134508800484	0.00100846689369156	0.0072834064752528
NOD1|NOD1-002|ENSG00000106100.6|ENST00000434755.1|protein_coding	-1.01329378757431	1.44334005690883e-06	2.16131762927679e-05
RNASE1|RNASE1-001|ENSG00000129538.9|ENST00000397967.4|protein_coding	-1.21468700648437	2.86199959043039e-05	0.000329192441973522
DLL4|DLL4-001|ENSG00000128917.5|ENST00000249749.5|protein_coding	-2.37950238898541	4.48057873553002e-08	9.05049416363963e-07
ENOX1|ENOX1-001|ENSG00000120658.8|ENST00000261488.6|protein_coding	-2.67840054232317	3.76001052418803e-07	6.32834998128515e-06
CHST15|CHST15-202|ENSG00000182022.13|ENST00000435907.1|protein_coding	-2.62673352564367	6.81341446167634e-23	6.45558765901276e-21
RP5-894A10.6|RP5-894A10.6-001|ENSG00000270157.1|ENST00000602609.1|sense_intronic	-1.18820604432625	1.24168068530287e-05	0.000155004119672406
GUCY1A3|GUCY1A3-010|ENSG00000164116.12|ENST00000296518.7|protein_coding	-1.91017966993341	4.1344836466942e-18	2.67573216840111e-16
RP11-617D20.1|RP11-617D20.1-001|ENSG00000231160.5|ENST00000440181.1|antisense	-1.17319874700246	6.77295201862748e-05	0.000708215784718729
GRIK4|GRIK4-001|ENSG00000149403.7|ENST00000527524.2|protein_coding	-1.14724851747649	0.00028018639440692	0.00244860969763711
ECE1|ECE1-001|ENSG00000117298.10|ENST00000415912.2|protein_coding	-1.73070643032664	1.37272835885902e-29	2.03132949282846e-27
DPP10|DPP10-001|ENSG00000175497.12|ENST00000410059.1|protein_coding	-1.5133374813741	3.05959621263435e-06	4.34446168413956e-05
PABPC4L|PABPC4L-001|ENSG00000254535.2|ENST00000421491.3|protein_coding	-1.65762536283674	8.67594161243515e-13	3.39560627149394e-11
DIO1|DIO1-001|ENSG00000211452.6|ENST00000361921.3|protein_coding	-1.5345113826713	0.00950499365347224	0.0465615645959566
PEAR1|PEAR1-001|ENSG00000187800.9|ENST00000338302.3|protein_coding	-1.11449074259986	0.00118894841902653	0.00837574254002642
PARD6A|PARD6A-002|ENSG00000102981.5|ENST00000458121.2|protein_coding	-1.30221680718044	0.00325171528669392	0.0193734857841027
SNORA44|SNORA44.1-201|ENSG00000252840.1|ENST00000517031.1|snoRNA	-2.21599062260253	0.000472054346616313	0.00385189327443423
CD40|CD40-003|ENSG00000101017.9|ENST00000489304.1|protein_coding	-1.61972087088837	3.21480989122408e-06	4.53308846546264e-05
MMRN2|MMRN2-001|ENSG00000173269.9|ENST00000372027.5|protein_coding	-1.28933953917754	0.000931276077955504	0.00683853133352327
RP11-107N15.1|RP11-107N15.1-001|ENSG00000273209.1|ENST00000608741.1|lincRNA	-1.87506351520516	0.000169497430421482	0.00157147564846949
PGA5|PGA5-006|ENSG00000256713.3|ENST00000451616.2|protein_coding	-5.67934949308451	8.3581665202194e-52	4.5865438779704e-49
LRP1B|LRP1B-001|ENSG00000168702.12|ENST00000389484.3|protein_coding	-2.19344205163858	2.48360983929624e-07	4.33233663358032e-06
XXbac-BPG248L24.12|XXbac-BPG248L24.12-001|ENSG00000271581.1|ENST00000603274.1|pseudogene	-4.68883075160755	7.07237454117611e-20	5.24750268773461e-18
RP11-479G22.8|RP11-479G22.8-001|ENSG00000273038.1|ENST00000609742.1|lincRNA	-1.32035371714491	2.29001312660145e-08	4.87228964092748e-07
DOCK8|DOCK8-001|ENSG00000107099.11|ENST00000453981.1|protein_coding	-2.67496850938394	6.1817472086973e-18	3.96173288265418e-16
GSTM5|GSTM5-008|ENSG00000134201.6|ENST00000429410.2|protein_coding	-1.85516796629063	0.00145066002241561	0.00993509750141113
RALYL|RALYL-004|ENSG00000184672.7|ENST00000518566.1|protein_coding	-2.91686083791595	4.85836430259073e-09	1.14873712504704e-07
ZNF488|ZNF488-003|ENSG00000165388.8|ENST00000395702.2|protein_coding	-3.81966334511195	5.6804847230036e-15	2.78629362390903e-13
SNTB1|SNTB1-001|ENSG00000172164.9|ENST00000395601.3|protein_coding	-3.39269806116029	5.74200509441378e-61	4.87885207054384e-58
TSSK1B|TSSK1B-001|ENSG00000212122.3|ENST00000390666.3|protein_coding	-2.22376380048557	1.40850973242994e-12	5.3612928254631e-11
FMO1|FMO1-002|ENSG00000010932.11|ENST00000469112.1|protein_coding	-4.08484159584885	1.17960224029139e-15	6.31518760351124e-14
CISH|CISH-003|ENSG00000114737.11|ENST00000491847.1|protein_coding	-1.02364951762652	0.00131694016124198	0.00912607309842509
CLIP3|CLIP3-001|ENSG00000105270.10|ENST00000360535.4|protein_coding	-1.14790273969935	0.00234158811388065	0.0147447838679456
TMTC2|TMTC2-002|ENSG00000179104.4|ENST00000321196.3|protein_coding	-1.2483608415438	4.35199457143831e-09	1.0364515100514e-07
AC002480.4|AC002480.4-001|ENSG00000232949.1|ENST00000439823.1|antisense	-2.7887275303283	2.04933275575581e-05	0.00024358946203343
SNX10|SNX10-001|ENSG00000086300.11|ENST00000396376.1|protein_coding	-1.27500888268422	8.48811860453544e-08	1.62129836144644e-06
RP11-354M1.2|RP11-354M1.2-001|ENSG00000260798.1|ENST00000563916.1|antisense	-1.65452875227928	1.79789560673548e-17	1.10388275714248e-15
SUPT20HL2|SUPT20HL2-201|ENSG00000223611.4|ENST00000536351.1|pseudogene	-1.6517581481569	0.00961069875795429	0.0469658265833981
BASP1|BASP1-001|ENSG00000176788.7|ENST00000322611.3|protein_coding	-1.77921503561163	1.66478531968856e-35	3.39925932717803e-33
FUNDC2P2|FUNDC2P2-001|ENSG00000182814.6|ENST00000331369.5|pseudogene	-1.89149135092755	0.00592449863978213	0.0316791096573003
CAV2|CAV2-001|ENSG00000105971.10|ENST00000222693.4|protein_coding	-2.92985220543075	7.30926197530876e-21	5.99769347132813e-19
ME3|ME3-202|ENSG00000151376.12|ENST00000359636.2|protein_coding	-1.93586512026666	9.08056306271032e-06	0.000116617275022813
CHRDL1|CHRDL1-201|ENSG00000101938.10|ENST00000218054.4|protein_coding	-1.11694544548164	9.60032112963338e-06	0.000122813238734601
SRL|SRL-001|ENSG00000185739.9|ENST00000399609.3|protein_coding	-2.17482163126732	0.00126771362020536	0.00883141411166601
RP11-511B23.1|RP11-511B23.1-001|ENSG00000257345.2|ENST00000552353.2|lincRNA	-3.86531008623488	2.07029040174353e-46	8.26234078514009e-44
RP11-2E17.1|RP11-2E17.1-001|ENSG00000259417.2|ENST00000560778.2|lincRNA	-1.83019523568704	0.000188468759576824	0.00172550126077634
CRYL1|CRYL1-002|ENSG00000165475.9|ENST00000382812.1|protein_coding	-1.23562620307424	5.76209681377501e-05	0.000616214494822712
PPIC|PPIC-001|ENSG00000168938.5|ENST00000306442.4|protein_coding	-1.20341316560012	1.91855409509755e-10	5.65898262764497e-09
CSF2RB|CSF2RB-001|ENSG00000100368.9|ENST00000403662.3|protein_coding	-1.94767634330052	5.87340371821652e-06	7.87305109098337e-05
PKDCC|PKDCC-001|ENSG00000162878.8|ENST00000294964.5|protein_coding	-1.0179145108765	8.7806646755671e-07	1.37586381650468e-05
AFP|AFP-001|ENSG00000081051.3|ENST00000395792.2|protein_coding	-6.28083063081217	2.51047781475293e-30	3.8670167041282e-28
HEY1|HEY1-009|ENSG00000164683.12|ENST00000337919.5|protein_coding	-1.61195229318976	0.000223690370056113	0.00200000147565445
RP11-420K14.1|RP11-420K14.1-001|ENSG00000268278.1|ENST00000600907.1|pseudogene	-1.52991699905904	0.00837869328830112	0.0420932254842364
CX3CL1|CX3CL1-002|ENSG00000006210.6|ENST00000563383.1|protein_coding	-1.92558020173729	4.11495752971911e-06	5.67983353508948e-05
RP11-687M24.5|RP11-687M24.5-001|ENSG00000254880.1|ENST00000532316.1|antisense	-1.98543635386941	0.00393322189820937	0.0226450414860841
FAM53B|FAM53B-001|ENSG00000189319.9|ENST00000337318.3|protein_coding	-1.47572697904133	4.49161816084172e-17	2.63494927297485e-15
RBMS3-AS3|RBMS3-AS3-001|ENSG00000235904.1|ENST00000413430.1|antisense	-2.67273225736864	1.74034538362705e-05	0.000210471521601178
RP11-109D20.2|RP11-109D20.2-001|ENSG00000259352.1|ENST00000560967.1|antisense	-2.62224197821165	1.83227888635019e-29	2.68123477035911e-27
SLC17A1|SLC17A1-002|ENSG00000124568.6|ENST00000476801.1|protein_coding	-3.24292049509278	3.49985553120238e-09	8.41883056546765e-08
ISX|ISX-001|ENSG00000175329.8|ENST00000308700.6|protein_coding	-1.86162461583717	0.000909008259979307	0.0067149150584585
TMEM2|TMEM2-001|ENSG00000135048.9|ENST00000377044.4|protein_coding	-1.0289871756033	7.30296869594591e-11	2.28727937516308e-09
GPR153|GPR153-001|ENSG00000158292.6|ENST00000377893.2|protein_coding	-2.44719450405941	2.46331083338502e-16	1.38050228407152e-14
TSHZ1|TSHZ1-001|ENSG00000179981.9|ENST00000322038.5|protein_coding	-3.80778148762349	5.85122836953425e-50	2.96387221641408e-47
RP11-85G21.1|RP11-85G21.1-001|ENSG00000228239.1|ENST00000449345.1|lincRNA	-2.28211035786914	0.000932186678710991	0.00684331023334658
NOVA2|NOVA2-001|ENSG00000104967.6|ENST00000263257.5|protein_coding	-1.41735165627707	0.0002143404723799	0.00192752749828835
PTPRB|PTPRB-001|ENSG00000127329.10|ENST00000334414.6|protein_coding	-2.226733044813	4.158411819637e-09	9.92142820011218e-08
PRSS3P2|PRSS3P2-001|ENSG00000250606.4|ENST00000507847.2|pseudogene	-2.53026951629506	0.00015030106428142	0.00141693988302527
ZCCHC12|ZCCHC12-001|ENSG00000174460.3|ENST00000310164.2|protein_coding	-2.54146817940189	6.9468317804355e-11	2.18352683886242e-09
RP11-37E23.5|RP11-37E23.5-001|ENSG00000230633.1|ENST00000418076.1|antisense	-1.08909483710461	0.00252321144611429	0.0156655039969031
RHOV|RHOV-001|ENSG00000104140.6|ENST00000220507.4|protein_coding	-1.03406318938047	0.00642987572708116	0.0339813255720943
RP4-734G22.3|RP4-734G22.3-001|ENSG00000272078.1|ENST00000606802.1|antisense	-1.46653758088995	3.15222452839223e-10	9.01515679455498e-09
CDYL2|CDYL2-001|ENSG00000166446.10|ENST00000570137.2|protein_coding	-1.0228324592276	0.000168539368215975	0.00156369389179598
PLD1|PLD1-002|ENSG00000075651.11|ENST00000356327.5|protein_coding	-2.3383676072358	1.66639933104063e-26	1.8757674521201e-24
COL6A1|COL6A1-001|ENSG00000142156.10|ENST00000361866.3|protein_coding	-1.10605176830436	6.19898038841987e-05	0.000658126333861263
CAPRIN2|CAPRIN2-006|ENSG00000110888.13|ENST00000537553.1|protein_coding	-2.1834587455455	5.52151898945348e-24	5.50897008265927e-22
TEC|TEC-001|ENSG00000135605.8|ENST00000381501.3|protein_coding	-1.81635659475466	2.99249214532794e-15	1.52756285092903e-13
LGSN|LGSN-201|ENSG00000146166.12|ENST00000370658.5|protein_coding	-3.14367006378977	1.27345517311983e-08	2.82109413456487e-07
RP11-279F6.3|RP11-279F6.3-003|ENSG00000259641.1|ENST00000558941.1|lincRNA	-1.98186491564038	0.00400384956320593	0.0229763393234955
ADAMTS18|ADAMTS18-001|ENSG00000140873.11|ENST00000282849.5|protein_coding	-2.18121061493369	0.000108204218843086	0.0010718687944065
HGFAC|HGFAC-003|ENSG00000109758.4|ENST00000509689.1|protein_coding	-1.8726918842816	2.981906953049e-05	0.000341641710062247
PIK3R1|PIK3R1-001|ENSG00000145675.10|ENST00000521381.1|protein_coding	-1.11871678465071	4.78349007217186e-08	9.61076495049632e-07
LINC00086|LINC00086-001|ENSG00000178947.8|ENST00000417443.2|lincRNA	-1.46702014410841	6.22651119096734e-14	2.77506437851235e-12
AC144831.1|AC144831.1-001|ENSG00000261888.1|ENST00000573312.1|lincRNA	-1.17240977289138	0.000250913452815115	0.00221409056855951
TUBB3|TUBB3-001|ENSG00000198211.8|ENST00000556922.1|protein_coding	-1.79041815795839	8.25928772708266e-10	2.19083221280319e-08
HSPB7|HSPB7-002|ENSG00000173641.13|ENST00000311890.9|protein_coding	-3.27861406885398	9.71501627178967e-09	2.20218182959501e-07
CTAGE3P|CTAGE3P-001|ENSG00000232872.2|ENST00000454280.1|pseudogene	-1.11762724537825	0.00929781965484266	0.0457851130507675
LARGE|LARGE-001|ENSG00000133424.16|ENST00000354992.2|protein_coding	-1.23020661729436	1.3742808999099e-14	6.59354442689013e-13
TIMP2|TIMP2-001|ENSG00000035862.8|ENST00000262768.7|protein_coding	-1.44096782411298	1.28317636982919e-09	3.30712970462827e-08
KCNMA1|KCNMA1-001|ENSG00000156113.16|ENST00000286627.5|protein_coding	-3.4462464428839	1.08239748289543e-12	4.16209484663734e-11
HOXA-AS2|HOXA-AS2-006|ENSG00000253552.3|ENST00000517635.2|antisense	-2.59551890411725	0.000150081498431467	0.00141537653730213
FRAT1|FRAT1-001|ENSG00000165879.7|ENST00000371021.3|protein_coding	-1.66294775376277	7.56485342445582e-09	1.73768491557658e-07
SLC25A18|SLC25A18-001|ENSG00000182902.9|ENST00000327451.6|protein_coding	-1.26477382878431	4.52221269217173e-05	0.000498181021797588
SYNM|SYNM-001|ENSG00000182253.10|ENST00000561323.1|protein_coding	-1.10425165596194	3.24439288533796e-05	0.000368668285590172
APOH|APOH-001|ENSG00000091583.6|ENST00000205948.6|protein_coding	-6.30207232572534	1.90511241227632e-40	5.12047560605696e-38
HES1|HES1-001|ENSG00000114315.3|ENST00000232424.3|protein_coding	-3.12968709007228	4.81475252414786e-08	9.6662028571688e-07
RP3-527G5.1|RP3-527G5.1-001|ENSG00000231811.2|ENST00000437430.2|lincRNA	-2.40502662092216	0.00034069871986454	0.00289017851247407
PPAPDC2|PPAPDC2-001|ENSG00000205808.4|ENST00000381883.2|protein_coding	-1.01719321800366	3.11355951472364e-16	1.72292347936598e-14
SYTL4|SYTL4-001|ENSG00000102362.11|ENST00000372989.1|protein_coding	-1.70104400746553	9.24885463567557e-05	0.000934105947483491
RP5-966M1.6|RP5-966M1.6-001|ENSG00000243696.4|ENST00000468472.1|protein_coding	-1.22644019023307	2.42254941981564e-07	4.24268295996969e-06
GOLGA6L5|GOLGA6L5-001|ENSG00000230373.4|ENST00000515341.2|pseudogene	-1.28546282873807	0.0066075945677641	0.0347470329390105
RP5-1148A21.3|RP5-1148A21.3-001|ENSG00000266680.1|ENST00000584934.1|antisense	-1.33902725590157	9.08430581618111e-07	1.42006299820896e-05
RNF128|RNF128-001|ENSG00000133135.9|ENST00000255499.2|protein_coding	-3.98271300611698	8.04919127022433e-41	2.23174419008114e-38
RP1-60O19.1|RP1-60O19.1-009|ENSG00000235142.3|ENST00000602934.1|lincRNA	-3.17964822140425	2.71518908180322e-08	5.69865182587225e-07
BATF|BATF-001|ENSG00000156127.6|ENST00000286639.6|protein_coding	-3.194200407522	5.96423422431475e-07	9.69740305360805e-06
FAM46C|FAM46C-001|ENSG00000183508.4|ENST00000369448.3|protein_coding	-1.12787745058979	6.64128919302439e-05	0.000697772466470931
CORIN|CORIN-001|ENSG00000145244.7|ENST00000273857.4|protein_coding	-2.8422114855817	1.5651044834655e-06	2.33700975592297e-05
RAB37|RAB37-002|ENSG00000172794.15|ENST00000392610.1|protein_coding	-1.82002850951716	1.22932817717632e-24	1.27482299948127e-22
SOWAHB|SOWAHB-001|ENSG00000186212.2|ENST00000334306.2|protein_coding	-3.09483024020304	9.04848495366558e-19	6.17453610568786e-17
AC106786.1|AC106786.1-002|ENSG00000223652.2|ENST00000442777.2|antisense	-3.09390512034258	8.0855612669967e-07	1.27529151959696e-05
RASSF3|RASSF3-001|ENSG00000153179.7|ENST00000542104.1|protein_coding	-1.11949783164001	5.30038771300079e-12	1.88156620431861e-10
PIK3CG|PIK3CG-003|ENSG00000105851.6|ENST00000359195.3|protein_coding	-1.89358353089742	0.000276985359185624	0.00242316824863569
ART4|ART4-001|ENSG00000111339.6|ENST00000228936.4|protein_coding	-1.85486560561369	0.00129404604529757	0.00899280449963668
FAM19A2|FAM19A2-001|ENSG00000198673.6|ENST00000416284.3|protein_coding	-1.44222136582358	0.000709203022361857	0.00540521053501485
GPRIN2|GPRIN2-201|ENSG00000204175.4|ENST00000374314.4|protein_coding	-1.0921824733161	7.33972078894541e-16	3.97794743993461e-14
ACOT12|ACOT12-001|ENSG00000172497.4|ENST00000307624.3|protein_coding	-2.70625177920377	7.36480314460272e-08	1.4327098584109e-06
AFF3|AFF3-001|ENSG00000144218.14|ENST00000409236.2|protein_coding	-3.05234002921221	1.59100937983165e-49	7.7605901971788e-47
MRAS|MRAS-001|ENSG00000158186.8|ENST00000289104.4|protein_coding	-2.18398094418318	9.30503193989245e-22	8.11571328797242e-20
UNC13C|UNC13C-001|ENSG00000137766.12|ENST00000260323.11|protein_coding	-3.33850988631244	9.47340749890449e-23	8.8172987109945e-21
DMTN|DMTN-001|ENSG00000158856.13|ENST00000265800.5|protein_coding	-2.14469831497576	2.42687799429559e-20	1.86912182367678e-18
ZDHHC11B|ZDHHC11B-002|ENSG00000206077.6|ENST00000522356.1|protein_coding	-1.6730580448747	7.79572366633503e-06	0.000101854841950032
LOXL3|LOXL3-001|ENSG00000115318.7|ENST00000264094.3|protein_coding	-1.30373591325974	9.50044853858854e-22	8.25880575928786e-20
RP11-114H24.5|RP11-114H24.5-001|ENSG00000261143.1|ENST00000566116.1|pseudogene	-1.69387619082778	9.75045989073506e-06	0.000124492056966535
ALMS1P|ALMS1P-002|ENSG00000163016.5|ENST00000450720.1|pseudogene	-1.37080875728053	0.00488899506339264	0.0270140822256686
PDE4D|PDE4D-001|ENSG00000113448.12|ENST00000340635.6|protein_coding	-2.08214432231126	2.41493078577506e-15	1.24724072347676e-13
DUOX2|DUOX2-201|ENSG00000140279.8|ENST00000603300.1|protein_coding	-1.59566183302248	0.0076992110334716	0.0393399066191352
COL4A3|COL4A3-001|ENSG00000169031.14|ENST00000396578.3|protein_coding	-1.30390969703375	0.00585342556667586	0.0313436124062294
SLMO1|SLMO1-002|ENSG00000141391.9|ENST00000592149.1|protein_coding	-1.23804077576903	3.48969248487512e-05	0.000394500000221505
RP11-90K6.1|RP11-90K6.1-001|ENSG00000239482.2|ENST00000498032.1|lincRNA	-1.59953930498816	0.00963433561625789	0.0470638724280847
CALCRL|CALCRL-002|ENSG00000064989.8|ENST00000409998.1|protein_coding	-2.25817599325822	6.75391600409302e-08	1.32660810997621e-06
SEPT6|SEPT6-201|ENSG00000125354.18|ENST00000394610.1|protein_coding	-1.74681892667406	2.95475106676895e-16	1.6384872231304e-14
KIAA0922|KIAA0922-002|ENSG00000121210.11|ENST00000409663.3|protein_coding	-3.36948356187278	2.14021925790049e-57	1.56592709036386e-54
KCNJ5|KCNJ5-001|ENSG00000120457.7|ENST00000529694.1|protein_coding	-1.87787489843604	0.00515083162112757	0.0281951041880396
SPHKAP|SPHKAP-001|ENSG00000153820.8|ENST00000344657.5|protein_coding	-2.5191602920165	5.00158340633132e-08	1.00193241154128e-06
RP11-123M6.2|RP11-123M6.2-001|ENSG00000258663.1|ENST00000554041.1|antisense	-2.15460929285459	0.000874660859604269	0.00649339544587837
TMEM240|TMEM240-001|ENSG00000205090.4|ENST00000378733.4|protein_coding	-1.09514635690915	0.00731276303807982	0.0377904999848975
SLITRK1|SLITRK1-001|ENSG00000178235.6|ENST00000377084.2|protein_coding	-2.49552120343084	7.86243245954211e-06	0.000102573784539049
EYA1|EYA1-001|ENSG00000104313.13|ENST00000340726.3|protein_coding	-1.29656843733936	0.00373168728902916	0.0217029461675929
AKR1C2|AKR1C2-001|ENSG00000151632.12|ENST00000380753.4|protein_coding	-2.06523516612973	0.000468899334609882	0.00383208454037366
GS1-114I9.1|GS1-114I9.1-001|ENSG00000272638.1|ENST00000608195.1|antisense	-1.10848504959874	0.000550034352147465	0.00438628665926861
SMOC2|SMOC2-002|ENSG00000112562.14|ENST00000354536.5|protein_coding	-2.2643671728777	0.000988083878024761	0.00716775801354233
MIA|MIA-001|ENSG00000261857.2|ENST00000263369.3|protein_coding	-1.85032150298561	0.0021896268608055	0.0139716016263606
IGSF21|IGSF21-001|ENSG00000117154.7|ENST00000251296.1|protein_coding	-4.97567464369295	2.7896003044754e-27	3.38608626819733e-25
AL163636.6|AL163636.6-001|ENSG00000259171.1|ENST00000553909.1|protein_coding	-3.40222599904455	6.0346600704272e-48	2.60578600418119e-45
FXYD2|FXYD2-006|ENSG00000137731.9|ENST00000534383.1|protein_coding	-1.09016676436664	0.00876821785704358	0.0436257760397673
TMEM255B|TMEM255B-003|ENSG00000184497.8|ENST00000375353.3|protein_coding	-1.24473061470156	3.06843386472443e-05	0.000349881160159487
NSG1|NSG1-001|ENSG00000168824.10|ENST00000421177.2|protein_coding	-3.20221481184504	7.22552903216907e-81	1.35943167648095e-77
SSTR5-AS1|SSTR5-AS1-001|ENSG00000261713.2|ENST00000569832.1|processed_transcript	-2.17777088282157	0.00159280577722687	0.0107769083411651
KCNJ13|KCNJ13-001|ENSG00000115474.6|ENST00000233826.3|protein_coding	-1.33012989250001	0.00168129294771052	0.0112600539983868
ZNF69|ZNF69-002|ENSG00000198429.5|ENST00000429654.2|protein_coding	-1.0196918748244	7.88575517562085e-08	1.51724464080243e-06
RIPPLY3|RIPPLY3-001|ENSG00000183145.4|ENST00000329553.2|protein_coding	-3.47204398738819	5.33697168955901e-09	1.25738671111793e-07
PLK2|PLK2-001|ENSG00000145632.10|ENST00000274289.3|protein_coding	-3.00114766123221	7.74568260197363e-68	1.07379620913677e-64
CTC-575N7.1|CTC-575N7.1-001|ENSG00000251680.1|ENST00000503616.1|antisense	-1.20680777489617	2.00582082813962e-09	5.03654152652026e-08
ADH6|ADH6-001|ENSG00000172955.13|ENST00000394899.2|protein_coding	-3.81074452124365	2.61519439959809e-24	2.63924216419209e-22
ID4|ID4-001|ENSG00000172201.6|ENST00000378700.3|protein_coding	-1.1000499846877	0.00243772561638766	0.0152336163073905
LINC00982|LINC00982-002|ENSG00000177133.6|ENST00000445317.1|antisense	-1.78638516192998	9.24070709244182e-05	0.00093364106181403
CDH6|CDH6-001|ENSG00000113361.8|ENST00000265071.2|protein_coding	-6.30751771359827	4.22156358076413e-102	1.85326641195545e-98
SLC38A3|SLC38A3-001|ENSG00000188338.10|ENST00000420502.1|processed_transcript	-3.01626169803437	3.35909889289732e-49	1.60870299707119e-46
KCTD12|KCTD12-001|ENSG00000178695.4|ENST00000377474.2|protein_coding	-1.9066144796832	9.84788562171410e-11	3.00571619091483e-09
TES|TES-001|ENSG00000135269.13|ENST00000358204.4|protein_coding	-1.68938855189091	1.14570290978783e-17	7.20234239709102e-16
BTN3A1|BTN3A1-001|ENSG00000026950.12|ENST00000289361.6|protein_coding	-1.51615551051725	0.000405568431491651	0.00337845429648643
RP11-422J8.1|RP11-422J8.1-001|ENSG00000233621.1|ENST00000424989.1|antisense	-2.70108263438485	5.61870710056775e-09	1.3155266224796e-07
BACH2|BACH2-003|ENSG00000112182.10|ENST00000257749.4|protein_coding	-2.31824099997032	4.62109378618808e-11	1.49532690820877e-09
RASEF|RASEF-001|ENSG00000165105.9|ENST00000376447.3|protein_coding	-2.95172668654837	1.20378248475089e-36	2.68708734307954e-34
CCDC177|CCDC177-202|ENSG00000267909.1|ENST00000599174.1|protein_coding	-1.65090189439283	0.00623764236914081	0.0331583249249584
RP11-389G6.3|RP11-389G6.3-001|ENSG00000261292.1|ENST00000562191.1|sense_overlapping	-1.29520327289162	0.0041641237205998	0.0237049964989407
PAQR8|PAQR8-001|ENSG00000170915.8|ENST00000442253.2|protein_coding	-1.2133865782788	8.78968612315439e-06	0.000113047037345648
TP53INP2|TP53INP2-001|ENSG00000078804.8|ENST00000374810.3|protein_coding	-1.15352775641503	2.07543530545377e-09	5.19647965262855e-08
COL4A6|COL4A6-002|ENSG00000197565.11|ENST00000334504.7|protein_coding	-1.33489829499898	3.47201923455991e-14	1.57677563169497e-12
LINC00842|LINC00842-002|ENSG00000223477.3|ENST00000422732.2|lincRNA	-2.4852850692563	2.22624387406547e-06	3.24332210414183e-05
CD300LG|CD300LG-001|ENSG00000161649.8|ENST00000317310.4|protein_coding	-2.38825500618836	2.37753559629938e-05	0.000279074365447976
ANGPTL2|ANGPTL2-001|ENSG00000136859.5|ENST00000373425.3|protein_coding	-1.1399773507248	1.20080847419297e-14	5.78232087938623e-13
PGF|PGF-001|ENSG00000119630.9|ENST00000555567.1|protein_coding	-1.28590537844972	0.000189611162751087	0.00173355016552017
RP4-773A18.4|RP4-773A18.4-001|ENSG00000227811.2|ENST00000430373.1|antisense	-1.10814037320515	0.00700724974903566	0.0364764739900394
RP11-288I21.1|RP11-288I21.1-001|ENSG00000237938.1|ENST00000453804.1|antisense	-1.22461824626891	2.68995720538976e-05	0.000310897203992831
SLC29A4|SLC29A4-001|ENSG00000164638.6|ENST00000396872.3|protein_coding	-1.74379719451725	2.33542310053864e-08	4.95290213109403e-07
ARG1|ARG1-001|ENSG00000118520.9|ENST00000368087.3|protein_coding	-1.87010645987611	0.000352939937991831	0.00297771875935452
FAM49A|FAM49A-001|ENSG00000197872.7|ENST00000381323.3|protein_coding	-2.51905468677952	1.38921192940102e-10	4.16289445056007e-09
KLF12|KLF12-001|ENSG00000118922.12|ENST00000377669.2|protein_coding	-1.33315428576347	1.61946916306176e-10	4.81453925000527e-09
SH3BP2|SH3BP2-203|ENSG00000087266.11|ENST00000503393.2|protein_coding	-1.11649295996311	3.2952355250687e-12	1.2005048925354e-10
HOXA3|HOXA3-001|ENSG00000105997.18|ENST00000396352.4|protein_coding	-3.03363512570945	4.62501853339908e-07	7.68114679506505e-06
UGT3A1|UGT3A1-004|ENSG00000145626.7|ENST00000515801.1|protein_coding	-1.02061883623457	8.72921288776325e-05	0.000888093732961313
ZNF491|ZNF491-001|ENSG00000177599.8|ENST00000323169.5|protein_coding	-1.40941541098093	3.02249146669721e-08	6.28850120322311e-07
TMEM200A|TMEM200A-001|ENSG00000164484.7|ENST00000296978.3|protein_coding	-1.60765686846209	2.13485595361305e-10	6.26890811796741e-09
IGF1|IGF1-201|ENSG00000017427.11|ENST00000456098.1|protein_coding	-1.36698024027052	0.00225456479219661	0.0143020944625719
SCN9A|SCN9A-201|ENSG00000169432.10|ENST00000303354.6|protein_coding	-3.12296500142281	2.75756964585362e-15	1.41587494097046e-13
PGBD5|PGBD5-001|ENSG00000177614.5|ENST00000391860.1|protein_coding	-2.95527463092668	4.53709959435978e-23	4.3615767633371e-21
MAP2|MAP2-001|ENSG00000078018.15|ENST00000360351.4|protein_coding	-1.42626415132109	1.17297926148673e-06	1.79733995041073e-05
AMIGO1|AMIGO1-001|ENSG00000181754.6|ENST00000369864.4|protein_coding	-1.13869830757838	2.03317228055468e-08	4.35042712183674e-07
MPZL2|MPZL2-001|ENSG00000149573.4|ENST00000278937.2|protein_coding	-1.0182198408073	0.000892768952958808	0.006607343135975
EPHX4|EPHX4-001|ENSG00000172031.6|ENST00000370383.4|protein_coding	-1.49581815332567	0.00127088026335352	0.00884879358623625
TMEM117|TMEM117-001|ENSG00000139173.5|ENST00000266534.3|protein_coding	-1.00992428459169	0.00324271005280829	0.0193329521935197
PLEKHG4B|PLEKHG4B-001|ENSG00000153404.9|ENST00000283426.6|protein_coding	-1.76629054547613	6.59204830249638e-11	2.08444840681578e-09
RP11-85G21.3|RP11-85G21.3-001|ENSG00000271736.1|ENST00000607010.1|lincRNA	-6.77724448857494	1.24513977752108e-46	5.04568949844695e-44
IMPG1|IMPG1-001|ENSG00000112706.7|ENST00000369950.3|protein_coding	-2.24111514274664	9.37250542736803e-09	2.13004135424395e-07
GIPR|GIPR-001|ENSG00000010310.4|ENST00000590918.1|protein_coding	-5.6516409683129	1.80871291275764e-53	1.08276132095537e-50
GIMAP4|GIMAP4-001|ENSG00000133574.5|ENST00000255945.2|protein_coding	-2.3150617683474	1.44529575917816e-07	2.63636359395794e-06
MEIS1-AS3|MEIS1-AS3-001|ENSG00000226819.1|ENST00000454167.1|antisense	-2.30686734461846	5.13027639366424e-06	6.96554021696475e-05
FGB|FGB-001|ENSG00000171564.7|ENST00000302068.4|protein_coding	-5.93971799827431	4.70879969928927e-31	7.47167373971563e-29
ZNF711|ZNF711-003|ENSG00000147180.12|ENST00000360700.4|protein_coding	-1.24943265651851	5.47064310638267e-15	2.69339699854429e-13
TTLL11|TTLL11-201|ENSG00000175764.10|ENST00000321582.5|protein_coding	-1.06591005222155	0.000871075538579978	0.00647042574342826
DGCR5|DGCR5-002|ENSG00000237517.4|ENST00000438934.1|antisense	-1.81842301253511	3.30410583826457e-19	2.33324792975573e-17
TAP2|TAP2-001|ENSG00000204267.9|ENST00000374897.2|protein_coding	-2.29400050989231	7.49960809132985e-10	2.01365623981272e-08
TMEM178A|TMEM178A-001|ENSG00000152154.6|ENST00000281961.2|protein_coding	-1.0936797095267	1.61812895709723e-05	0.000197230526283855
KLK11|KLK11-003|ENSG00000167757.9|ENST00000453757.3|protein_coding	-1.50858401831624	5.47350223689966e-05	0.000589425665394891
GCNT2|GCNT2-001|ENSG00000111846.11|ENST00000316170.3|protein_coding	-1.34884174862578	5.58691744832989e-18	3.58925379485389e-16
LGI2|LGI2-001|ENSG00000153012.7|ENST00000382114.4|protein_coding	-3.2102172794134	1.82215091971819e-40	4.94798507478114e-38
ITGA10|ITGA10-001|ENSG00000143127.8|ENST00000369304.3|protein_coding	-1.28457034360213	0.000654281700463802	0.00505686032576776
CLIC6|CLIC6-001|ENSG00000159212.8|ENST00000360731.3|protein_coding	-1.16153546777599	0.0025421240330152	0.0157410868726932
NCAM1|NCAM1-001|ENSG00000149294.12|ENST00000397957.4|protein_coding	-1.67143000701372	1.45550837608894e-05	0.000178649070951458
MFNG|MFNG-001|ENSG00000100060.13|ENST00000356998.3|protein_coding	-1.47524637673427	1.75925549299383e-05	0.000212271139191284
GIMAP6|GIMAP6-001|ENSG00000133561.11|ENST00000328902.5|protein_coding	-2.31147859414819	6.08648588200938e-07	9.87180037759403e-06
MTUS2|MTUS2-002|ENSG00000132938.14|ENST00000431530.3|protein_coding	-1.8358700785672	1.34047914543362e-06	2.02339373585796e-05
BCL6B|BCL6B-001|ENSG00000161940.6|ENST00000293805.5|protein_coding	-1.36642651598379	4.52758481999443e-05	0.000498355972246776
COL12A1|COL12A1-001|ENSG00000111799.16|ENST00000322507.8|protein_coding	-3.18448004391487	1.37800823113138e-12	5.26039663884066e-11
ENTPD3|ENTPD3-001|ENSG00000168032.4|ENST00000301825.3|protein_coding	-1.03340358400073	0.00800391082515341	0.0405428867566424
SLC45A3|SLC45A3-001|ENSG00000158715.5|ENST00000367145.3|protein_coding	-1.48679678086586	8.55869366406225e-11	2.64596233698826e-09
PTRF|PTRF-001|ENSG00000177469.12|ENST00000357037.5|protein_coding	-1.91582375094251	5.787652104281e-08	1.15093826643545e-06
ERG|ERG-001|ENSG00000157554.14|ENST00000288319.7|protein_coding	-1.71492760872255	0.000209609517971183	0.00189216087724204
CTB-178M22.2|CTB-178M22.2-001|ENSG00000253978.1|ENST00000519795.1|antisense	-2.28886199609595	6.34253198150094e-05	0.000670394431752547
ADAM33|ADAM33-001|ENSG00000149451.13|ENST00000356518.2|protein_coding	-1.49402886629532	0.000871754719916197	0.00647364514310477
LGR5|LGR5-001|ENSG00000139292.8|ENST00000266674.5|protein_coding	-2.1674230893077	0.000112930803495075	0.00110868332614993
CYP46A1|CYP46A1-002|ENSG00000036530.4|ENST00000554611.1|protein_coding	-1.60767288097364	1.11784767411546e-06	1.71785926115526e-05
MACROD2|MACROD2-010|ENSG00000172264.12|ENST00000217246.4|protein_coding	-1.68560262243946	6.63765960996586e-10	1.80989600545032e-08
AC007092.1|AC007092.1-001|ENSG00000233723.3|ENST00000452840.1|lincRNA	-1.31688625331042	0.000771774957743089	0.00581386302697348
TXK|TXK-001|ENSG00000074966.6|ENST00000264316.4|protein_coding	-1.77283904738557	0.00017015303622309	0.00157644423992831
RP11-5P18.5|RP11-5P18.5-001|ENSG00000233078.1|ENST00000437156.1|antisense	-3.38263566192935	9.08469815462823e-08	1.72773248659139e-06
CTB-79E8.2|CTB-79E8.2-001|ENSG00000253445.1|ENST00000519976.1|antisense	-3.09988669436586	8.63212702716315e-20	6.35112362836529e-18
GADD45B|GADD45B-009|ENSG00000099860.4|ENST00000592937.1|protein_coding	-3.08072234032215	1.29607376097875e-26	1.47786073005109e-24
TMEM44|TMEM44-002|ENSG00000145014.13|ENST00000392432.2|protein_coding	-1.35244324660235	2.55235678556962e-10	7.41224671796073e-09
NOSTRIN|NOSTRIN-001|ENSG00000163072.10|ENST00000317647.7|protein_coding	-1.50956191433571	7.32406409464389e-06	9.64097192668266e-05
AC132217.4|AC132217.4-001|ENSG00000240801.1|ENST00000430034.1|processed_transcript	-4.28942516771598	7.83585983024787e-23	7.34507288002594e-21
CNRIP1|CNRIP1-001|ENSG00000119865.4|ENST00000263655.3|protein_coding	-1.8478444925535	7.6815552953993e-06	0.000100662769393442
RP11-676J15.1|RP11-676J15.1-002|ENSG00000263958.1|ENST00000578967.1|lincRNA	-3.3036285252546	2.80029364632462e-07	4.84623749304799e-06
SYNPO2|SYNPO2-003|ENSG00000172403.6|ENST00000429713.2|protein_coding	-2.04594137875044	0.00219743201870276	0.0140112223124257
DPP6|DPP6-001|ENSG00000130226.12|ENST00000404039.1|protein_coding	-1.47474015051012	0.00345119311705017	0.02030476361472
ARHGAP26|ARHGAP26-008|ENSG00000145819.11|ENST00000378004.3|protein_coding	-1.83458386450755	7.78344845100957e-17	4.5058468615295e-15
AC008865.1|AC008865.1-201|ENSG00000213702.2|ENST00000395768.2|pseudogene	-1.0439679992983	1.81370060058362e-07	3.24103621569692e-06
VASH2|VASH2-001|ENSG00000143494.11|ENST00000366968.4|protein_coding	-2.25480071218567	4.84695403653163e-39	1.1712731130481e-36
BMI1|BMI1-001|ENSG00000168283.9|ENST00000376663.3|protein_coding	-1.12729511257242	2.13424934974166e-08	4.55191318803201e-07
EXOC6|EXOC6-202|ENSG00000138190.12|ENST00000371552.4|protein_coding	-1.93404683664237	1.77123703501338e-22	1.63127215042841e-20
PNRC1|PNRC1-001|ENSG00000146278.10|ENST00000336032.3|protein_coding	-1.18896076396696	9.38213338654301e-10	2.4638623469745e-08
CDK5R1|CDK5R1-001|ENSG00000176749.4|ENST00000313401.3|protein_coding	-1.01926551430011	3.09811042834484e-06	4.39441188382354e-05
HSD17B7|HSD17B7-002|ENSG00000132196.9|ENST00000485405.1|protein_coding	-1.12411266495918	1.32006794719893e-07	2.42135025969498e-06
TNFRSF1B|TNFRSF1B-001|ENSG00000028137.12|ENST00000376259.3|protein_coding	-1.13870524719524	0.000358810904354537	0.00302434535062352
SNAI2|SNAI2-201|ENSG00000019549.4|ENST00000020945.1|protein_coding	-2.64385236976378	3.2511578484639e-08	6.7270618796967e-07
CTD-2008A1.2|CTD-2008A1.2-003|ENSG00000259479.2|ENST00000562107.1|pseudogene	-2.76541337397058	4.9604221400395e-15	2.45136058477749e-13
RGS13|RGS13-001|ENSG00000127074.10|ENST00000391995.2|protein_coding	-2.57609828980205	1.66345928898828e-05	0.00020213643859807
PQLC1|PQLC1-001|ENSG00000122490.14|ENST00000397778.2|protein_coding	-1.2143152264222	8.59331308332884e-06	0.000110737703823328
MYL4|MYL4-001|ENSG00000198336.5|ENST00000393450.1|protein_coding	-1.69077597491575	0.000164447898352222	0.00153275217360139
FAM47E|FAM47E-002|ENSG00000189157.9|ENST00000502320.2|protein_coding	-1.37909559017454	0.000141052981970779	0.00134273059093253
GPBAR1|GPBAR1-002|ENSG00000179921.10|ENST00000522678.1|protein_coding	-3.19572226326203	4.62193040931042e-13	1.86720317455884e-11
AC006552.1|AC006552.1-001|ENSG00000250456.1|ENST00000508484.1|lincRNA	-2.36768036321609	1.32392251437664e-05	0.000163718868679252
TRAF3|TRAF3-001|ENSG00000131323.10|ENST00000560371.1|protein_coding	-1.21708632240765	1.24307910965178e-13	5.35887131722222e-12
DCX|DCX-201|ENSG00000077279.12|ENST00000356915.2|protein_coding	-2.77284867180625	3.85122935161429e-12	1.39342556485605e-10
PSAPL1|PSAPL1-001|ENSG00000178597.4|ENST00000319098.4|protein_coding	-2.61504553004799	1.04452708710561e-20	8.43952253814776e-19
SPOCK2|SPOCK2-004|ENSG00000107742.8|ENST00000373109.2|protein_coding	-3.7674418603326	5.79653443605279e-28	7.55845133889259e-26
CHST6|CHST6-003|ENSG00000183196.4|ENST00000332272.4|protein_coding	-1.39879524769468	5.13852555679087e-06	6.97314596423862e-05
BST1|BST1-002|ENSG00000109743.6|ENST00000382346.3|protein_coding	-1.2353693359672	0.00373025699927689	0.0216994190284791
RP11-903H12.3|RP11-903H12.3-001|ENSG00000258451.1|ENST00000554286.1|antisense	-3.0265217041546	9.85018704630158e-15	4.78697281918051e-13
NPR2|NPR2-001|ENSG00000159899.10|ENST00000342694.2|protein_coding	-1.34808808182933	2.9824351553691e-18	1.94931369708244e-16
CACNA1C-AS1|CACNA1C-AS1-001|ENSG00000246627.2|ENST00000501371.1|antisense	-1.26039161326447	0.00998305977258465	0.0485065106825087
SERPINA11|SERPINA11-001|ENSG00000186910.3|ENST00000334708.3|protein_coding	-5.69980144435813	2.60234062591463e-23	2.52006073847762e-21
OLFML2A|OLFML2A-002|ENSG00000185585.15|ENST00000373580.3|protein_coding	-3.57752107158035	5.35125420872467e-23	5.12552857664755e-21
TTC29|TTC29-001|ENSG00000137473.13|ENST00000513335.1|protein_coding	-2.81911837705988	1.29097905575479e-08	2.8527171416595e-07
ADAM12|ADAM12-001|ENSG00000148848.10|ENST00000368679.4|protein_coding	-1.33008334990251	0.00163853436692591	0.0110255371070928
DDC8|DDC8-004|ENSG00000178404.5|ENST00000586713.1|protein_coding	-1.17122903402373	0.000115641557302592	0.00112943514294414
ADCY4|ADCY4-006|ENSG00000129467.9|ENST00000418030.2|protein_coding	-2.05355749147398	0.000184043985753724	0.00168910055217877
SH2D3C|SH2D3C-004|ENSG00000095370.15|ENST00000314830.8|protein_coding	-1.40557343386216	0.00020661990203071	0.0018695871588763
RAB19|RAB19-201|ENSG00000146955.6|ENST00000275874.5|protein_coding	-1.43892239678877	3.34461908565299e-06	4.70102810651547e-05
NPTX2|NPTX2-001|ENSG00000106236.3|ENST00000265634.3|protein_coding	-1.01666307666032	0.00764502291086838	0.0391480317641694
RP11-401P9.4|RP11-401P9.4-001|ENSG00000261685.2|ENST00000563424.2|lincRNA	-1.00125076056042	0.0017588165773144	0.0116869900722657
IFIH1|IFIH1-001|ENSG00000115267.5|ENST00000263642.2|protein_coding	-3.98519998489115	3.02520040615002e-27	3.63852870767085e-25
ANKH|ANKH-001|ENSG00000154122.8|ENST00000284268.6|protein_coding	-1.3508620545278	9.62092536366323e-13	3.74320788890531e-11
NRIP3|NRIP3-001|ENSG00000175352.6|ENST00000309166.3|protein_coding	-1.77430418758807	7.91931688675164e-11	2.45984441977639e-09
U82695.10|U82695.10-001|ENSG00000259886.1|ENST00000569962.1|lincRNA	-1.53505332779129	0.000166321874228044	0.00154638833998118
C14orf132|C14orf132-001|ENSG00000227051.4|ENST00000555004.1|protein_coding	-1.58763679867556	1.69856306973652e-06	2.52875735975562e-05
FAM89B|FAM89B-002|ENSG00000176973.7|ENST00000449319.2|protein_coding	-1.07797521193555	0.000229342228210827	0.00204428910019397
PRR15|PRR15-001|ENSG00000176532.3|ENST00000319694.2|protein_coding	-1.93377644616613	3.27409850748878e-10	9.35355256911654e-09
RP13-279N23.2|RP13-279N23.2-001|ENSG00000255275.3|ENST00000494072.3|protein_coding	-3.11686986279071	1.00518285061297e-35	2.068477834777e-33
RP11-627G18.1|RP11-627G18.1-001|ENSG00000266283.1|ENST00000583442.1|antisense	-2.41768285343557	2.53972937199349e-48	1.15338744238463e-45
MLLT3|MLLT3-001|ENSG00000171843.11|ENST00000380338.4|protein_coding	-1.30636315017997	0.000912418356214056	0.00673007546980628
ITPR1|ITPR1-202|ENSG00000150995.13|ENST00000354582.6|protein_coding	-1.9840305895893	5.87454654482137e-10	1.62026760199576e-08
IQCJ-SCHIP1|IQCJ-SCHIP1-008|ENSG00000250588.2|ENST00000337808.6|protein_coding	-1.9687924899595	1.95959782233029e-16	1.10526352548565e-14
ZNF804B|ZNF804B-001|ENSG00000182348.5|ENST00000333190.4|protein_coding	-3.06465526244872	2.83384780802659e-06	4.05892067772814e-05
HRASLS5|HRASLS5-003|ENSG00000168004.5|ENST00000540857.1|protein_coding	-1.94847302322591	8.01507120475427e-06	0.000104255296559618
AMPH|AMPH-001|ENSG00000078053.12|ENST00000356264.2|protein_coding	-1.46730026357083	0.00012131566701835	0.00117783069268829
MYO1G|MYO1G-004|ENSG00000136286.10|ENST00000463516.1|protein_coding	-2.35772687171542	2.35231505414791e-05	0.000276237086608363
TM4SF1|TM4SF1-001|ENSG00000169908.6|ENST00000305366.3|protein_coding	-2.63709701940886	6.44492183225931e-09	1.49173322549833e-07
APBB1IP|APBB1IP-003|ENSG00000077420.11|ENST00000376236.4|protein_coding	-1.7319092024695	0.00711328496011158	0.0368826625687675
ACSS2|ACSS2-001|ENSG00000131069.15|ENST00000360596.2|protein_coding	-1.23516144976235	1.74519197861873e-07	3.13135944937447e-06
SERTAD4|SERTAD4-001|ENSG00000082497.7|ENST00000367012.3|protein_coding	-2.71023335390014	1.09157491967638e-08	2.44907013494683e-07
RP11-538I12.3|RP11-538I12.3-001|ENSG00000260922.1|ENST00000561672.1|antisense	-2.12219967783509	0.000131978260428113	0.00126733772500054
GP1BB|GP1BB-001|ENSG00000203618.5|ENST00000366425.3|protein_coding	-1.19574487538322	0.00549989282611157	0.0298141957274704
REM2|REM2-001|ENSG00000139890.5|ENST00000267396.4|protein_coding	-1.22736148748786	6.96871679740988e-05	0.000725760388828043
SEMA3E|SEMA3E-001|ENSG00000170381.8|ENST00000307792.3|protein_coding	-1.63865222814764	0.00391491704627286	0.0225593775976432
ALDH1A1|ALDH1A1-001|ENSG00000165092.8|ENST00000297785.3|protein_coding	-3.21189083126951	1.27912259328812e-07	2.35609014735727e-06
CPN1|CPN1-001|ENSG00000120054.7|ENST00000370418.3|protein_coding	-3.80868998090851	6.52061239146383e-63	6.00278095177754e-60
TAP2|TAP2-001|ENSG00000250264.1|ENST00000452392.2|protein_coding	-1.95794782332044	1.73346657486568e-06	2.57381677463145e-05
RP4-607J23.2|RP4-607J23.2-003|ENSG00000272782.1|ENST00000609873.1|antisense	-1.52635472055814	3.45868719383071e-07	5.8775368184194e-06
NPY4R|NPY4R-201|ENSG00000204174.2|ENST00000374312.1|protein_coding	-1.74933148511632	0.00737767469985703	0.0380662001164024
ENHO|ENHO-001|ENSG00000168913.6|ENST00000399775.2|protein_coding	-1.08017746049364	0.00693613780032694	0.036170633470721
GAL3ST4|GAL3ST4-005|ENSG00000197093.6|ENST00000495882.1|protein_coding	-2.35264897356989	8.40137390964057e-12	2.92714535423191e-10
RP11-1002K11.1|RP11-1002K11.1-001|ENSG00000272327.1|ENST00000607314.1|lincRNA	-4.82498987503963	8.33287851179577e-36	1.72825212598977e-33
RP11-588H23.3|RP11-588H23.3-001|ENSG00000258168.1|ENST00000548687.1|antisense	-1.95538187391826	0.000197686862991664	0.00179844235551202
RP11-47A8.5|RP11-47A8.5-001|ENSG00000272933.1|ENST00000607967.1|lincRNA	-1.27365512167958	6.49625192747418e-05	0.000684445103078679
RP11-244F12.3|RP11-244F12.3-001|ENSG00000259498.1|ENST00000561241.1|antisense	-2.03655431736774	3.72475412445996e-14	1.67996615818965e-12
MST1L|MST1L-201|ENSG00000186715.6|ENST00000389184.2|pseudogene	-1.22165072137718	5.28102862019392e-05	0.000571496687986475
LIPM|LIPM-201|ENSG00000173239.9|ENST00000539337.1|protein_coding	-2.19293419857804	0.000147086726104705	0.00138912311423375
AP000349.1|AP000349.1-201|ENSG00000267954.1|ENST00000598975.1|protein_coding	-2.33277168822312	1.45596071292469e-18	9.78316458633581e-17
CABLES2|CABLES2-001|ENSG00000149679.7|ENST00000279101.5|protein_coding	-1.12487427181606	3.5714647564551e-14	1.61359145257337e-12
FLRT2|FLRT2-001|ENSG00000185070.6|ENST00000330753.4|protein_coding	-1.84611023225731	1.52384046680212e-16	8.63181890227263e-15
RP4-669H2.1|RP4-669H2.1-001|ENSG00000231703.2|ENST00000436286.2|antisense	-1.72614980999271	0.0060246863754976	0.0321365409336992
RP11-30P6.3|RP11-30P6.3-001|ENSG00000214460.3|ENST00000458298.1|pseudogene	-1.13175132474053	0.00746743870911633	0.0384314840949832
MKLN1-AS1|MKLN1-AS1-001|ENSG00000231721.2|ENST00000451786.1|antisense	-2.72337998990205	3.85433361328609e-09	9.23777501127893e-08
RP11-872D17.8|RP11-872D17.8-001|ENSG00000254979.1|ENST00000534081.1|protein_coding	-1.07199187947921	7.04481777606064e-05	0.000731705442513554
TTC39C|TTC39C-006|ENSG00000168234.8|ENST00000540918.2|protein_coding	-1.49689661077868	1.45036415885983e-08	3.18354932869732e-07
AL118508.1|AL118508.1-201|ENSG00000256492.1|ENST00000539654.1|pseudogene	-1.67955441510363	0.00154337247573144	0.0104801317377587
RP11-566J3.4|RP11-566J3.4-001|ENSG00000273087.1|ENST00000608876.1|lincRNA	-3.97265395224979	1.33983948949222e-24	1.38397537855785e-22
PROX1|PROX1-001|ENSG00000117707.11|ENST00000366958.4|protein_coding	-4.4135495659435	2.22195353545469e-44	8.12864668387174e-42
MYO18B|MYO18B-001|ENSG00000133454.11|ENST00000335473.7|protein_coding	-1.96496262313261	0.00191903730078808	0.0125677380663247
RP11-294O2.2|RP11-294O2.2-001|ENSG00000248771.1|ENST00000507311.1|lincRNA	-1.96789178567472	0.00408523504867852	0.023346732736427
CTD-2201G3.1|CTD-2201G3.1-001|ENSG00000232633.3|ENST00000416046.2|antisense	-2.29231405271056	9.21843411326416e-17	5.2785555335517e-15
AFAP1L2|AFAP1L2-002|ENSG00000169129.10|ENST00000304129.4|protein_coding	-2.39580897650483	8.4641605699218e-08	1.61907036609833e-06
LNPEP|LNPEP-001|ENSG00000113441.11|ENST00000231368.5|protein_coding	-1.00758171013575	6.72741184704904e-08	1.32337586296693e-06
AC091878.1|AC091878.1-001|ENSG00000215196.4|ENST00000399760.2|antisense	-1.91185460885937	0.000418473575479935	0.00348045278754073
RP11-390F4.3|RP11-390F4.3-001|ENSG00000225489.2|ENST00000452643.1|lincRNA	-1.83390311017622	6.59851139257523e-05	0.000694385897245032
LITAF|LITAF-001|ENSG00000189067.8|ENST00000571688.1|protein_coding	-1.36500831481297	4.1085770740074e-11	1.3344009880315e-09
RP11-611O2.2|RP11-611O2.2-001|ENSG00000256678.1|ENST00000541551.1|pseudogene	-2.12581016026895	0.00187630269060038	0.012343110107496
BRSK2|BRSK2-001|ENSG00000174672.11|ENST00000308219.9|protein_coding	-1.62214876158737	0.000158888480451206	0.00148566651582704
RAP1GAP2|RAP1GAP2-001|ENSG00000132359.9|ENST00000254695.8|protein_coding	-1.14763145884424	8.28579419578247e-09	1.89286920309549e-07
PLN|PLN-001|ENSG00000198523.5|ENST00000357525.5|protein_coding	-2.07404294488968	0.00260936657828856	0.0160833179369485
HCN4|HCN4-001|ENSG00000138622.3|ENST00000261917.3|protein_coding	-1.78430688000382	8.14823771362938e-08	1.5631797623962e-06
RP11-168L7.1|RP11-168L7.1-001|ENSG00000258460.1|ENST00000553561.1|lincRNA	-2.14718689193057	4.08187829077813e-05	0.000453083329873982
LRRN2|LRRN2-002|ENSG00000170382.7|ENST00000367177.3|protein_coding	-1.10589583283282	1.75792698104524e-05	0.000212271139191284
RGS2|RGS2-001|ENSG00000116741.6|ENST00000235382.5|protein_coding	-1.02268610206441	0.00161208334797733	0.0108766074246216
AC026956.1|AC026956.1-201|ENSG00000222521.1|ENST00000410589.1|miRNA	-1.48200574601019	8.11280201456928e-05	0.000831806948477053
C1orf94|C1orf94-002|ENSG00000142698.10|ENST00000488417.1|protein_coding	-6.39140319585755	3.6264243617871e-31	5.8243913225288e-29
FLI1|FLI1-001|ENSG00000151702.12|ENST00000527786.2|protein_coding	-1.64549266462887	0.00367457697312006	0.0214471618852748
PDE8B|PDE8B-001|ENSG00000113231.9|ENST00000264917.5|protein_coding	-1.36110222295911	6.36260123722721e-13	2.52395958717718e-11
SHISA4|SHISA4-001|ENSG00000198892.6|ENST00000362011.6|protein_coding	-1.3039312308635	0.00398114089587766	0.0228609660338822
MASP1|MASP1-003|ENSG00000127241.12|ENST00000296280.6|protein_coding	-1.26912862986747	0.00102468895504158	0.00737736508746566
TM4SF4|TM4SF4-001|ENSG00000169903.6|ENST00000305354.4|protein_coding	-2.83616484292221	2.28523770840888e-06	3.32375269130259e-05
GLI3|GLI3-001|ENSG00000106571.8|ENST00000395925.3|protein_coding	-1.23842243105118	6.75388136697208e-08	1.32660810997621e-06
KLHL4|KLHL4-001|ENSG00000102271.9|ENST00000373119.4|protein_coding	-1.23601758053364	3.63094443915321e-05	0.000408016538085732
ACVRL1|ACVRL1-002|ENSG00000139567.8|ENST00000550683.1|protein_coding	-1.81396917459765	3.14428864093559e-09	7.61218408108855e-08
SMAD3|SMAD3-001|ENSG00000166949.11|ENST00000327367.4|protein_coding	-1.14895311255427	0.000399390600859056	0.00333015144875832
GABRQ|GABRQ-001|ENSG00000147402.7|ENST00000370306.2|protein_coding	-1.05387426894711	0.00157473862034063	0.0106683681223694
MYC|MYC-001|ENSG00000136997.10|ENST00000377970.2|protein_coding	-1.45529363523728	0.0007821612604105	0.0058812810731409
PRKCH|PRKCH-001|ENSG00000027075.9|ENST00000332981.5|protein_coding	-1.49525321115734	1.18763532395601e-06	1.81557251497397e-05
EPHB6|EPHB6-002|ENSG00000106123.7|ENST00000466783.1|protein_coding	-2.28034585404307	2.21325637072094e-13	9.23885464418218e-12
ADAMTS19|ADAMTS19-001|ENSG00000145808.4|ENST00000274487.4|protein_coding	-1.12165815632794	8.4771684801355e-09	1.93323478585947e-07
SLC9A2|SLC9A2-001|ENSG00000115616.2|ENST00000233969.2|protein_coding	-2.39400669205482	3.57993147619367e-09	8.59575160282053e-08
PDE7B|PDE7B-001|ENSG00000171408.9|ENST00000308191.6|protein_coding	-1.81700769001835	0.00624042615069541	0.0331620522539521
MYOM1|MYOM1-001|ENSG00000101605.8|ENST00000356443.4|protein_coding	-1.30770243649648	0.00569869373636398	0.030689755268008
SOX4|SOX4-001|ENSG00000124766.4|ENST00000244745.1|protein_coding	-1.63515326831791	5.09013581280979e-22	4.56361614864478e-20
PKD1L1|PKD1L1-001|ENSG00000158683.3|ENST00000289672.2|protein_coding	-2.17909420279528	2.97261516223732e-10	8.53856961541232e-09
LINC00837|LINC00837-001|ENSG00000235824.3|ENST00000443246.2|lincRNA	-2.40433866689609	0.000345761393508619	0.00292464839595922
PDGFRB|PDGFRB-001|ENSG00000113721.9|ENST00000261799.4|protein_coding	-1.76746615555525	1.9358055682072e-12	7.24277253786615e-11
MFRP|MFRP-201|ENSG00000235718.3|ENST00000555262.1|protein_coding	-1.8327537406645	0.000656455409631923	0.0050662278024333
IFIT1|IFIT1-001|ENSG00000185745.8|ENST00000371804.3|protein_coding	-2.80452726236105	1.78280213921746e-06	2.63962947425452e-05
ZSWIM6|ZSWIM6-001|ENSG00000130449.5|ENST00000252744.5|protein_coding	-1.19588200115166	9.93778339339198e-17	5.66582715545335e-15
AC020571.3|AC020571.3-001|ENSG00000229056.2|ENST00000433933.1|antisense	-5.18126125811441	5.61581303953144e-22	5.01425476139858e-20
KCNQ2|KCNQ2-201|ENSG00000075043.13|ENST00000354587.3|protein_coding	-1.00101786115849	0.000490965979834374	0.003980315145841
ABLIM2|ABLIM2-009|ENSG00000163995.14|ENST00000428004.2|protein_coding	-1.34876210831162	0.000933052377197094	0.00684775692821718
TNFRSF10B|TNFRSF10B-001|ENSG00000120889.8|ENST00000276431.4|protein_coding	-1.22336091995682	0.00110382078990139	0.00787930612628798
SPATS2L|SPATS2L-001|ENSG00000196141.8|ENST00000358677.5|protein_coding	-1.65355389934031	1.41751537400992e-07	2.58748128561477e-06
ZDHHC22|ZDHHC22-001|ENSG00000177108.5|ENST00000319374.4|protein_coding	-1.5465099442818	0.000899553791093492	0.00665008331670013
LINGO2|LINGO2-001|ENSG00000174482.6|ENST00000379992.2|protein_coding	-2.10978244856522	4.62909555596721e-12	1.64993744173446e-10
AC005009.2|AC005009.2-002|ENSG00000233073.1|ENST00000418031.1|antisense	-1.38321399212847	0.00467053512984283	0.0260474053186661
RP3-512E2.2|RP3-512E2.2-001|ENSG00000226455.1|ENST00000445838.1|antisense	-2.04258172895017	0.0022041087607026	0.0140401994575348
PROCR|PROCR-001|ENSG00000101000.4|ENST00000216968.4|protein_coding	-2.45008414401461	2.09519015208703e-24	2.13078411606071e-22
SLC4A11|SLC4A11-001|ENSG00000088836.8|ENST00000380059.3|protein_coding	-1.46018053132051	0.000271486470808609	0.00238047724404087
BICC1|BICC1-002|ENSG00000122870.7|ENST00000373886.3|protein_coding	-2.48505933207938	1.15152711822302e-10	3.48892450862377e-09
NEURL|NEURL-001|ENSG00000107954.6|ENST00000369780.4|protein_coding	-3.22606202874776	8.75310234280585e-29	1.23955223499734e-26
UBE2Q2P1|UBE2Q2P1-002|ENSG00000189136.4|ENST00000339094.1|pseudogene	-1.31399618384062	0.000721214105997926	0.0054761543822385
IGF2-AS|IGF2-AS-001|ENSG00000099869.6|ENST00000381361.3|antisense	-2.58526619238697	3.93405461753679e-05	0.000438523058086835
RP3-462E2.3|RP3-462E2.3-001|ENSG00000257877.1|ENST00000551450.1|lincRNA	-1.16467416376062	5.27389245834706e-05	0.000570959010903665
CARD6|CARD6-001|ENSG00000132357.9|ENST00000254691.5|protein_coding	-1.9172055593174	4.14032826926756e-06	5.70377858852027e-05
PRKAR2B|PRKAR2B-001|ENSG00000005249.8|ENST00000265717.4|protein_coding	-1.20425011739793	1.71717553007368e-07	3.08739955372974e-06
WNT11|WNT11-001|ENSG00000085741.8|ENST00000322563.3|protein_coding	-1.38553255465912	0.000468755468557515	0.00383208454037366
CD37|CD37-005|ENSG00000104894.7|ENST00000600121.1|protein_coding	-1.07960855489669	1.9169731751309e-12	7.1825140018418e-11
RP3-462D8.2|RP3-462D8.2-002|ENSG00000233577.2|ENST00000411511.1|lincRNA	-1.23519156740584	0.00460810253256141	0.0257592149209821
RP11-379K22.2|RP11-379K22.2-001|ENSG00000259175.1|ENST00000558208.1|antisense	-1.20551585228853	0.00531790650194718	0.0289587879390714
ACTC1|ACTC1-001|ENSG00000159251.6|ENST00000290378.4|protein_coding	-2.54559206516912	0.000109937190366168	0.00108658371266224
HLA-B|HLA-B-001|ENSG00000234745.5|ENST00000412585.2|protein_coding	-4.55554198015345	8.57218373640688e-19	5.87998228169159e-17
CNKSR3|CNKSR3-001|ENSG00000153721.13|ENST00000607772.1|protein_coding	-1.79789262571094	7.57330175536732e-19	5.22200963969569e-17
DNAH8|DNAH8-001|ENSG00000124721.13|ENST00000359357.3|protein_coding	-2.54893040995019	8.52801582583244e-07	1.33946295081948e-05
MYCT1|MYCT1-001|ENSG00000120279.6|ENST00000367245.5|protein_coding	-1.90492202496589	1.72455545606078e-05	0.000208685336352073
RP11-162G9.1|RP11-162G9.1-002|ENSG00000251504.1|ENST00000514736.1|lincRNA	-1.79664461795465	0.00223889077446035	0.0142204926451135
CTD-2033A16.1|CTD-2033A16.1-001|ENSG00000261602.1|ENST00000562696.1|antisense	-1.03142980966276	0.00670533871834701	0.0351979049809902
WNK2|WNK2-009|ENSG00000165238.12|ENST00000432730.1|protein_coding	-1.86265047079922	1.02058370386585e-06	1.57944622560672e-05
APOL2|APOL2-001|ENSG00000128335.9|ENST00000249066.6|protein_coding	-3.58466757110581	8.22772131970937e-20	6.08758931351531e-18
UNC5A|UNC5A-001|ENSG00000113763.6|ENST00000329542.4|protein_coding	-1.49481626129189	0.0010627586166707	0.00763585978262583
KCNT2|KCNT2-002|ENSG00000162687.12|ENST00000367433.5|protein_coding	-1.05205881220188	2.70074687726516e-05	0.00031200733661037
CORO6|CORO6-004|ENSG00000167549.14|ENST00000459686.1|protein_coding	-1.70525244773447	0.00225816441749643	0.0143084076874804
PIP5K1B|PIP5K1B-002|ENSG00000107242.13|ENST00000478500.1|protein_coding	-1.6141317693135	3.66539340776456e-11	1.20082664627511e-09
CASC15|CASC15-004|ENSG00000272168.1|ENST00000606197.1|lincRNA	-1.86259492527898	3.40049911183793e-15	1.72248358857329e-13
AC011897.1|AC011897.1-201|ENSG00000265629.1|ENST00000581929.1|protein_coding	-3.43975214083774	3.68367432263259e-22	3.33429490234166e-20
COX5BP6|COX5BP6-001|ENSG00000237082.1|ENST00000454311.1|pseudogene	-1.60087659533285	0.000744685547977112	0.00563619411720266
RP11-318E3.4|RP11-318E3.4-001|ENSG00000240180.1|ENST00000430852.1|pseudogene	-1.03361015607347	0.000549843548752708	0.00438609299641015
RP11-351J23.1|RP11-351J23.1-001|ENSG00000203688.4|ENST00000400831.2|lincRNA	-3.70475505369008	1.40332961277704e-11	4.80048077929183e-10
OVGP1|OVGP1-001|ENSG00000085465.11|ENST00000369732.3|protein_coding	-2.28482455556107	1.27521756385778e-10	3.83438705844908e-09
PALD1|PALD1-001|ENSG00000107719.8|ENST00000263563.6|protein_coding	-1.46499069344917	1.09001546330638e-07	2.03335745775426e-06
KIAA1755|KIAA1755-001|ENSG00000149633.7|ENST00000279024.4|protein_coding	-2.73033833170754	5.75801827657742e-10	1.58979246755817e-08
LDLRAD4|LDLRAD4-002|ENSG00000168675.14|ENST00000359446.5|protein_coding	-2.43722507231702	4.06869576668656e-05	0.000452001039622623
AC007255.8|AC007255.8-001|ENSG00000223813.2|ENST00000450540.2|antisense	-1.92906346284663	2.06923186780662e-05	0.000245180240207046
LST3|LST3-002|ENSG00000257046.1|ENST00000540229.1|protein_coding	-2.34472560664226	0.00052804963767379	0.00423791208297612
NRP1|NRP1-202|ENSG00000099250.13|ENST00000374867.2|protein_coding	-2.43577507432645	2.56108988032431e-06	3.69841597849464e-05
HPX|HPX-001|ENSG00000110169.6|ENST00000265983.3|protein_coding	-4.50166507398927	3.01141081192777e-81	6.10158159893672e-78
INHBC|INHBC-001|ENSG00000175189.3|ENST00000309668.2|protein_coding	-2.03859042956989	0.000140749637910372	0.00134081210219139
SYT11|SYT11-001|ENSG00000132718.7|ENST00000368324.4|protein_coding	-2.06894282237964	3.19716902810966e-09	7.72600295416591e-08
RPS6KA3|RPS6KA3-001|ENSG00000177189.8|ENST00000379565.3|protein_coding	-1.38784843400427	1.26070950018028e-07	2.32542634697119e-06
LRRN3|LRRN3-201|ENSG00000173114.8|ENST00000451085.1|protein_coding	-5.89740575834235	5.05597965347546e-22	4.56077068741588e-20
AL161784.1|AL161784.1-201|ENSG00000267987.1|ENST00000594963.1|protein_coding	-1.92088073897935	2.1444651482231e-06	3.13284592369365e-05
XKRX|XKRX-001|ENSG00000182489.7|ENST00000372956.2|protein_coding	-1.02417943172098	5.89840325936926e-05	0.00062951354072847
RAB3C|RAB3C-001|ENSG00000152932.6|ENST00000282878.4|protein_coding	-1.73774382550909	2.15396489698813e-20	1.66379575913981e-18
RTN1|RTN1-001|ENSG00000139970.12|ENST00000267484.5|protein_coding	-2.95077331970475	2.83596938130018e-32	4.78842522457992e-30
OSBPL6|OSBPL6-001|ENSG00000079156.12|ENST00000190611.4|protein_coding	-2.01510949978657	2.95080737905963e-24	2.96657505207751e-22
KRT4|KRT4-201|ENSG00000170477.8|ENST00000293774.4|protein_coding	-1.89149135092755	0.00592449863978213	0.0316791096573003
SLC41A2|SLC41A2-001|ENSG00000136052.5|ENST00000258538.3|protein_coding	-1.67368767849408	1.05157046080968e-05	0.000133165220854456
LRRC4|LRRC4-001|ENSG00000128594.3|ENST00000249363.3|protein_coding	-1.20600515391132	0.0035401785420525	0.0207495110809219
AC099048.1|AC099048.1-201|ENSG00000203652.3|ENST00000366459.3|pseudogene	-2.62470361801299	0.000128558048047835	0.00123720094467665
DRAM1|DRAM1-001|ENSG00000136048.9|ENST00000258534.8|protein_coding	-1.45165490443668	8.35906811727716e-06	0.000107983253658205
RP11-713M15.2|RP11-713M15.2-001|ENSG00000272502.1|ENST00000605955.1|antisense	-3.14931663704664	3.40862580435032e-11	1.12229004608234e-09
MBOAT4|MBOAT4-001|ENSG00000177669.3|ENST00000320542.3|protein_coding	-2.3733646676026	1.76520231323097e-10	5.2242054978094e-09
MET|MET-002|ENSG00000105976.10|ENST00000397752.3|protein_coding	-2.75478919755372	4.47835010229609e-17	2.63302994853748e-15
RP11-279F6.1|RP11-279F6.1-004|ENSG00000245750.3|ENST00000559477.1|lincRNA	-5.11824091868618	1.29362936734121e-19	9.3868312770709e-18
PLG|PLG-001|ENSG00000122194.14|ENST00000308192.9|protein_coding	-2.43343321420432	2.83965968273613e-12	1.04173587803997e-10
FSCN2|FSCN2-001|ENSG00000186765.7|ENST00000417245.2|protein_coding	-1.13976933787356	0.00936453580768185	0.0460190061892425
STK31|STK31-001|ENSG00000196335.8|ENST00000355870.3|protein_coding	-1.31221654768595	0.00121108268249718	0.0085066447618602
RP11-152K4.1|RP11-152K4.1-001|ENSG00000250482.2|ENST00000508172.2|pseudogene	-2.98733312645247	1.02399819373472e-05	0.000129986083966133
SLC25A29|SLC25A29-005|ENSG00000197119.8|ENST00000554912.1|protein_coding	-1.31492148894983	4.00660035379366e-06	5.54565703199816e-05
RCAN2|RCAN2-002|ENSG00000172348.10|ENST00000371374.1|protein_coding	-1.35881107706902	2.01893029161787e-08	4.32346535619632e-07
CYFIP2|CYFIP2-202|ENSG00000055163.14|ENST00000347377.6|protein_coding	-1.94551905585036	1.4466891362981e-13	6.19606371546211e-12
APOL3|APOL3-004|ENSG00000128284.15|ENST00000432700.1|protein_coding	-2.90320990846953	3.57072054019891e-06	4.99218572339912e-05
RP11-298I3.4|RP11-298I3.4-001|ENSG00000258457.1|ENST00000556503.1|antisense	-1.18623448979916	0.000106634654750388	0.00105921619108059
SULT1C4|SULT1C4-001|ENSG00000198075.5|ENST00000272452.2|protein_coding	-1.52301289098893	3.61695727788753e-06	5.04878933225e-05
GSTA1|GSTA1-001|ENSG00000243955.1|ENST00000334575.5|protein_coding	-1.10088501109632	0.00065908613009986	0.00507906314208274
RP4-678D15.1|RP4-678D15.1-001|ENSG00000271774.1|ENST00000606932.1|antisense	-4.7755433041473	1.16216041943604e-27	1.47169737730506e-25
A2M|A2M-001|ENSG00000175899.10|ENST00000318602.7|protein_coding	-2.45606506935783	1.50776862478318e-08	3.30129888418861e-07
KIAA1024|KIAA1024-001|ENSG00000169330.4|ENST00000305428.3|protein_coding	-1.21249466592393	9.12963855197636e-06	0.00011719038959993
RP11-677M14.2|RP11-677M14.2-001|ENSG00000255045.1|ENST00000531241.1|antisense	-2.39359738573693	9.48036319277211e-07	1.47584377362658e-05
KCTD8|KCTD8-001|ENSG00000183783.6|ENST00000360029.3|protein_coding	-1.93626633802588	3.12689166206023e-11	1.039928363367e-09
TSPAN11|TSPAN11-002|ENSG00000110900.10|ENST00000261177.9|protein_coding	-1.57965853251856	0.000103791687352706	0.00103477405180556
WASF3|WASF3-001|ENSG00000132970.8|ENST00000335327.5|protein_coding	-1.0274443720571	7.61998179576035e-09	1.74834773954989e-07
FRG1B|FRG1B-001|ENSG00000149531.10|ENST00000278882.3|protein_coding	-2.56270789475363	8.06561540837673e-06	0.000104809230319015
KCNH8|KCNH8-001|ENSG00000183960.4|ENST00000328405.2|protein_coding	-2.67060794907237	1.91215903052732e-17	1.16588585333541e-15
IMPG2|IMPG2-001|ENSG00000081148.11|ENST00000193391.7|protein_coding	-2.10901917409546	1.20081860814366e-06	1.83466137694339e-05
UBE2L6|UBE2L6-002|ENSG00000156587.11|ENST00000340573.4|protein_coding	-1.5423431954473	1.09877532545161e-05	0.000138543523563405
ACSL1|ACSL1-001|ENSG00000151726.9|ENST00000281455.2|protein_coding	-1.91560683783721	7.57420598971072e-12	2.6494632904247e-10
RP11-211G3.2|RP11-211G3.2-001|ENSG00000223401.1|ENST00000450760.1|lincRNA	-1.17642571511586	0.00813868562749195	0.0411543442941329
SLC1A6|SLC1A6-003|ENSG00000105143.8|ENST00000598504.1|protein_coding	-1.40708822225288	0.00106950112808434	0.00767378206080109
VGLL1|VGLL1-001|ENSG00000102243.8|ENST00000370634.3|protein_coding	-1.80042488276061	0.00903999030392025	0.044741327434284
TTR|TTR-001|ENSG00000118271.5|ENST00000237014.3|protein_coding	-5.1800162362757	7.36957339969333e-16	3.98592532541935e-14
QRICH2|QRICH2-001|ENSG00000129646.9|ENST00000262765.5|protein_coding	-1.04657463820801	1.57626156890441e-08	3.43129997726794e-07
C1S|C1S-001|ENSG00000182326.10|ENST00000406697.1|protein_coding	-1.27978247157337	6.9027163644409e-07	1.10661928812765e-05
CXorf57|CXorf57-002|ENSG00000147231.9|ENST00000372548.4|protein_coding	-1.67674573003207	2.30168584693356e-14	1.07113790120548e-12
GRK5|GRK5-002|ENSG00000198873.10|ENST00000392870.2|protein_coding	-1.36954895259849	7.68468844998719e-15	3.74149156696234e-13
PPARGC1B|PPARGC1B-001|ENSG00000155846.12|ENST00000309241.5|protein_coding	-2.54158971908075	1.8610290272451e-08	4.0081361061027e-07
FZD7|FZD7-001|ENSG00000155760.1|ENST00000286201.1|protein_coding	-2.61327652101278	1.31351341457405e-18	8.87126752304625e-17
SQSTM1P1|SQSTM1P1-001|ENSG00000271465.1|ENST00000603451.1|pseudogene	-2.6467006649111	0.000112032478930663	0.00110191766058016
SLC30A3|SLC30A3-001|ENSG00000115194.6|ENST00000233535.4|protein_coding	-2.15489879596754	2.9181117939454e-07	5.0303052783064e-06
A4GNT|A4GNT-001|ENSG00000118017.3|ENST00000236709.3|protein_coding	-3.49845931253372	2.51695047301218e-08	5.30796440825787e-07
RP11-1220K2.2|RP11-1220K2.2-003|ENSG00000257743.4|ENST00000477922.3|protein_coding	-1.70904030573527	0.00104518003036648	0.00751365775105162
RP11-352D13.5|RP11-352D13.5-001|ENSG00000259504.1|ENST00000558269.1|lincRNA	-2.23157639793685	0.000470317148568335	0.00384224309736602
RBP1|RBP1-001|ENSG00000114115.5|ENST00000232219.2|protein_coding	-1.15802575991599	1.49224097238914e-08	3.27274164968609e-07
AL157871.2|AL157871.2-001|ENSG00000259052.1|ENST00000553954.1|sense_overlapping	-1.16423164230051	5.26684177624524e-10	1.46802764429947e-08
NKD2|NKD2-001|ENSG00000145506.9|ENST00000296849.5|protein_coding	-1.2435271338222	0.00118889280290931	0.00837574254002642
RP11-223I10.1|RP11-223I10.1-001|ENSG00000261829.1|ENST00000568958.1|sense_overlapping	-2.15254923793266	0.000273190158606001	0.0023930258655411
CNTNAP3B|CNTNAP3B-002|ENSG00000154529.10|ENST00000377561.2|protein_coding	-2.0468315419317	0.000553651092908352	0.00441112213769086
AC009133.17|AC009133.17-001|ENSG00000260719.1|ENST00000565600.1|antisense	-3.16556286367302	1.88688608017038e-09	4.75603630159693e-08
ELAVL4|ELAVL4-003|ENSG00000162374.12|ENST00000371824.1|protein_coding	-2.16308369519304	0.000429795232116201	0.00355441331677888
CSPG4P11|CSPG4P11-001|ENSG00000259726.1|ENST00000560634.1|pseudogene	-1.28286292591606	0.0101703897683434	0.0491855250152519
CREB3L1|CREB3L1-201|ENSG00000157613.6|ENST00000288400.3|protein_coding	-1.58171854038209	2.35425179822248e-08	4.98881676308771e-07
COMMD3-BMI1|COMMD3-BMI1-001|ENSG00000269897.1|ENST00000602390.1|protein_coding	-1.16497166908839	6.11093351530892e-10	1.6784357538398e-08
RASGRP3|RASGRP3-001|ENSG00000152689.13|ENST00000402538.3|protein_coding	-1.87262923168518	1.09681870846353e-05	0.000138363049717095
TSPAN2|TSPAN2-001|ENSG00000134198.5|ENST00000369516.2|protein_coding	-2.57250355044878	2.57657871350373e-18	1.6924459679224e-16
ROBO2|ROBO2-002|ENSG00000185008.13|ENST00000461745.1|protein_coding	-6.34704613740525	1.36027272167258e-222	1.79147917444279e-218
PSMB8|PSMB8-001|ENSG00000204264.4|ENST00000374881.2|protein_coding	-2.18275237019446	0.000974576171070671	0.00710903427725521
SELM|SELM-002|ENSG00000198832.6|ENST00000402395.1|protein_coding	-2.25269769332113	1.79524591326478e-08	3.88232983213419e-07
GNG11|GNG11-001|ENSG00000127920.5|ENST00000248564.5|protein_coding	-1.56791890968839	1.87723265519526e-05	0.000224858154333075
C19orf18|C19orf18-001|ENSG00000177025.3|ENST00000314391.3|protein_coding	-1.3385156010719	0.00151361337374081	0.0103072844530333
RAB38|RAB38-001|ENSG00000123892.7|ENST00000243662.6|protein_coding	-1.09632251579102	4.49461827047109e-07	7.47872680001317e-06
TMCC3|TMCC3-001|ENSG00000057704.6|ENST00000261226.4|protein_coding	-1.14481934876078	7.77883504818044e-06	0.000101684622912691
ANKRD13B|ANKRD13B-001|ENSG00000198720.8|ENST00000394859.3|protein_coding	-1.83413281984307	8.96192960056368e-12	3.11421142056527e-10
ASNS|ASNS-201|ENSG00000070669.12|ENST00000175506.4|protein_coding	-1.05077320593422	4.72673940237814e-13	1.90079871539909e-11
FOXI2|FOXI2-001|ENSG00000186766.7|ENST00000388920.4|protein_coding	-2.04577682124406	0.000642348727320034	0.00498657986372228
LUZP2|LUZP2-001|ENSG00000187398.7|ENST00000533227.1|protein_coding	-1.6222837534071	7.99262727585769e-06	0.000104066140606076
MIR4482-1|MIR4482-1-201|ENSG00000266852.1|ENST00000583050.1|miRNA	-1.30944322390086	0.00395651060228583	0.0227641959948031
DKK3|DKK3-001|ENSG00000050165.13|ENST00000326932.4|protein_coding	-1.66581353424243	7.4029012955902e-08	1.43905845111325e-06
KRT18P15|KRT18P15-001|ENSG00000234737.1|ENST00000458108.1|pseudogene	-1.79760792337852	0.00794396581044701	0.0403012441154033
HERC2P2|HERC2P2-001|ENSG00000140181.10|ENST00000560464.1|pseudogene	-1.45408509685414	1.88275328160431e-09	4.75016488864534e-08
DPYD-AS1|DPYD-AS1-001|ENSG00000232878.1|ENST00000422980.1|antisense	-3.08339787979647	1.48723599651086e-09	3.80328117942679e-08
GPR63|GPR63-001|ENSG00000112218.7|ENST00000229955.3|protein_coding	-1.39822771301726	4.66466593348019e-15	2.30953572721557e-13
TMC5|TMC5-201|ENSG00000103534.12|ENST00000396229.2|protein_coding	-1.3678119007507	0.00135403371932613	0.00934623903748698
NAGPA|NAGPA-004|ENSG00000103174.7|ENST00000562746.1|protein_coding	-1.08209707403068	1.95493921875331e-08	4.19324910602298e-07
SEL1L3|SEL1L3-003|ENSG00000091490.6|ENST00000399878.3|protein_coding	-1.71873508360094	1.35582949211474e-17	8.44268293671447e-16
TMEM173|TMEM173-002|ENSG00000184584.8|ENST00000507297.1|protein_coding	-2.23631480191461	6.53123260691911e-08	1.2867065584611e-06
COL25A1|COL25A1-004|ENSG00000188517.10|ENST00000494183.1|protein_coding	-1.27186054650414	0.00252274662068857	0.0156655039969031
AC130710.1|AC130710.1-001|ENSG00000236289.2|ENST00000426539.1|lincRNA	-1.25015054808737	9.38354004852367e-06	0.00012015675492373
VCAM1|VCAM1-001|ENSG00000162692.6|ENST00000294728.2|protein_coding	-7.87158630906551	5.05713235512638e-68	7.40027034633493e-65
FGFRL1|FGFRL1-201|ENSG00000127418.10|ENST00000264748.6|protein_coding	-1.02606471929463	6.82301972297109e-05	0.00071260245639595
C1orf64|C1orf64-001|ENSG00000183888.4|ENST00000329454.2|protein_coding	-4.19058727567023	3.10835756922734e-13	1.27928341208513e-11
CARD11|CARD11-011|ENSG00000198286.5|ENST00000396946.4|protein_coding	-1.38387277890387	1.12973043967776e-07	2.10297524954857e-06
TUBA1A|TUBA1A-001|ENSG00000167552.9|ENST00000301071.7|protein_coding	-1.3302250817523	5.78282774041942e-13	2.30438249141676e-11
KIAA1147|KIAA1147-001|ENSG00000257093.2|ENST00000536163.1|protein_coding	-1.08237350369653	5.69932097953602e-19	3.9609528918464e-17
ZEB1|ZEB1-005|ENSG00000148516.17|ENST00000488625.2|protein_coding	-1.6998742278031	7.66639684153567e-05	0.000790344003154793
NRAP|NRAP-003|ENSG00000197893.9|ENST00000369360.3|protein_coding	-6.33676260494507	7.2287727326365e-121	6.34686245925485e-117
C2CD4C|C2CD4C-001|ENSG00000183186.6|ENST00000332235.6|protein_coding	-2.57574411624013	1.75155373027248e-14	8.29782828334119e-13
GIMAP1|GIMAP1-001|ENSG00000213203.2|ENST00000307194.5|protein_coding	-2.42032949503987	6.29150176547589e-06	8.3865463817123e-05
CADM2|CADM2-002|ENSG00000175161.9|ENST00000383699.3|protein_coding	-1.08933034997066	0.0028069886284418	0.0171148334428604
LDHC|LDHC-002|ENSG00000166796.7|ENST00000280704.4|protein_coding	-1.65380738333036	0.00649176086040561	0.0342739990104397
LINC00957|LINC00957-001|ENSG00000235314.1|ENST00000441052.1|lincRNA	-1.75654903453496	0.00471939886880177	0.0262754103158399
VPS37D|VPS37D-001|ENSG00000176428.5|ENST00000324941.4|protein_coding	-1.19650835192126	0.000620061716370844	0.00485073525667005
RP11-342D11.2|RP11-342D11.2-001|ENSG00000238258.1|ENST00000451530.1|antisense	-2.67450469479423	6.53164409029739e-09	1.50915355560029e-07
RP4-548D19.3|RP4-548D19.3-001|ENSG00000272661.1|ENST00000607902.1|antisense	-1.39230766334228	2.7882201212739e-11	9.36756607070849e-10
ADAMTS6|ADAMTS6-007|ENSG00000049192.10|ENST00000381055.3|protein_coding	-1.88406741838724	1.8747932865795e-12	7.04451571590643e-11
CLEC2L|CLEC2L-002|ENSG00000236279.2|ENST00000520413.1|protein_coding	-3.29131804551509	3.08111864512211e-08	6.40036791108173e-07
RP11-728F11.3|RP11-728F11.3-201|ENSG00000254844.3|ENST00000596805.1|antisense	-1.24480823121578	0.00916491210854105	0.0452660388034824
UNC5D|UNC5D-003|ENSG00000156687.6|ENST00000287272.2|protein_coding	-3.35088073742506	3.5570011312098e-30	5.35379484548949e-28
SCML1|SCML1-003|ENSG00000047634.10|ENST00000487842.1|protein_coding	-2.55586088926194	8.3400218031471e-38	1.92698398504294e-35
RP11-334E6.12|RP11-334E6.12-001|ENSG00000263873.1|ENST00000578216.1|sense_intronic	-1.37215059396905	0.000110578781323633	0.00109087831463089
ITGA9|ITGA9-001|ENSG00000144668.7|ENST00000264741.5|protein_coding	-1.76308375182392	4.41769501787905e-06	6.05421887465839e-05
RP11-47I22.3|RP11-47I22.3-001|ENSG00000232774.3|ENST00000556569.1|protein_coding	-5.24432261527965	1.53684954926845e-27	1.92764843465386e-25
NEURL1B|NEURL1B-001|ENSG00000214357.4|ENST00000369800.5|protein_coding	-3.23022067227568	1.09936515636985e-20	8.82843848133596e-19
AC069547.1|AC069547.1-201|ENSG00000269165.1|ENST00000595931.1|protein_coding	-1.71824162511689	1.06627646639865e-07	1.99330888040741e-06
MIXL1|MIXL1-001|ENSG00000185155.7|ENST00000366810.5|protein_coding	-1.17499314844707	0.00135200468854449	0.00933712729319925
GMIP|GMIP-001|ENSG00000089639.6|ENST00000203556.4|protein_coding	-1.00305644711703	6.3726910680012e-06	8.47761023894706e-05
U1|U1.2-001|ENSG00000233421.3|ENST00000415386.2|lincRNA	-1.9246270736362	6.88154423961421e-05	0.000717860892164112
IGFBP1|IGFBP1-001|ENSG00000146678.5|ENST00000275525.3|protein_coding	-4.46729442721803	1.58065526499244e-15	8.34357909416851e-14
RP11-713C5.1|RP11-713C5.1-001|ENSG00000265579.1|ENST00000584727.1|sense_intronic	-6.76985093179954	8.54751425107047e-44	3.00188700497595e-41
ANG|ANG-001|ENSG00000214274.5|ENST00000336811.6|protein_coding	-3.05997039414575	2.72528280556294e-30	4.14936121956808e-28
EBF4|EBF4-010|ENSG00000088881.16|ENST00000609967.1|protein_coding	-3.14975808981591	1.43642998430806e-26	1.63084335287389e-24
CTB-96E2.2|CTB-96E2.2-001|ENSG00000273171.1|ENST00000555059.2|protein_coding	-2.61059872368383	2.42744849654381e-06	3.51893194270578e-05
C9orf66|C9orf66-001|ENSG00000183784.5|ENST00000382387.2|protein_coding	-2.29727298363991	3.50995936269686e-09	8.43543153407256e-08
LOX|LOX-001|ENSG00000113083.8|ENST00000231004.4|protein_coding	-2.95008286538365	1.18411912092712e-20	9.45142352885461e-19
ARHGEF26|ARHGEF26-001|ENSG00000114790.8|ENST00000356448.4|protein_coding	-1.2354927301381	1.21940936139752e-09	3.15823427524196e-08
CACNA1C|CACNA1C-001|ENSG00000151067.16|ENST00000399655.1|protein_coding	-1.31139265733634	0.00118293518819111	0.00834230598579751
DCHS1|DCHS1-001|ENSG00000166341.6|ENST00000299441.3|protein_coding	-1.26092198038141	2.48234018740195e-10	7.2328363424964e-09
SLCO1C1|SLCO1C1-202|ENSG00000139155.4|ENST00000545604.1|protein_coding	-1.35389459357509	0.000888829954638243	0.00658188951508893
AC068831.15|AC068831.15-001|ENSG00000259661.1|ENST00000560522.1|antisense	-1.18363502729431	1.2959709255116e-09	3.33684009559877e-08
CTD-2331C18.5|CTD-2331C18.5-001|ENSG00000256220.1|ENST00000537594.1|processed_transcript	-4.15397985953568	4.13126305558008e-11	1.34011661187167e-09
AC092597.3|AC092597.3-001|ENSG00000248254.1|ENST00000508081.1|antisense	-2.70180525504377	3.00122915648398e-05	0.000343258254371637
NOX4|NOX4-203|ENSG00000086991.8|ENST00000535633.1|protein_coding	-1.17671237527931	0.00049417442465654	0.00400140004471358
GYPC|GYPC-001|ENSG00000136732.10|ENST00000259254.4|protein_coding	-1.16253225801405	0.00011165047518154	0.00109912737572636
PRDM16|PRDM16-001|ENSG00000142611.12|ENST00000270722.5|protein_coding	-1.36246925442959	1.76375724824458e-07	3.16251640018804e-06
KLHL6|KLHL6-001|ENSG00000172578.7|ENST00000341319.3|protein_coding	-1.5077814685874	4.29698819074288e-05	0.00047531440772785
CTA-250D10.19|CTA-250D10.19-001|ENSG00000224883.1|ENST00000424613.1|antisense	-1.40378177134967	0.000317615322887543	0.0027321971276479
CUZD1|CUZD1-001|ENSG00000138161.8|ENST00000368904.1|protein_coding	-1.84079108511241	5.22971151833627e-05	0.000566874902851759
SDC1|SDC1-201|ENSG00000115884.6|ENST00000381150.1|protein_coding	-3.30033772245807	9.23308288793477e-43	3.03999254085252e-40
RP11-253M7.1|RP11-253M7.1-002|ENSG00000259426.1|ENST00000558107.1|antisense	-2.51898129974797	1.65994470688997e-30	2.58715642482141e-28
AC060834.2|AC060834.2-001|ENSG00000197320.4|ENST00000443027.1|pseudogene	-1.54324158180113	0.00127354473096818	0.00886500217064001
ZNF432|ZNF432-002|ENSG00000256087.2|ENST00000594154.1|protein_coding	-1.03487814524742	2.28029684459675e-12	8.48347724388114e-11
RP11-384L8.1|RP11-384L8.1-001|ENSG00000261572.1|ENST00000565519.1|sense_intronic	-1.89575090155721	2.22839668791471e-05	0.000262386985961884
APCDD1|APCDD1-001|ENSG00000154856.8|ENST00000355285.5|protein_coding	-2.86048868091256	5.50236552664743e-13	2.19927629699383e-11
JAM2|JAM2-001|ENSG00000154721.10|ENST00000480456.1|protein_coding	-1.61968048014386	3.93160090279407e-12	1.42055374183259e-10
GPC2|GPC2-001|ENSG00000213420.3|ENST00000292377.2|protein_coding	-1.72381156229424	7.9937610057172e-09	1.82932810504423e-07
THBS1|THBS1-001|ENSG00000137801.9|ENST00000260356.5|protein_coding	-1.40060202326465	6.14506833487394e-07	9.96068307326643e-06
C1orf110|C1orf110-002|ENSG00000185860.9|ENST00000367910.1|protein_coding	-3.2905331883345	2.39178720120095e-08	5.05615368215354e-07
SLC35G2|SLC35G2-001|ENSG00000168917.8|ENST00000446465.2|protein_coding	-1.22539464801874	0.0063825893347545	0.0337856517438572
WIPF3|WIPF3-002|ENSG00000122574.6|ENST00000409290.1|protein_coding	-1.33490265337762	4.30359851756489e-06	5.91015562839724e-05
SLC16A7|SLC16A7-001|ENSG00000118596.7|ENST00000261187.4|protein_coding	-1.0381761632502	0.0043231065631481	0.0244620036247736
SGMS1|SGMS1-003|ENSG00000198964.9|ENST00000361781.2|protein_coding	-1.10079348515908	0.000102742757511365	0.00102586968644782
PRDM6|PRDM6-001|ENSG00000061455.10|ENST00000407847.4|protein_coding	-2.33396805712672	7.32870304322113e-10	1.97784875162341e-08
ASAP2|ASAP2-001|ENSG00000151693.5|ENST00000281419.3|protein_coding	-1.35401264954802	9.89671453894423e-14	4.30875142075688e-12
PRSS1|PRSS1-001|ENSG00000204983.8|ENST00000311737.7|protein_coding	-3.54533931618145	1.2233595686413e-17	7.6722121519076e-16
FAM135B|FAM135B-003|ENSG00000147724.7|ENST00000395297.1|protein_coding	-1.41912529429334	0.00257716176271159	0.0159273676278328
UGT3A2|UGT3A2-001|ENSG00000168671.5|ENST00000282507.3|protein_coding	-1.13879938245486	0.00100292990146821	0.00725729491650407
AC004906.3|AC004906.3-001|ENSG00000237286.1|ENST00000423194.1|antisense	-1.74122400141382	7.5814851461629e-05	0.000782202580297418
DDX26B|DDX26B-003|ENSG00000165359.10|ENST00000493637.2|protein_coding	-1.0220988159231	1.77529828321204e-06	2.62999756916789e-05
CTC-254B4.1|CTC-254B4.1-002|ENSG00000251027.1|ENST00000505997.1|lincRNA	-2.84191066794363	2.97018561451565e-05	0.000340446862864849
SCARF1|SCARF1-001|ENSG00000074660.11|ENST00000263071.4|protein_coding	-1.55236401856053	1.62875987643502e-05	0.000198251086623375
NXPH2|NXPH2-001|ENSG00000144227.4|ENST00000272641.3|protein_coding	-2.22382483919267	1.96156774449784e-10	5.77938415996342e-09
LYPD6B|LYPD6B-001|ENSG00000150556.12|ENST00000409642.3|protein_coding	-1.16433216744066	0.00010664545705185	0.00105921619108059
CCDC3|CCDC3-002|ENSG00000151468.9|ENST00000378825.3|protein_coding	-1.64942716786243	8.07528568145695e-05	0.000828282807046635
LINC00941|LINC00941-001|ENSG00000235884.2|ENST00000547804.1|lincRNA	-2.83828114423247	1.61364048068621e-10	4.80263166794066e-09
LRRK2|LRRK2-004|ENSG00000188906.9|ENST00000298910.7|protein_coding	-4.71810695874977	6.00628998484858e-46	2.32655409118988e-43
MOK|MOK-004|ENSG00000080823.17|ENST00000518686.1|protein_coding	-1.23556859600115	2.10180156292111e-06	3.07563628707456e-05
RP11-323N12.5|RP11-323N12.5-001|ENSG00000267601.1|ENST00000587434.1|antisense	-1.48981235165263	8.76687740584612e-10	2.30987765702044e-08
TMEM178B|TMEM178B-001|ENSG00000261115.1|ENST00000565468.1|protein_coding	-3.30889372684766	2.87284885318545e-52	1.64501823462836e-49
TUBB3|TUBB3-001|ENSG00000258947.2|ENST00000315491.7|protein_coding	-1.79935094291432	6.99568236556425e-10	1.90161272971065e-08
RP11-586L23.1|RP11-586L23.1-001|ENSG00000248747.1|ENST00000514347.1|lincRNA	-2.95379032206022	3.02336141102089e-06	4.29996433943252e-05
COL15A1|COL15A1-001|ENSG00000204291.6|ENST00000375001.3|protein_coding	-2.33405263351557	4.35447903940182e-08	8.81606286685964e-07
SLC9A4|SLC9A4-001|ENSG00000180251.4|ENST00000295269.4|protein_coding	-1.88567382528972	0.00626341577304945	0.0332550637899864
STAT4|STAT4-002|ENSG00000138378.13|ENST00000392320.2|protein_coding	-2.47285964932792	2.820633797452e-15	1.44543763083435e-13
SPAG6|SPAG6-202|ENSG00000077327.11|ENST00000376603.2|protein_coding	-1.24724026847381	0.00777869085560345	0.0396613854310095
C10orf128|C10orf128-001|ENSG00000204161.9|ENST00000374156.4|protein_coding	-1.66182760076991	0.00831705190744064	0.0418633952306491
CHST1|CHST1-001|ENSG00000175264.3|ENST00000308064.2|protein_coding	-2.19196556752729	4.73614058398323e-17	2.76607412377203e-15
NCKAP5|NCKAP5-001|ENSG00000176771.11|ENST00000409261.1|protein_coding	-2.19068542822936	5.41710093138402e-06	7.31350274385726e-05
RP11-736I10.1|RP11-736I10.1-001|ENSG00000255393.1|ENST00000534388.1|lincRNA	-1.81188278492375	0.00708464783899046	0.0367581458375208
MOCOS|MOCOS-001|ENSG00000075643.5|ENST00000261326.5|protein_coding	-2.11283086186129	1.91603768573277e-06	2.81474805589522e-05
LPL|LPL-001|ENSG00000175445.10|ENST00000311322.8|protein_coding	-2.05420864234081	0.000144119424886041	0.001365014617583
CLEC14A|CLEC14A-001|ENSG00000176435.6|ENST00000342213.2|protein_coding	-3.88102952030883	1.38325543173897e-27	1.74329895081361e-25
SLC1A1|SLC1A1-001|ENSG00000106688.7|ENST00000262352.3|protein_coding	-2.83351399194825	2.20948429043987e-24	2.23837754654562e-22
RP11-352D13.6|RP11-352D13.6-003|ENSG00000261634.2|ENST00000565312.1|processed_transcript	-2.8831557033046	2.88334006012523e-08	6.00847920757109e-07
NPAS2|NPAS2-001|ENSG00000170485.12|ENST00000335681.5|protein_coding	-2.24933294580779	2.66327415744361e-06	3.82918347745986e-05
AFAP1L1|AFAP1L1-001|ENSG00000157510.9|ENST00000296721.4|protein_coding	-2.03004388650222	1.27774506519895e-08	2.82821890902019e-07
AC026150.5|AC026150.5-001|ENSG00000225930.3|ENST00000562624.2|lincRNA	-1.86173407439062	0.000984141637452379	0.00714703356230925
LRMP|LRMP-004|ENSG00000118308.10|ENST00000549437.1|protein_coding	-2.9999406391477	8.81194212452825e-06	0.000113277967574463
EHF|EHF-001|ENSG00000135373.8|ENST00000257831.3|protein_coding	-1.44708277926257	0.00930859957371966	0.0458210638706365
SIAH3|SIAH3-001|ENSG00000215475.3|ENST00000400405.2|protein_coding	-2.84537951787097	1.34781829621188e-05	0.000166517513706477
XIRP1|XIRP1-001|ENSG00000168334.8|ENST00000340369.3|protein_coding	-3.61673894746359	4.14393236853996e-10	1.16989473298331e-08
RP11-830F9.5|RP11-830F9.5-002|ENSG00000259881.1|ENST00000562574.1|antisense	-1.76179698825276	0.00183886209149183	0.0121362133525169
ANO4|ANO4-001|ENSG00000151572.12|ENST00000392979.3|protein_coding	-2.12407033303455	1.23511912967003e-12	4.72863922609138e-11
RP11-215G15.5|RP11-215G15.5-001|ENSG00000272016.1|ENST00000607560.1|lincRNA	-1.1287085244906	4.04117646232507e-07	6.76268030607638e-06
DCDC2|DCDC2-001|ENSG00000146038.7|ENST00000378454.3|protein_coding	-1.46034643026996	7.96586665728427e-06	0.000103769004823377
SBK2|SBK2-001|ENSG00000187550.4|ENST00000413299.1|protein_coding	-3.5555612652049	7.52816155355519e-17	4.36766024935338e-15
CCDC125|CCDC125-001|ENSG00000183323.8|ENST00000396496.2|protein_coding	-2.20600289940817	2.54949634769308e-12	9.40528484569126e-11
ITIH4-AS1|ITIH4-AS1-001|ENSG00000239799.1|ENST00000478366.1|antisense	-1.16321061128606	0.0086286345004396	0.0430777544999202
SGIP1|SGIP1-001|ENSG00000118473.17|ENST00000371037.4|protein_coding	-4.25815266560208	1.66068157532521e-67	2.1871176347033e-64
IGF2|IGF2-001|ENSG00000167244.13|ENST00000416167.2|protein_coding	-4.26908327289006	2.77189804825511e-28	3.70618246655024e-26
PMAIP1|PMAIP1-001|ENSG00000141682.11|ENST00000316660.6|protein_coding	-1.39590578812319	0.000950072484839704	0.00695522769613057
PIK3R3|PIK3R3-001|ENSG00000117461.10|ENST00000262741.5|protein_coding	-1.11442767452201	2.26247814368938e-10	6.6215193671976e-09
LIX1L|LIX1L-001|ENSG00000152022.7|ENST00000369308.3|protein_coding	-1.10334355909779	0.0065497526902062	0.0345179043337398
GNAO1|GNAO1-002|ENSG00000087258.9|ENST00000262494.7|protein_coding	-1.05235618942635	0.000328919157489919	0.00280107682130115
SCN7A|SCN7A-001|ENSG00000136546.9|ENST00000409855.1|protein_coding	-4.09729300549547	1.22240540188077e-20	9.69824044745168e-19
AC093415.2|AC093415.2-012|ENSG00000235257.4|ENST00000608505.1|processed_transcript	-1.49001276021389	5.25528848129967e-05	0.000569412992996435
ZNF217|ZNF217-001|ENSG00000171940.9|ENST00000371471.2|protein_coding	-1.27651375151015	3.00530441030429e-36	6.5421254683814e-34
MGAT4A|MGAT4A-201|ENSG00000071073.8|ENST00000393487.1|protein_coding	-1.17188861818643	8.47634143924658e-08	1.62022375551346e-06
RASIP1|RASIP1-001|ENSG00000105538.4|ENST00000222145.4|protein_coding	-1.20478441282889	3.54770544840616e-05	0.000399856917034738
RIMS4|RIMS4-002|ENSG00000101098.8|ENST00000372851.3|protein_coding	-1.9950810761834	2.28571100474242e-07	4.01370852432768e-06
C1QTNF4|C1QTNF4-001|ENSG00000172247.3|ENST00000302514.3|protein_coding	-1.86985768823914	6.65927261185808e-07	1.0716745567805e-05
PLXNC1|PLXNC1-001|ENSG00000136040.4|ENST00000258526.4|protein_coding	-4.26435839896481	4.19785216652956e-66	4.60714275276619e-63
FRRS1L|FRRS1L-001|ENSG00000260230.2|ENST00000561981.2|protein_coding	-2.87221899069435	7.75846153479336e-26	8.44454036472963e-24
IDUA|IDUA-001|ENSG00000127415.8|ENST00000247933.4|protein_coding	-1.04200195133494	0.00106418827292375	0.00764404666179757
CDH5|CDH5-001|ENSG00000179776.13|ENST00000341529.3|protein_coding	-2.19204901530136	7.7666566061862e-08	1.49910811185934e-06
KCNA5|KCNA5-001|ENSG00000130037.3|ENST00000252321.3|protein_coding	-1.29778528177164	0.00611933805154513	0.0325886300601898
RP11-307C19.3|RP11-307C19.3-001|ENSG00000259666.1|ENST00000558691.1|antisense	-1.84207308980674	0.00402684617901683	0.0230781393288301
DPP4|DPP4-001|ENSG00000197635.5|ENST00000360534.3|protein_coding	-2.87354941668709	6.33256273426585e-08	1.25037258186329e-06
RP11-87C12.5|RP11-87C12.5-001|ENSG00000255856.1|ENST00000538710.1|lincRNA	-1.51989388330457	8.01356628573729e-06	0.000104255296559618
TTC3-AS1|TTC3-AS1-001|ENSG00000228677.1|ENST00000424733.1|antisense	-1.00069628846629	0.000328080706925628	0.00279664913282234
PODXL2|PODXL2-001|ENSG00000114631.10|ENST00000342480.6|protein_coding	-1.50062596491717	5.51048957140188e-07	9.01529784538667e-06
DACT1|DACT1-002|ENSG00000165617.10|ENST00000395153.3|protein_coding	-1.61373357450929	0.00169116629820537	0.0113116608163355
MIR146A|MIR146A-001|ENSG00000253522.2|ENST00000517927.1|lincRNA	-2.73373230791362	3.18484226323459e-05	0.000362213925792742
CHST2|CHST2-001|ENSG00000175040.4|ENST00000309575.3|protein_coding	-2.63333363493695	6.84902425530813e-15	3.34699997931013e-13
PPP1R3C|PPP1R3C-001|ENSG00000119938.8|ENST00000238994.5|protein_coding	-2.24831942626264	2.55633383448204e-09	6.29288160750064e-08
PIANP|PIANP-003|ENSG00000139200.9|ENST00000534837.1|protein_coding	-1.26598070632382	0.00111284895487493	0.00792871016267399
NOTCH1|NOTCH1-001|ENSG00000148400.9|ENST00000277541.6|protein_coding	-2.21937776200444	2.31267266511293e-09	5.73595084737049e-08
AC140481.1|AC140481.1-001|ENSG00000178162.4|ENST00000424873.1|pseudogene	-1.70523174976981	0.000659468335076802	0.00507906314208274
PBX1|PBX1-001|ENSG00000185630.14|ENST00000420696.2|protein_coding	-1.91591746041483	5.3988987506049e-10	1.50324517009443e-08
GFOD1|GFOD1-001|ENSG00000145990.6|ENST00000379287.3|protein_coding	-1.44055167106997	3.14001178955494e-08	6.50731003437271e-07
COLCA2|COLCA2-001|ENSG00000214290.3|ENST00000398035.2|protein_coding	-1.46105860698784	0.000514215885498999	0.00414329960967991
SEPT5|SEPT5-003|ENSG00000184702.13|ENST00000455843.1|protein_coding	-1.46283416687292	0.000133112615756651	0.0012772991981895
CRISPLD2|CRISPLD2-001|ENSG00000103196.7|ENST00000262424.5|protein_coding	-1.23908035990672	3.61166743329172e-20	2.74946012118219e-18
HOXB5|HOXB5-001|ENSG00000120075.5|ENST00000239151.5|protein_coding	-2.4879821487199	0.000156995334779669	0.00147005229935886
ABTB1|ABTB1-007|ENSG00000114626.13|ENST00000464431.1|protein_coding	-1.12502624846125	0.000231101212071509	0.00205927128753842
ADAMTS15|ADAMTS15-001|ENSG00000166106.2|ENST00000299164.2|protein_coding	-1.51574539313483	0.000420541048332979	0.00349433792211062
CYP2J2|CYP2J2-005|ENSG00000134716.5|ENST00000469406.1|protein_coding	-1.61064612116743	0.000137027965919984	0.00130772341388854
LPPR1|LPPR1-003|ENSG00000148123.10|ENST00000395056.2|protein_coding	-5.26736117668801	1.42634718308931e-91	4.69624810032155e-88
KIAA1239|KIAA1239-001|ENSG00000174145.7|ENST00000309447.5|protein_coding	-2.47941691770167	2.79015133017313e-09	6.81117572166452e-08
AC079630.4|AC079630.4-001|ENSG00000225342.1|ENST00000412812.1|antisense	-1.78930978694209	0.00886337770711623	0.0439829255473703
CTB-118N6.2|CTB-118N6.2-001|ENSG00000249167.1|ENST00000508766.1|lincRNA	-1.30837276302028	0.000587258919419027	0.00463125746631652
MAPRE2|MAPRE2-001|ENSG00000166974.8|ENST00000300249.5|protein_coding	-1.8992502349258	2.99015825560041e-12	1.09389956184048e-10
GATA6-AS1|GATA6-AS1-001|ENSG00000266010.1|ENST00000583490.1|lincRNA	-1.73820095572018	2.54009142378394e-16	1.42050972616707e-14
DOK1|DOK1-001|ENSG00000115325.9|ENST00000233668.5|protein_coding	-1.2840622480234	9.28565914089061e-08	1.76213445080013e-06
RP11-638I2.6|RP11-638I2.6-002|ENSG00000258504.2|ENST00000555428.1|lincRNA	-1.40045060697691	3.08989733071336e-11	1.03022652773405e-09
AC010524.4|AC010524.4-001|ENSG00000268157.1|ENST00000596488.1|antisense	-1.51684629928076	0.00372031355153289	0.0216511398469678
TBC1D26|TBC1D26-008|ENSG00000214946.9|ENST00000491819.2|protein_coding	-1.64947348374468	0.00115223685327317	0.00815932302979324
AC092667.2|AC092667.2-001|ENSG00000230393.1|ENST00000434301.1|antisense	-2.34256273842657	0.000496313631124792	0.00401501874810412
BVES|BVES-003|ENSG00000112276.9|ENST00000314641.5|protein_coding	-1.20238280518309	0.00210445699183503	0.0135203392283854
GATA6|GATA6-001|ENSG00000141448.4|ENST00000269216.3|protein_coding	-2.41018006096335	6.53084669371067e-42	1.93283710013864e-39
RP11-4O1.2|RP11-4O1.2-002|ENSG00000259953.1|ENST00000563434.1|sense_overlapping	-1.03712185474426	2.79505210957714e-08	5.83835627012385e-07
SHH|SHH-001|ENSG00000164690.3|ENST00000297261.2|protein_coding	-2.4725008430383	5.62980898743549e-08	1.12170324303367e-06
RAMP1|RAMP1-001|ENSG00000132329.6|ENST00000254661.4|protein_coding	-2.56654349929057	1.12292644711146e-07	2.09326840884047e-06
ADAM3A|ADAM3A-007|ENSG00000197475.7|ENST00000460383.2|pseudogene	-1.95267898270181	0.00453287036071072	0.0254141773735888
RAB31|RAB31-001|ENSG00000168461.8|ENST00000578921.1|protein_coding	-1.19709957009872	3.17052980677112e-11	1.05178532884573e-09
RASSF2|RASSF2-001|ENSG00000101265.11|ENST00000379400.3|protein_coding	-1.50126030206663	2.73987305708257e-09	6.70708701891775e-08
PFKFB3|PFKFB3-002|ENSG00000170525.14|ENST00000379775.4|protein_coding	-1.85409723529787	1.68723999194994e-14	8.00754979963268e-13
ECSCR|ECSCR-001|ENSG00000249751.1|ENST00000510908.1|protein_coding	-1.81042965370571	1.58336014259971e-05	0.000193350515327197
AP001029.1|AP001029.1-201|ENSG00000256786.1|ENST00000430510.2|pseudogene	-1.32308100375456	0.000529428804196611	0.00424639302756965
AC079305.10|AC079305.10-001|ENSG00000222043.2|ENST00000428541.1|antisense	-3.13023009733977	2.18520291002938e-14	1.02053625266266e-12
PLAUR|PLAUR-001|ENSG00000011422.7|ENST00000340093.3|protein_coding	-1.28907899685878	6.15654279417491e-09	1.43001179187449e-07
UCN3|UCN3-001|ENSG00000178473.5|ENST00000380433.3|protein_coding	-3.62699653327025	2.77242956339298e-08	5.8003014058595e-07
SLFN12|SLFN12-002|ENSG00000172123.8|ENST00000394562.1|protein_coding	-1.17719620187151	0.00868641374163828	0.0433169515249437
SLC6A9|SLC6A9-003|ENSG00000196517.7|ENST00000372310.3|protein_coding	-1.31061788670399	1.26847571939489e-07	2.33811409719114e-06
HS6ST2|HS6ST2-002|ENSG00000171004.13|ENST00000370836.2|protein_coding	-1.0587230901251	0.0090291523397173	0.0446960858162289
SH3BP4|SH3BP4-001|ENSG00000130147.11|ENST00000392011.2|protein_coding	-1.02527981281929	3.23482503953116e-07	5.52563498970498e-06
DACH1|DACH1-001|ENSG00000165659.12|ENST00000305425.4|protein_coding	-2.14723642687888	1.31138982151973e-06	1.98517286774883e-05
CACNA1C-AS2|CACNA1C-AS2-001|ENSG00000256271.1|ENST00000545526.1|antisense	-1.67544015083523	2.3792294789709e-05	0.000279148794993735
RP11-512N21.3|RP11-512N21.3-001|ENSG00000257202.1|ENST00000551918.1|antisense	-1.89721283214098	0.00584913905464355	0.0313270277957119
TEAD2|TEAD2-002|ENSG00000074219.9|ENST00000377214.4|protein_coding	-1.05321461410366	2.96018036319669e-11	9.90738891570533e-10
SYT7|SYT7-001|ENSG00000011347.5|ENST00000263846.4|protein_coding	-1.06662366768918	3.97257506601057e-07	6.65210599101834e-06
AC011526.1|AC011526.1-001|ENSG00000267107.2|ENST00000588495.1|lincRNA	-2.4736213308648	8.7666995920176e-06	0.000112806481315947
SPDEF|SPDEF-001|ENSG00000124664.6|ENST00000374037.3|protein_coding	-3.24936672862276	8.60580154756148e-14	3.78425396932837e-12
RP11-340E6.1|RP11-340E6.1-001|ENSG00000242104.3|ENST00000474979.3|lincRNA	-3.20347932275916	2.81972308714707e-10	8.11710449349222e-09
LINGO1|LINGO1-001|ENSG00000169783.8|ENST00000355300.6|protein_coding	-2.11696879236198	3.52410617721987e-08	7.22935799906318e-07
AP001476.2|AP001476.2-001|ENSG00000224413.1|ENST00000451618.1|lincRNA	-3.70980129255131	1.02521737366722e-08	2.30805347199954e-07
MYH6|MYH6-201|ENSG00000197616.7|ENST00000405093.3|protein_coding	-2.17749426439717	0.00118883880076021	0.00837574254002642
SLC43A3|SLC43A3-001|ENSG00000134802.13|ENST00000352187.1|protein_coding	-1.15641107898386	1.46230581607911e-05	0.0001793997913159
MMP11|MMP11-003|ENSG00000099953.5|ENST00000465385.1|protein_coding	-2.2777095802783	4.06298111525025e-15	2.03845566810841e-13
RP11-468N14.09|RP11-468N14.09-201|ENSG00000198277.5|ENST00000452537.1|pseudogene	-2.49371392926973	9.43884192479591e-05	0.00094892784846994
LMX1B|LMX1B-202|ENSG00000136944.13|ENST00000425646.2|protein_coding	-4.78491216488406	9.34601285756753e-62	8.2057992889443e-59
C9orf129|C9orf129-001|ENSG00000204352.2|ENST00000375419.1|protein_coding	-1.33265167104123	0.0023631407385327	0.0148591852597163
MMD|MMD-001|ENSG00000108960.3|ENST00000262065.3|protein_coding	-2.23244875278948	2.78589964064871e-33	5.02606825580049e-31
LINC00617|LINC00617-002|ENSG00000250366.2|ENST00000503525.2|lincRNA	-1.82129261174985	4.03076430336609e-10	1.14039024436802e-08
RP11-16C18.3|RP11-16C18.3-001|ENSG00000237027.1|ENST00000438267.1|antisense	-1.18637329262245	0.00337849417189108	0.0199662410786652
PAK3|PAK3-001|ENSG00000077264.10|ENST00000372007.5|protein_coding	-1.82421381382205	1.95294451560394e-05	0.000233290514925206
ATP2C2|ATP2C2-002|ENSG00000064270.8|ENST00000416219.2|protein_coding	-1.04361354058197	0.0024519652414621	0.0153044465545288
TCTE1|TCTE1-001|ENSG00000146221.8|ENST00000371505.4|protein_coding	-2.04001815878486	0.000103212217415307	0.00103016665658173
MAGI3|MAGI3-003|ENSG00000081026.14|ENST00000369615.1|protein_coding	-1.39139706867746	3.58540400050493e-12	1.30261436376965e-10
SCG5|SCG5-001|ENSG00000166922.4|ENST00000300175.4|protein_coding	-1.50431186671671	0.000271256951337587	0.00237925677596804
CD97|CD97-002|ENSG00000123146.15|ENST00000357355.3|protein_coding	-1.00808037551664	0.00415706192449633	0.0236750294251315
IPCEF1|IPCEF1-001|ENSG00000074706.9|ENST00000265198.4|protein_coding	-1.16073102370932	0.000848659558353818	0.00632353402179337
SERPIND1|SERPIND1-001|ENSG00000099937.6|ENST00000215727.5|protein_coding	-4.05464504338711	4.65198477350876e-15	2.30759470685915e-13
OXTR|OXTR-001|ENSG00000180914.6|ENST00000316793.3|protein_coding	-2.69073468139262	3.29591451188846e-17	1.9685802322708e-15
RP11-731J8.2|RP11-731J8.2-001|ENSG00000260918.1|ENST00000562284.1|sense_overlapping	-5.45274777854268	9.59517784477429e-27	1.10849554575156e-24
DPYD|DPYD-001|ENSG00000188641.8|ENST00000370192.3|protein_coding	-3.73564927630829	5.62282801455956e-56	3.89750762903945e-53
RP11-757F18.5|RP11-757F18.5-001|ENSG00000261488.1|ENST00000563632.1|antisense	-2.49799737028103	4.02364691056628e-06	5.56632666094096e-05
CSF3R|CSF3R-016|ENSG00000119535.13|ENST00000480825.2|protein_coding	-1.33232985710885	0.00092150352720914	0.00678000081192423
PRKD1|PRKD1-001|ENSG00000184304.10|ENST00000331968.5|protein_coding	-2.59668937707868	4.92316391678097e-47	2.05835138996843e-44
SNCAIP|SNCAIP-002|ENSG00000064692.14|ENST00000261367.7|protein_coding	-3.88468136048581	9.16322323469335e-20	6.72310027860231e-18
RP11-531A24.3|RP11-531A24.3-001|ENSG00000260838.2|ENST00000564832.1|lincRNA	-4.95262840051983	3.6727086378395e-21	3.03257509469255e-19
VAMP5|VAMP5-001|ENSG00000168899.4|ENST00000306384.4|protein_coding	-1.19358615573197	8.53773934294978e-05	0.000870631259362359
RFX2|RFX2-002|ENSG00000087903.8|ENST00000303657.5|protein_coding	-3.48468116664285	1.89607634301221e-37	4.34283920651667e-35
LMO7|LMO7-201|ENSG00000136153.15|ENST00000357063.3|protein_coding	-1.86077794645987	4.26429540678817e-16	2.34982303378244e-14
SPON2|SPON2-001|ENSG00000159674.7|ENST00000290902.5|protein_coding	-4.07363258929628	8.55389006328532e-42	2.4852051050603e-39
FMO5|FMO5-001|ENSG00000131781.8|ENST00000254090.4|protein_coding	-1.65431319387853	8.13627789907286e-08	1.56202303106107e-06
FAM124B|FAM124B-002|ENSG00000124019.9|ENST00000389874.3|protein_coding	-2.1643072641984	0.000201523321862122	0.00182849614118095
PARD3B|PARD3B-001|ENSG00000116117.13|ENST00000406610.2|protein_coding	-1.51733586628244	4.26636919834971e-15	2.12833645235855e-13
NRG1|NRG1-203|ENSG00000157168.14|ENST00000341377.5|protein_coding	-4.76132874297085	5.75884191085499e-41	1.63105264442925e-38
RP11-403I13.8|RP11-403I13.8-001|ENSG00000235999.1|ENST00000433084.1|lincRNA	-1.36064915355963	0.00335648543366568	0.0198584515549762
RP11-713N11.4|RP11-713N11.4-001|ENSG00000258449.1|ENST00000555862.1|antisense	-2.32055801826556	0.000767705771644129	0.00578579972106047
FAM101A|FAM101A-201|ENSG00000178882.9|ENST00000389727.3|protein_coding	-2.86714450960434	1.86648629204538e-12	7.02332127606789e-11
SEMA6A|SEMA6A-001|ENSG00000092421.12|ENST00000343348.6|protein_coding	-1.54790428751231	6.02266442486564e-10	1.6576487037718e-08
PGA3|PGA3-011|ENSG00000229859.4|ENST00000535551.1|protein_coding	-3.41296366039771	2.28237495279264e-07	4.0105240998371e-06
SELP|SELP-001|ENSG00000174175.12|ENST00000263686.6|protein_coding	-2.1781459974485	0.00101918905560469	0.00734887482196207
RP11-169N13.4|RP11-169N13.4-001|ENSG00000239994.2|ENST00000489428.2|antisense	-2.1033478409818	9.42679754107304e-05	0.000948078836318686
BIN1|BIN1-001|ENSG00000136717.10|ENST00000316724.5|protein_coding	-1.10054430735556	6.05929588992522e-09	1.40991036873348e-07
HLA-C|HLA-C-005|ENSG00000204525.10|ENST00000487245.1|protein_coding	-2.86131231344234	3.95432715561941e-43	1.31844275036728e-40
SRRM3|SRRM3-003|ENSG00000177679.14|ENST00000413003.1|protein_coding	-1.6674463438571	8.42877454773291e-10	2.2335404586246e-08
ZFP36L1|ZFP36L1-001|ENSG00000185650.8|ENST00000439696.2|protein_coding	-2.01910418430444	2.25754270895916e-41	6.4634429297809e-39
NETO1|NETO1-001|ENSG00000166342.14|ENST00000327305.6|protein_coding	-5.54616564610933	2.59169630303397e-21	2.18798976352291e-19
AC007163.6|AC007163.6-001|ENSG00000230408.3|ENST00000447972.3|antisense	-1.01943842813718	0.0051470104349774	0.0281913609601382
LRRC26|LRRC26-001|ENSG00000184709.7|ENST00000371542.3|protein_coding	-1.55344769966262	0.00207564778060908	0.0133706438105266
PARM1|PARM1-001|ENSG00000169116.7|ENST00000307428.7|protein_coding	-1.40971275286005	1.2557595139805e-10	3.78019492551386e-09
TNNI1|TNNI1-001|ENSG00000159173.14|ENST00000361379.4|protein_coding	-1.29073504880809	0.00113608739364329	0.00806591427185022
PROC|PROC-202|ENSG00000115718.13|ENST00000453608.2|protein_coding	-3.80824426141635	4.11893199071181e-49	1.93736908277409e-46
ASXL3|ASXL3-002|ENSG00000141431.5|ENST00000269197.5|protein_coding	-2.82621892165254	5.99314244074091e-34	1.13567893445407e-31
AMBP|AMBP-001|ENSG00000106927.7|ENST00000265132.3|protein_coding	-3.04453949358209	1.66546281874608e-20	1.30172969275287e-18
MOXD1|MOXD1-002|ENSG00000079931.10|ENST00000367963.3|protein_coding	-1.17596433122381	1.10944280035637e-06	1.70593831648493e-05
SLC9A3R2|SLC9A3R2-001|ENSG00000065054.9|ENST00000424542.2|protein_coding	-1.76806106102169	2.685119882377e-10	7.78186012600874e-09
CNTN3|CNTN3-001|ENSG00000113805.8|ENST00000263665.6|protein_coding	-1.87341525026194	9.80114864932833e-08	1.8492998239492e-06
AC004019.13|AC004019.13-001|ENSG00000236754.1|ENST00000443935.1|antisense	-1.15900046177805	0.00565744090195951	0.0305050139933702
PARP9|PARP9-001|ENSG00000138496.12|ENST00000360356.2|protein_coding	-1.24300611941251	4.03530163263694e-06	5.57951942276414e-05
TOX|TOX-001|ENSG00000198846.5|ENST00000361421.1|protein_coding	-1.78082202156971	1.86255210918506e-08	4.00813909770707e-07
TGFBR2|TGFBR2-002|ENSG00000163513.13|ENST00000359013.4|protein_coding	-2.94673261263393	6.48413009569203e-47	2.66862479250825e-44
RASD1|RASD1-001|ENSG00000108551.4|ENST00000225688.3|protein_coding	-1.10338022325346	0.00167489276965781	0.0112284743071486
RP11-366M4.3|RP11-366M4.3-001|ENSG00000248329.1|ENST00000507152.1|processed_transcript	-2.55306606376819	4.18304775904129e-15	2.09086901623648e-13
TIMP3|TIMP3-001|ENSG00000100234.11|ENST00000266085.6|protein_coding	-1.12767541338516	0.00192735099047067	0.0126112143662199
CSMD2|CSMD2-201|ENSG00000121904.13|ENST00000373381.4|protein_coding	-2.52711295988525	2.78171316381904e-07	4.8172468596314e-06
LPPR4|LPPR4-001|ENSG00000117600.8|ENST00000370185.3|protein_coding	-1.93419884747805	0.000434225706880959	0.00358262562976059
BCO2|BCO2-007|ENSG00000197580.7|ENST00000460924.2|protein_coding	-1.56653582156801	0.00177860778851104	0.0118032044622595
RP11-164P12.4|RP11-164P12.4-001|ENSG00000251603.1|ENST00000508664.1|antisense	-1.23422676443526	0.000328901332824911	0.00280107682130115
IL21-AS1|IL21-AS1-001|ENSG00000227145.1|ENST00000417927.1|antisense	-1.95149269538437	0.00449567593185155	0.0252432539000149
CACNA1A|CACNA1A-001|ENSG00000141837.14|ENST00000360228.5|protein_coding	-1.078720957644	0.00944341115433753	0.0463374533914401
ENO1P1|ENO1P1-001|ENSG00000244457.2|ENST00000366587.4|pseudogene	-1.30908284813977	7.71008543295066e-16	4.16155021114591e-14
IGFBP3|IGFBP3-008|ENSG00000146674.10|ENST00000381086.5|protein_coding	-6.44379076551347	4.43183487864517e-116	2.33469061407028e-112
RP11-497E19.1|RP11-497E19.1-001|ENSG00000205562.1|ENST00000380722.1|lincRNA	-1.36792222765983	6.36865198742876e-07	1.0310405245782e-05
FHDC1|FHDC1-001|ENSG00000137460.4|ENST00000511601.1|protein_coding	-2.71522702195761	1.71653078005737e-42	5.38255008889417e-40
ELF5|ELF5-002|ENSG00000135374.5|ENST00000312319.2|protein_coding	-2.72147653202162	6.68464534280302e-05	0.000701488280196938
KCNG2|KCNG2-002|ENSG00000178342.4|ENST00000590307.1|protein_coding	-1.61603065378753	0.00745996625661088	0.0384013200483888
ANKRD6|ANKRD6-001|ENSG00000135299.12|ENST00000369408.5|protein_coding	-1.55075731979433	1.77777703576976e-18	1.1884935817811e-16
IFIT5|IFIT5-001|ENSG00000152778.7|ENST00000371795.4|protein_coding	-1.15367817697413	5.81883040213466e-06	7.80784476781594e-05
SERPINA6|SERPINA6-001|ENSG00000170099.5|ENST00000341584.3|protein_coding	-2.70288061081519	1.67978603536728e-05	0.000203896609085595
ABLIM3|ABLIM3-002|ENSG00000173210.15|ENST00000506113.1|protein_coding	-2.32505595119288	2.04767283405395e-06	3.00310147266042e-05
PALMD|PALMD-001|ENSG00000099260.6|ENST00000263174.4|protein_coding	-3.38241500719815	1.94945556656595e-08	4.18489483482861e-07
HNF4G|HNF4G-001|ENSG00000164749.7|ENST00000396423.2|protein_coding	-3.29656732304846	1.83297429327782e-34	3.49859006412592e-32
RNASE4|RNASE4-201|ENSG00000258818.2|ENST00000304704.4|protein_coding	-3.40901463175871	3.90600474399525e-48	1.74379940604805e-45
TRPM3|TRPM3-008|ENSG00000083067.18|ENST00000377110.3|protein_coding	-1.97674139798535	4.8738165246116e-10	1.36425427479564e-08
PARP15|PARP15-003|ENSG00000173200.8|ENST00000483793.1|protein_coding	-1.38600512939675	0.00724063000595682	0.0374618335016505
CSF1|CSF1-001|ENSG00000184371.9|ENST00000329608.6|protein_coding	-2.0931223384694	1.76835263456057e-10	5.22765526311171e-09
WNT5B|WNT5B-005|ENSG00000111186.8|ENST00000310594.3|protein_coding	-1.45877342341679	0.000638349458108208	0.00496138233300979
TRIM8|TRIM8-001|ENSG00000171206.9|ENST00000302424.7|protein_coding	-1.09936587461457	6.98462931790353e-10	1.90056958918986e-08
C8orf4|C8orf4-001|ENSG00000176907.3|ENST00000315792.3|protein_coding	-1.86677744811294	0.00475441604744078	0.0264145367411074
TSHZ2|TSHZ2-001|ENSG00000182463.11|ENST00000371497.5|protein_coding	-3.9518003938789	2.60120114462191e-38	6.17258001345416e-36
FGFBP2|FGFBP2-002|ENSG00000137441.7|ENST00000509331.1|protein_coding	-2.10091476485917	2.04126323631874e-14	9.5670593673729e-13
LINC00511|LINC00511-009|ENSG00000227036.2|ENST00000457958.2|lincRNA	-1.11989214848049	0.0013926109113596	0.009582385424559
CD200|CD200-001|ENSG00000091972.14|ENST00000315711.8|protein_coding	-1.2656077910606	1.79287667929969e-08	3.88039208979079e-07
SOST|SOST-001|ENSG00000167941.2|ENST00000301691.2|protein_coding	-1.69088149078526	0.00199710419108416	0.0129565823628465
AC002480.5|AC002480.5-001|ENSG00000225541.1|ENST00000442252.1|sense_overlapping	-2.05903089155538	2.30320586295893e-07	4.04173500535231e-06
RP11-701H16.4|RP11-701H16.4-001|ENSG00000266954.1|ENST00000588397.1|antisense	-1.73164127613029	0.00596708855425776	0.0318783986084693
KLHL32|KLHL32-001|ENSG00000186231.12|ENST00000369261.4|protein_coding	-1.10168675457761	4.46667353287791e-06	6.11497821496904e-05
EGFR|EGFR-001|ENSG00000146648.11|ENST00000275493.2|protein_coding	-2.26136569173539	2.42628349447095e-09	5.98953207538564e-08
SOX5|SOX5-003|ENSG00000134532.11|ENST00000546136.1|protein_coding	-2.46789647106619	1.62163947184961e-20	1.27124951453925e-18
EFNB2|EFNB2-001|ENSG00000125266.6|ENST00000245323.4|protein_coding	-3.77183883563593	7.01354751373589e-58	5.27819547176581e-55
RP11-732A19.5|RP11-732A19.5-001|ENSG00000255390.1|ENST00000526456.1|antisense	-1.2097026978637	3.95812798911163e-07	6.63635208359008e-06
PPP1R3A|PPP1R3A-001|ENSG00000154415.3|ENST00000284601.3|protein_coding	-2.7284171636126	6.90866757217757e-05	0.000720405003369585
SLC25A53|SLC25A53-001|ENSG00000176274.6|ENST00000357421.4|protein_coding	-2.2478954201711	1.01266570757014e-12	3.911087204897e-11
AP001625.6|AP001625.6-001|ENSG00000235772.1|ENST00000442605.1|antisense	-2.06810380420736	0.00138444825247053	0.00953119889442599
CTB-118N6.3|CTB-118N6.3-003|ENSG00000248445.1|ENST00000512128.1|antisense	-1.60628708669257	1.88161479549978e-13	7.94258553100389e-12
HERC2P3|HERC2P3-006|ENSG00000180229.8|ENST00000426501.1|pseudogene	-1.66796689739472	5.37432525219463e-16	2.94302967032862e-14
ZAR1|ZAR1-001|ENSG00000182223.7|ENST00000327939.4|protein_coding	-4.47769545713463	6.7524384300965e-18	4.29611662436574e-16
BMP7|BMP7-001|ENSG00000101144.8|ENST00000395863.3|protein_coding	-4.18832570052525	5.48703351597533e-42	1.6612466989746e-39
GPR111|GPR111-002|ENSG00000164393.4|ENST00000467205.2|protein_coding	-2.06313568566682	8.16860223771014e-06	0.000105990631990781
NPNT|NPNT-001|ENSG00000168743.8|ENST00000379987.2|protein_coding	-3.04741270671494	5.71957123987904e-19	3.96456595943194e-17
ADAMTS16|ADAMTS16-001|ENSG00000145536.11|ENST00000274181.7|protein_coding	-2.84895382594823	3.63029121133635e-53	2.12493045570221e-50
PRKCB|PRKCB-002|ENSG00000166501.8|ENST00000303531.7|protein_coding	-2.02948575159426	1.69278959389341e-09	4.30362315813766e-08
TSPAN18|TSPAN18-201|ENSG00000157570.7|ENST00000340160.3|protein_coding	-1.06453755586592	2.49938521648548e-05	0.000291042469505869
KL|KL-001|ENSG00000133116.6|ENST00000380099.3|protein_coding	-1.69963140503257	0.001558499781907	0.0105719506194773
MORC4|MORC4-001|ENSG00000133131.10|ENST00000355610.4|protein_coding	-1.37025185248911	5.95617633091543e-10	1.64106364598653e-08
TCF4|TCF4-201|ENSG00000196628.9|ENST00000354452.3|protein_coding	-1.33093876180754	1.04705354596682e-17	6.61376268603503e-16
LMO2|LMO2-001|ENSG00000135363.7|ENST00000257818.2|protein_coding	-1.93521167822597	7.01868493056956e-08	1.37349302430314e-06
WWTR1|WWTR1-001|ENSG00000018408.10|ENST00000465804.1|protein_coding	-1.08905485474839	0.00010344121027721	0.00103206116617489
RP11-444D3.1|RP11-444D3.1-001|ENSG00000255864.1|ENST00000540811.1|lincRNA	-2.64424726840361	2.26798906515539e-10	6.63028101844538e-09
GIPC3|GIPC3-001|ENSG00000179855.5|ENST00000322315.5|protein_coding	-1.96227038238564	7.21687929281052e-08	1.40913714286604e-06
TMSB15B|TMSB15B-001|ENSG00000158427.10|ENST00000419165.1|protein_coding	-1.06705393201095	2.06158422126191e-05	0.00024471441364596
CXorf36|CXorf36-001|ENSG00000147113.12|ENST00000398000.2|protein_coding	-1.45245816726913	5.83845798417428e-05	0.000623368396040334
TFF3|TFF3-001|ENSG00000160180.14|ENST00000518498.1|protein_coding	-3.39232864637431	3.53860626653273e-07	5.99786930891069e-06
GBX2|GBX2-001|ENSG00000168505.6|ENST00000306318.4|protein_coding	-1.91313545258757	0.00434290203631502	0.0245529168569516
C14orf37|C14orf37-001|ENSG00000139971.11|ENST00000267485.7|protein_coding	-1.5477472814063	2.68553942845176e-10	7.78186012600874e-09
GMFG|GMFG-001|ENSG00000130755.8|ENST00000597595.1|protein_coding	-1.0666879472328	0.00269462723270971	0.0165484917951909
PPP4R4|PPP4R4-001|ENSG00000119698.7|ENST00000304338.3|protein_coding	-1.33806206209485	0.000165164522598413	0.00153725566262975
THY1|THY1-001|ENSG00000154096.9|ENST00000284240.5|protein_coding	-1.28531542662	0.0002644050631259	0.00232302513767052
CGN|CGN-001|ENSG00000143375.10|ENST00000271636.7|protein_coding	-1.47129855340232	1.59985738876184e-09	4.07940402904034e-08
NOX5|NOX5-010|ENSG00000255346.5|ENST00000260364.5|protein_coding	-3.91754154102374	1.19348706301584e-10	3.60509738988958e-09
MKLN1-AS2|MKLN1-AS2-001|ENSG00000236753.1|ENST00000429067.1|processed_transcript	-1.35293144712848	1.59590979620731e-07	2.89107730619674e-06
RP11-482H16.1|RP11-482H16.1-001|ENSG00000271894.1|ENST00000607540.1|processed_transcript	-1.39718248493627	6.76603911785858e-06	8.9646614871426e-05
CCDC109B|CCDC109B-001|ENSG00000005059.11|ENST00000394650.4|protein_coding	-1.12753276456788	2.87777432810661e-08	6.00162912132447e-07
DAAM2|DAAM2-003|ENSG00000146122.12|ENST00000398904.2|protein_coding	-1.38233574146308	6.51457352109092e-08	1.28438522863424e-06
AC066593.1|AC066593.1-001|ENSG00000235026.1|ENST00000432658.1|antisense	-2.49699770734715	1.28288619930052e-07	2.36137124315692e-06
ARHGEF7-AS2|ARHGEF7-AS2-001|ENSG00000235875.3|ENST00000425094.2|antisense	-2.00237530750127	0.00365254415485789	0.021351090332658
NETO2|NETO2-001|ENSG00000171208.5|ENST00000562435.1|protein_coding	-1.1518503629933	4.5485877794138e-05	0.000500249695656616
ACTA2|ACTA2-201|ENSG00000107796.8|ENST00000458208.1|protein_coding	-1.79421821873916	3.50314487299424e-05	0.000395342056361046
VTN|VTN-001|ENSG00000109072.9|ENST00000226218.4|protein_coding	-2.62417422716123	7.41492597478136e-07	1.17869131065625e-05
ADAMTS9-AS2|ADAMTS9-AS2-002|ENSG00000241684.1|ENST00000474768.1|antisense	-1.73147495477718	0.00010584648834002	0.00105247131101401
RP11-568A7.1|RP11-568A7.1-001|ENSG00000216966.1|ENST00000404577.1|pseudogene	-1.87159176894143	0.00520105104734582	0.0284282391755735
RP11-211G3.3|RP11-211G3.3-001|ENSG00000228804.1|ENST00000449623.1|protein_coding	-1.20077401289848	0.00181333439713942	0.0119947835310528
FAM179A|FAM179A-003|ENSG00000189350.8|ENST00000379558.4|protein_coding	-2.27987008303198	6.27326217706389e-09	1.455838993338e-07
FBLL1|FBLL1-001|ENSG00000188573.7|ENST00000338333.4|protein_coding	-1.18038605878512	0.00318771557408158	0.0190741545255131
ZNF454|ZNF454-001|ENSG00000178187.3|ENST00000320129.3|protein_coding	-1.43726928393555	0.00624995661216651	0.0331902937831585
C2orf72|C2orf72-003|ENSG00000204128.5|ENST00000373640.4|protein_coding	-2.3442718558502	7.38685063440104e-11	2.31080339323187e-09
RP11-764K9.4|RP11-764K9.4-001|ENSG00000215548.2|ENST00000376334.3|pseudogene	-2.30406730844507	0.000713412863183497	0.00542618000580382
CPED1|CPED1-001|ENSG00000106034.13|ENST00000310396.5|protein_coding	-3.01772681834726	8.42376943229657e-21	6.86941445345795e-19
MICAL2|MICAL2-003|ENSG00000133816.9|ENST00000530691.1|protein_coding	-2.83485125726176	1.81653880466128e-42	5.62913318997391e-40
VSIG2|VSIG2-001|ENSG00000019102.7|ENST00000326621.5|protein_coding	-2.86074730364495	1.21746385555509e-26	1.40034925569087e-24
KIAA1211L|KIAA1211L-001|ENSG00000196872.6|ENST00000397899.2|protein_coding	-1.35563240334433	0.00582166059262877	0.0312179438130786
GCNT3|GCNT3-001|ENSG00000140297.8|ENST00000396065.1|protein_coding	-3.16127383467053	8.24957530429124e-23	7.70545437996565e-21
EFNA1|EFNA1-001|ENSG00000169242.7|ENST00000368407.3|protein_coding	-1.37738730964927	9.03195074613908e-07	1.41271723665857e-05
CTD-2269F5.1|CTD-2269F5.1-003|ENSG00000250320.1|ENST00000514696.1|antisense	-4.0851063156537	1.85228487522813e-20	1.43920895615071e-18
AC009014.3|AC009014.3-001|ENSG00000271824.1|ENST00000607574.1|lincRNA	-2.77454789840464	3.40868743499109e-08	7.01443961231759e-07
HLA-E|HLA-E-001|ENSG00000204592.5|ENST00000376630.4|protein_coding	-1.02278621476712	6.07063676275604e-07	9.85823503890223e-06
NPAS3|NPAS3-001|ENSG00000151322.14|ENST00000346562.2|protein_coding	-1.69992915283219	0.00133626058301666	0.00924149541720529
LINGO3|LINGO3-001|ENSG00000220008.2|ENST00000585527.1|protein_coding	-1.79784755902965	0.000755930977753585	0.00570849253269192
ESAM|ESAM-002|ENSG00000149564.7|ENST00000417453.1|protein_coding	-1.54218890468576	2.6267150037731e-06	3.78488365423323e-05
LINC00261|LINC00261-003|ENSG00000259974.2|ENST00000564492.1|lincRNA	-2.30560139083328	3.52930818794014e-21	2.94183473640327e-19
CLGN|CLGN-201|ENSG00000153132.8|ENST00000414773.1|protein_coding	-2.94929642031466	4.78777370417747e-13	1.91948187774786e-11
VEGFC|VEGFC-001|ENSG00000150630.2|ENST00000280193.2|protein_coding	-6.11860969630727	6.57845386743032e-55	4.44298653507986e-52
ADH1A|ADH1A-001|ENSG00000187758.3|ENST00000209668.2|protein_coding	-2.15404961044234	6.85814619702292e-05	0.000715987201068504
KLF5|KLF5-001|ENSG00000102554.9|ENST00000377687.4|protein_coding	-1.44689360463033	3.50527294310402e-07	5.94902637379896e-06
SLC5A8|SLC5A8-001|ENSG00000256870.2|ENST00000536262.2|protein_coding	-3.47479488582869	2.75801849406647e-14	1.27003858625368e-12
AL354993.1|AL354993.1-201|ENSG00000227164.2|ENST00000439873.2|protein_coding	-3.37015040869125	1.36013817593196e-17	8.44953763067166e-16
ATP10D|ATP10D-001|ENSG00000145246.9|ENST00000273859.3|protein_coding	-3.47371945412529	1.86155490100415e-28	2.56719141845285e-26
SYT15|SYT15-002|ENSG00000204176.9|ENST00000374323.4|protein_coding	-2.01024689160179	0.000146798764257358	0.00138789642876482
DUSP26|DUSP26-001|ENSG00000133878.4|ENST00000256261.4|protein_coding	-1.46742734965565	1.39942453264699e-06	2.10153034150067e-05
SLC26A8|SLC26A8-001|ENSG00000112053.9|ENST00000490799.1|protein_coding	-1.58419485503293	0.00228874243211361	0.0144812576655951
CTD-2528A14.1|CTD-2528A14.1-001|ENSG00000268985.1|ENST00000595134.1|antisense	-1.50874286917716	0.00245810189173186	0.0153318503026799
PROM1|PROM1-201|ENSG00000007062.7|ENST00000447510.2|protein_coding	-2.11358871625079	4.45788974198867e-26	4.87223302091209e-24
FKBP5|FKBP5-202|ENSG00000096060.10|ENST00000539068.1|protein_coding	-1.20162677894692	3.09251857098295e-07	5.30664098760201e-06
AC004540.4|AC004540.4-001|ENSG00000225792.1|ENST00000451368.1|antisense	-2.53224213235783	5.36023687080249e-12	1.90025086375421e-10
ABCA4|ABCA4-001|ENSG00000198691.7|ENST00000370225.3|protein_coding	-1.14718757734984	0.000353919665104913	0.00298502849147083
CTD-2014B16.3|CTD-2014B16.3-001|ENSG00000258847.1|ENST00000554907.1|protein_coding	-2.34875760065406	0.0003372123874971	0.00286337017623263
PLEKHG1|PLEKHG1-201|ENSG00000120278.10|ENST00000367328.1|protein_coding	-1.92706631169655	1.41890644526779e-14	6.78293934089901e-13
PID1|PID1-001|ENSG00000153823.14|ENST00000392055.3|protein_coding	-3.01534452474455	6.64468925463206e-13	2.62400472214406e-11
HRH2|HRH2-001|ENSG00000113749.5|ENST00000377291.2|protein_coding	-1.45996899186403	5.22914486417844e-07	8.58166203878256e-06
RP11-90P13.1|RP11-90P13.1-001|ENSG00000261795.1|ENST00000567533.1|lincRNA	-1.50955618786456	0.00692293226545557	0.0361375417899524
PRLR|PRLR-001|ENSG00000113494.12|ENST00000382002.5|protein_coding	-2.49020264433333	3.22506895364359e-26	3.55432285518712e-24
CGA|CGA-001|ENSG00000135346.4|ENST00000369582.2|protein_coding	-2.466853710288	0.000325699413433067	0.0027826540868722
RP11-710F7.2|RP11-710F7.2-002|ENSG00000250740.1|ENST00000511059.1|antisense	-1.80204194423501	0.00214485587142787	0.0137458646358662
PLEKHH2|PLEKHH2-001|ENSG00000152527.9|ENST00000282406.4|protein_coding	-3.09769300641368	4.51211577549293e-44	1.62807026748608e-41
RP11-315A17.1|RP11-315A17.1-001|ENSG00000251434.1|ENST00000505636.1|lincRNA	-1.67197312766547	0.00111078716833227	0.00791616180029006
AC008063.2|AC008063.2-001|ENSG00000230918.1|ENST00000418335.1|antisense	-2.29526840406573	0.000712186067835694	0.00541853871368925
SLC16A12|SLC16A12-201|ENSG00000152779.12|ENST00000341233.4|protein_coding	-3.10867433094461	1.13391053647663e-06	1.74051302627007e-05
U1|U1.1-001|ENSG00000228549.2|ENST00000438002.1|lincRNA	-1.74621119867223	6.99046049553277e-05	0.000726919579361757
DUSP10|DUSP10-001|ENSG00000143507.13|ENST00000366899.3|protein_coding	-2.78960972151146	8.43710521292434e-08	1.61506796009031e-06
SYP|SYP-001|ENSG00000102003.6|ENST00000263233.4|protein_coding	-1.30828724858143	0.00224537657779068	0.0142548129812018
RP11-355I22.7|RP11-355I22.7-001|ENSG00000259796.1|ENST00000568344.1|sense_overlapping	-1.4197154496787	0.000262070272076602	0.00230328026910166
NUDT4|NUDT4-001|ENSG00000173598.9|ENST00000337179.5|protein_coding	-1.81362663924836	4.71330781961214e-28	6.20742639842919e-26
DCLK2|DCLK2-001|ENSG00000170390.10|ENST00000296550.7|protein_coding	-2.9021763534914	3.63414846498792e-12	1.31850510423942e-10
CCDC154|CCDC154-201|ENSG00000197599.8|ENST00000389176.3|protein_coding	-4.25292042983673	6.75566596910594e-23	6.42397984210291e-21
FGD6|FGD6-001|ENSG00000180263.9|ENST00000343958.4|protein_coding	-1.27441830704815	1.12157850230775e-09	2.91344948232605e-08
RP11-350G8.9|RP11-350G8.9-001|ENSG00000273110.1|ENST00000607963.1|antisense	-1.79605100852103	0.000114751259532964	0.00112320630847204
IL36G|IL36G-001|ENSG00000136688.6|ENST00000259205.4|protein_coding	-2.26939530087786	3.27437149893146e-06	4.60720861548369e-05
RP11-47I22.4|RP11-47I22.4-001|ENSG00000258989.1|ENST00000556347.1|protein_coding	-2.39220363790621	9.41017666455036e-16	5.05845006825013e-14
RP4-781K5.8|RP4-781K5.8-001|ENSG00000227630.2|ENST00000437601.2|lincRNA	-2.07389137454147	0.000963618969945686	0.00703771071310536
RASL11B|RASL11B-001|ENSG00000128045.5|ENST00000248706.3|protein_coding	-1.50226060433656	1.83672898610742e-13	7.77804525628127e-12
RP11-112J3.16|RP11-112J3.16-001|ENSG00000227388.2|ENST00000431981.2|lincRNA	-1.09381499155911	0.00605265979938029	0.0322726840315135
RP11-497E19.2|RP11-497E19.2-001|ENSG00000258945.1|ENST00000553678.1|protein_coding	-1.28002397184978	0.000439626860599829	0.00362094168486538
LMOD2|LMOD2-002|ENSG00000170807.11|ENST00000458573.2|protein_coding	-1.86187839115898	0.000575100444490439	0.00455446353213414
PARP14|PARP14-001|ENSG00000173193.9|ENST00000474629.2|protein_coding	-1.45749663753383	6.32252331959235e-13	2.51184410615479e-11
MICA|MICA-001|ENSG00000204520.8|ENST00000449934.2|protein_coding	-1.00524296143684	0.00196447499324733	0.0127997868087728
RP11-154H23.3|RP11-154H23.3-001|ENSG00000270562.1|ENST00000604491.1|lincRNA	-3.18086496243523	1.51722195143305e-10	4.53102337876945e-09
RP11-588K22.2|RP11-588K22.2-001|ENSG00000260244.1|ENST00000569449.1|sense_overlapping	-2.0008878148285	4.20503082521363e-11	1.36236792049357e-09
NKAIN2|NKAIN2-002|ENSG00000188580.9|ENST00000368417.1|protein_coding	-2.16180638679705	2.11589811866326e-06	3.09454505527986e-05
FOSL2|FOSL2-001|ENSG00000075426.7|ENST00000264716.4|protein_coding	-2.56294779169707	1.61461238000358e-13	6.88169742545216e-12
SEC14L5|SEC14L5-001|ENSG00000103184.7|ENST00000251170.7|protein_coding	-2.08554170801869	1.8754515857738e-07	3.34231358384857e-06
LPAR3|LPAR3-001|ENSG00000171517.5|ENST00000440886.1|protein_coding	-4.74544124764075	4.47292481975862e-89	1.30907599724936e-85
ACSS1|ACSS1-001|ENSG00000154930.10|ENST00000323482.4|protein_coding	-2.64954085237136	6.81193434254793e-05	0.000712009327709177
LONRF3|LONRF3-201|ENSG00000175556.12|ENST00000304778.7|protein_coding	-1.96148596982999	2.04260415934524e-13	8.58089211437857e-12
CITED2|CITED2-001|ENSG00000164442.8|ENST00000367651.2|protein_coding	-1.26982948875836	2.32231679292593e-10	6.78157697623826e-09
SLCO2B1|SLCO2B1-001|ENSG00000137491.10|ENST00000289575.5|protein_coding	-1.51444303915529	6.94275259464971e-06	9.18493738538791e-05
SLAIN2|SLAIN2-001|ENSG00000109171.10|ENST00000264313.6|protein_coding	-1.2230064867303	4.50926325401197e-17	2.63942209134834e-15
GALNT5|GALNT5-001|ENSG00000136542.4|ENST00000259056.4|protein_coding	-1.58022537677682	2.62826129871216e-07	4.56350709347912e-06
RP11-597D13.9|RP11-597D13.9-001|ENSG00000248429.1|ENST00000503611.1|antisense	-2.97570828526977	2.37682878452672e-28	3.22709640125948e-26
RASA4CP|RASA4CP-003|ENSG00000228903.2|ENST00000446874.1|pseudogene	-1.73373431967274	3.41255524601564e-05	0.000386443272485176
LIMD2|LIMD2-001|ENSG00000136490.4|ENST00000259006.3|protein_coding	-1.05908511075101	0.00113914189685483	0.00808252149254158
SH2D4A|SH2D4A-001|ENSG00000104611.7|ENST00000265807.3|protein_coding	-1.78714277494802	2.68305139159985e-14	1.23985216938141e-12
SOX21|SOX21-001|ENSG00000125285.4|ENST00000376945.2|protein_coding	-4.11430560053242	3.68064844661415e-15	1.8572467449007e-13
ITGB4|ITGB4-001|ENSG00000132470.9|ENST00000200181.3|protein_coding	-2.34332409346352	1.62184766567928e-14	7.71109521913217e-13
CD300A|CD300A-001|ENSG00000167851.9|ENST00000360141.3|protein_coding	-2.94004255295464	4.65369440415391e-13	1.87428609488401e-11
KIF21B|KIF21B-002|ENSG00000116852.10|ENST00000332129.2|protein_coding	-1.46116087420012	7.02535149561556e-06	9.2755768618804e-05
IFFO2|IFFO2-001|ENSG00000169991.6|ENST00000455833.2|protein_coding	-2.37892292201551	1.7906476610919e-26	2.00704933587918e-24
MEIS1|MEIS1-001|ENSG00000143995.15|ENST00000272369.9|protein_coding	-1.38901017754792	4.39764843925277e-13	1.78206245984489e-11
ADAMTS7|ADAMTS7-001|ENSG00000136378.10|ENST00000388820.4|protein_coding	-1.78730799923109	1.0204447510608e-09	2.6638765850289e-08
DOCK3|DOCK3-001|ENSG00000088538.12|ENST00000266037.9|protein_coding	-1.0165046617609	0.000913605610723723	0.00673356483756185
PIK3R5|PIK3R5-201|ENSG00000141506.9|ENST00000447110.1|protein_coding	-1.71321177830148	3.18839552073086e-07	5.46049011807873e-06
NBPF20|NBPF20-001|ENSG00000203832.6|ENST00000369202.1|protein_coding	-1.06524300168671	0.000979665916504556	0.00712418217541423
NR5A2|NR5A2-001|ENSG00000116833.9|ENST00000367362.3|protein_coding	-1.99028580823349	1.37998167769055e-09	3.53931035933486e-08
GPX2|GPX2-002|ENSG00000176153.10|ENST00000553522.1|protein_coding	-3.50694565899358	4.09253656057945e-25	4.32921337372139e-23
CTD-2005D20.1|CTD-2005D20.1-001|ENSG00000250376.1|ENST00000505681.1|pseudogene	-1.96187444730412	2.00292530600022e-05	0.000238757129849935
GPR88|GPR88-001|ENSG00000181656.6|ENST00000315033.4|protein_coding	-3.84876188651154	4.875151148848e-09	1.15167247767405e-07
CD83|CD83-001|ENSG00000112149.5|ENST00000379153.3|protein_coding	-1.20356970471659	1.97629043034768e-13	8.31557347210189e-12
CPT1C|CPT1C-008|ENSG00000169169.10|ENST00000392518.4|protein_coding	-1.13275770684488	0.000944003785744312	0.00691656737594024
CLDN2|CLDN2-001|ENSG00000165376.6|ENST00000336803.1|protein_coding	-2.13225168420921	0.000133977379204144	0.00128325969754078
CAMK2B|CAMK2B-201|ENSG00000058404.15|ENST00000457475.1|protein_coding	-2.98266398601627	2.71203295726964e-10	7.84999429609695e-09
IFFO1|IFFO1-006|ENSG00000010295.15|ENST00000488007.1|protein_coding	-1.03463162895156	0.000113754590088154	0.00111482352661436
FLT1|FLT1-001|ENSG00000102755.6|ENST00000282397.4|protein_coding	-1.63763685468492	9.19647846290714e-05	0.000929528943641497
NDP|NDP-001|ENSG00000124479.8|ENST00000378062.5|protein_coding	-3.25805276243229	3.77069271351306e-07	6.34227624993193e-06
SPAG8|SPAG8-002|ENSG00000137098.9|ENST00000475644.1|protein_coding	-1.25460573964423	6.17605628978196e-10	1.69455544450892e-08
OLFM2|OLFM2-001|ENSG00000105088.4|ENST00000264833.4|protein_coding	-1.2743237352547	3.30288060333649e-05	0.00037499084091329
ZIC5|ZIC5-001|ENSG00000139800.8|ENST00000267294.4|protein_coding	-1.79893161239233	2.81568975116785e-05	0.00032421766482171
RP11-210M15.2|RP11-210M15.2-002|ENSG00000259495.1|ENST00000559267.1|protein_coding	-1.49204312716431	0.00120282326589091	0.00845539493556622
ATP9A|ATP9A-003|ENSG00000054793.9|ENST00000338821.5|protein_coding	-1.40756421557885	1.07523675282607e-14	5.20620148335269e-13
AC097499.1|AC097499.1-001|ENSG00000235491.1|ENST00000430692.1|lincRNA	-1.47107101616748	0.000603713013843021	0.00474964181141731
DTX3L|DTX3L-001|ENSG00000163840.5|ENST00000296161.4|protein_coding	-1.76470173298879	4.61282612030856e-19	3.21433439177057e-17
IRAK2|IRAK2-001|ENSG00000134070.4|ENST00000256458.4|protein_coding	-1.32100178713321	0.00468601699017283	0.0261226851896619
PLCL1|PLCL1-001|ENSG00000115896.11|ENST00000435320.1|protein_coding	-1.70711448208012	4.09203498826275e-06	5.65499483687517e-05
FAM210B|FAM210B-001|ENSG00000124098.9|ENST00000371384.3|protein_coding	-1.28898014507257	1.38915722206816e-14	6.65280022350463e-13
CDH9|CDH9-001|ENSG00000113100.5|ENST00000231021.4|protein_coding	-5.47124616771462	2.75682599196156e-21	2.31257314102763e-19
DSG1|DSG1-001|ENSG00000134760.5|ENST00000257192.4|protein_coding	-1.82312212249051	0.00185232177157311	0.0122066938862236
ATOH1|ATOH1-001|ENSG00000172238.3|ENST00000306011.3|protein_coding	-6.23132256314362	1.38204506351661e-34	2.6766961009579e-32
AP001258.4|AP001258.4-001|ENSG00000245571.2|ENST00000501817.2|lincRNA	-1.31937801819473	1.11662392303724e-05	0.000140659369358206
DZIP1L|DZIP1L-001|ENSG00000158163.10|ENST00000327532.2|protein_coding	-1.1751516066692	1.30995254742353e-09	3.36625854625716e-08
AC012215.1|AC012215.1-201|ENSG00000233863.1|ENST00000437887.1|protein_coding	-3.34456614691293	1.71266649550495e-31	2.80196493736648e-29
LRRTM1|LRRTM1-002|ENSG00000162951.6|ENST00000295057.3|protein_coding	-2.76011814965813	8.65334795990038e-19	5.92023857827989e-17
CCDC85A|CCDC85A-001|ENSG00000055813.5|ENST00000407595.2|protein_coding	-1.24342410867153	5.51964585099863e-06	7.44431498798279e-05
HID1|HID1-001|ENSG00000167861.11|ENST00000425042.2|protein_coding	-2.42454875054248	1.72272410897718e-16	9.73745773185816e-15
CRNDE|CRNDE-001|ENSG00000245694.4|ENST00000559598.2|lincRNA	-1.79484902799474	6.47796366001359e-10	1.77185423473269e-08
UNC93A|UNC93A-001|ENSG00000112494.5|ENST00000230256.3|protein_coding	-3.22459004227931	1.14584736142017e-20	9.17374452881678e-19
IL16|IL16-001|ENSG00000172349.12|ENST00000394660.2|protein_coding	-1.21288963952733	2.90024316922167e-05	0.000333154841156994
APOBEC3G|APOBEC3G-001|ENSG00000239713.3|ENST00000407997.3|protein_coding	-1.48623878941372	0.00134232748727536	0.00927515897555956
ICAM2|ICAM2-202|ENSG00000108622.6|ENST00000418105.1|protein_coding	-1.26053233652011	7.76125590791248e-06	0.000101566734184037
ADAD1|ADAD1-002|ENSG00000164113.6|ENST00000388724.2|protein_coding	-5.13109748580569	6.67891440902165e-18	4.26996615372889e-16
KLHL34|KLHL34-001|ENSG00000185915.4|ENST00000379499.2|protein_coding	-1.43029491856643	0.00436901479886541	0.0246577447261033
SLC17A9|SLC17A9-005|ENSG00000101194.13|ENST00000488738.1|protein_coding	-2.47476417421137	7.28222570446898e-12	2.55071575871959e-10
CD302|CD302-001|ENSG00000241399.2|ENST00000259053.4|protein_coding	-2.20557457097846	3.57393312012337e-15	1.80685985382053e-13
TNFSF11|TNFSF11-001|ENSG00000120659.10|ENST00000239849.6|protein_coding	-2.96980564896114	1.08515579064209e-09	2.82161930163007e-08
MTNR1A|MTNR1A-001|ENSG00000168412.6|ENST00000307161.5|protein_coding	-1.62150052730579	1.21795877410938e-06	1.85451281526813e-05
RP11-20I20.4|RP11-20I20.4-001|ENSG00000273179.1|ENST00000609548.1|antisense	-3.28825379182676	2.06457208223188e-16	1.16198351807666e-14
RP11-438B23.2|RP11-438B23.2-001|ENSG00000260412.1|ENST00000566293.1|sense_overlapping	-2.48833104484211	6.87436366071301e-08	1.34725252100581e-06
ZNF439|ZNF439-002|ENSG00000171291.4|ENST00000304030.2|protein_coding	-2.07189179781965	2.06779298453218e-05	0.000245120014458045
ITGB8|ITGB8-001|ENSG00000105855.5|ENST00000222573.4|protein_coding	-1.57568093826446	7.79960931719084e-08	1.50286546755528e-06
KCNA4|KCNA4-001|ENSG00000182255.6|ENST00000328224.6|protein_coding	-1.72831272370605	0.00397730142002683	0.022843898692435
TGIF2|TGIF2-001|ENSG00000118707.5|ENST00000373872.4|protein_coding	-1.12841083714057	3.19412749550727e-22	2.90114890454005e-20
TBX1|TBX1-003|ENSG00000184058.8|ENST00000332710.4|protein_coding	-1.79120105527409	0.00539418766374818	0.0293075295097209
EVA1A|EVA1A-001|ENSG00000115363.9|ENST00000393913.3|protein_coding	-1.07087593575245	0.000573624110295194	0.00454550513392762
CASZ1|CASZ1-003|ENSG00000130940.10|ENST00000377022.3|protein_coding	-1.59409987764717	1.18122350965824e-13	5.11734000730233e-12
LDB2|LDB2-003|ENSG00000169744.8|ENST00000441778.2|protein_coding	-1.55814288787528	7.10780627065565e-05	0.000737956709377492
RGS9|RGS9-001|ENSG00000108370.11|ENST00000584234.1|protein_coding	-1.91827089120424	6.36964638013111e-05	0.000672720471742797
PPM1L|PPM1L-001|ENSG00000163590.9|ENST00000498165.1|protein_coding	-1.74526280094012	6.79435979378349e-19	4.697203070033e-17
CTD-2231H16.1|CTD-2231H16.1-001|ENSG00000249430.1|ENST00000512035.1|lincRNA	-1.26380766779074	0.000216741360901075	0.00194513371248188
CEP85L|CEP85L-001|ENSG00000111860.9|ENST00000368491.3|protein_coding	-1.11369623075741	6.29131600056764e-05	0.000666317906935873
GABRB1|GABRB1-001|ENSG00000163288.9|ENST00000295454.3|protein_coding	-6.2685279205792	2.70463738671221e-28	3.63470146765304e-26
SSSCA1|SSSCA1-007|ENSG00000173465.3|ENST00000526433.1|protein_coding	-1.00290699255307	0.000433323896340962	0.00357910047965536
RP11-300J18.3|RP11-300J18.3-001|ENSG00000258867.1|ENST00000556033.1|lincRNA	-1.84492875413558	0.00477112196483257	0.0264850058068893
LRCH2|LRCH2-001|ENSG00000130224.10|ENST00000317135.8|protein_coding	-1.20759470986776	8.29496261541742e-11	2.57046253282465e-09
RP11-460I13.2|RP11-460I13.2-001|ENSG00000227050.1|ENST00000448015.1|antisense	-1.04964651334942	0.000716226066545338	0.00544298747628511
GPRIN3|GPRIN3-001|ENSG00000185477.4|ENST00000609438.1|protein_coding	-2.79507174089283	3.21002986002938e-32	5.38548958682637e-30
HEG1|HEG1-001|ENSG00000173706.8|ENST00000311127.4|protein_coding	-1.94587816571641	1.85246894988283e-08	3.99623522849416e-07
CSDC2|CSDC2-003|ENSG00000172346.10|ENST00000460790.1|protein_coding	-1.00893517539833	4.45147726169346e-06	6.09734326952708e-05
PRELP|PRELP-001|ENSG00000188783.5|ENST00000343110.2|protein_coding	-2.53095173160917	4.25576059545364e-14	1.91052317725157e-12
RP11-25K19.1|RP11-25K19.1-002|ENSG00000167912.5|ENST00000517898.1|antisense	-1.03377117591173	7.43221048510623e-06	9.77356086758352e-05
OSBPL5|OSBPL5-001|ENSG00000021762.15|ENST00000263650.7|protein_coding	-1.15252332138529	0.00056684370789057	0.00450204951606785
SOX9|SOX9-001|ENSG00000125398.5|ENST00000245479.2|protein_coding	-4.21053755567912	2.74369032604402e-83	6.56989119890905e-80
UGT2A3|UGT2A3-001|ENSG00000135220.6|ENST00000251566.4|protein_coding	-1.4981746782122	0.0092512137311343	0.0456153069408606
CTIF|CTIF-001|ENSG00000134030.9|ENST00000256413.3|protein_coding	-1.60880964324539	2.82563790502186e-27	3.41409644120531e-25
PLXDC2|PLXDC2-001|ENSG00000120594.12|ENST00000377252.4|protein_coding	-1.18354256690511	2.73084453309126e-13	1.13098183964817e-11
CDKAL1|CDKAL1-201|ENSG00000145996.7|ENST00000274695.4|protein_coding	-1.11356587264412	2.72983154887001e-13	1.13098183964817e-11
ICA1|ICA1-201|ENSG00000003147.13|ENST00000406470.2|protein_coding	-1.15477797544734	1.33602001867407e-17	8.35885208833135e-16
C1QTNF5|C1QTNF5-201|ENSG00000223953.3|ENST00000445041.2|protein_coding	-1.8327537406645	0.000656455409631923	0.0050662278024333
CITED4|CITED4-001|ENSG00000179862.5|ENST00000372638.2|protein_coding	-1.18681605207583	0.000453560316459415	0.00372205861184607
RP11-128A17.1|RP11-128A17.1-001|ENSG00000259460.1|ENST00000559509.1|antisense	-1.57794022914687	2.09546233331199e-12	7.80685684009023e-11
SLC37A1|SLC37A1-004|ENSG00000160190.9|ENST00000352133.2|protein_coding	-2.35941099049142	4.36401753773855e-35	8.77467343084224e-33
CLIP2|CLIP2-201|ENSG00000106665.11|ENST00000223398.6|protein_coding	-1.70092117143387	2.27696739364956e-09	5.65804916497448e-08
RP11-686D22.8|RP11-686D22.8-001|ENSG00000267745.1|ENST00000587012.1|processed_transcript	-1.57470898794575	0.000611264010366751	0.0047961555058267
TAPBP|TAPBP-001|ENSG00000231925.7|ENST00000434618.2|protein_coding	-1.66141253870318	2.31295565008511e-17	1.40376156274751e-15
PTP4A1|PTP4A1-004|ENSG00000112245.6|ENST00000370651.3|protein_coding	-1.18058724321517	2.6220718220436e-08	5.51200094115151e-07
TGM2|TGM2-002|ENSG00000198959.7|ENST00000361475.2|protein_coding	-1.24435476907196	0.00208026102228706	0.0133938096619509
FAT3|FAT3-201|ENSG00000165323.11|ENST00000298047.6|protein_coding	-1.77202431130433	1.57071022603958e-12	5.944325769236e-11
GADL1|GADL1-001|ENSG00000144644.10|ENST00000282538.5|protein_coding	-6.6967516999965	6.2868165697462e-38	1.47852453970638e-35
RBM46|RBM46-001|ENSG00000151962.3|ENST00000510397.1|protein_coding	-2.07047664832563	0.000188758175104051	0.00172695044537711
C16orf54|C16orf54-001|ENSG00000185905.3|ENST00000329410.3|protein_coding	-3.06716460579259	3.09371240612942e-10	8.86707124890632e-09
C11orf96|C11orf96-001|ENSG00000187479.4|ENST00000528572.1|protein_coding	-1.65870153833865	0.00543473781266144	0.0294974230343092
ONECUT1|ONECUT1-001|ENSG00000169856.7|ENST00000305901.5|protein_coding	-7.63226065995603	3.30938961922433e-75	5.44808266064805e-72
EBF3|EBF3-002|ENSG00000108001.9|ENST00000368648.3|protein_coding	-1.69833519494603	8.54495346460455e-05	0.000871029699139643
GJB2|GJB2-002|ENSG00000165474.5|ENST00000382844.1|protein_coding	-2.3631713353148	2.85409737720556e-09	6.94795978887195e-08
CTD-2297D10.2|CTD-2297D10.2-001|ENSG00000250579.1|ENST00000512155.1|antisense	-3.09387329659275	1.23511336762085e-18	8.3632097951499e-17
CFHR5|CFHR5-201|ENSG00000134389.8|ENST00000367414.5|protein_coding	-2.33346983473715	0.000713808417619978	0.00542618000580382
ANKRD22|ANKRD22-001|ENSG00000152766.5|ENST00000371930.4|protein_coding	-2.87459515570134	6.51773619272202e-16	3.54704899413839e-14
CAPN9|CAPN9-002|ENSG00000135773.8|ENST00000354537.1|protein_coding	-1.55233421639306	2.52934129491933e-10	7.35351542032838e-09
METRNL|METRNL-001|ENSG00000176845.8|ENST00000320095.7|protein_coding	-1.13423540166809	5.98284234899875e-09	1.39454690905766e-07
NTF3|NTF3-001|ENSG00000185652.7|ENST00000423158.3|protein_coding	-2.88579998381381	1.70103716263419e-11	5.7813314662948e-10
GPR115|GPR115-002|ENSG00000153294.7|ENST00000371220.1|protein_coding	-2.38159145100695	1.27486677022374e-05	0.00015862649984789
TAPT1|TAPT1-001|ENSG00000169762.12|ENST00000405303.2|protein_coding	-1.06360461227088	5.87770474373093e-12	2.07531827010553e-10
SMOC1|SMOC1-002|ENSG00000198732.6|ENST00000381280.4|protein_coding	-2.60988343498619	1.67978435301671e-07	3.02430074220506e-06
RELB|RELB-001|ENSG00000104856.9|ENST00000221452.8|protein_coding	-1.08247175435332	7.34595721369945e-05	0.000759502669602131
TF|TF-001|ENSG00000091513.10|ENST00000402696.3|protein_coding	-2.72251760997904	5.81697361118019e-05	0.000621326378420463
RP11-151D14.1|RP11-151D14.1-001|ENSG00000236849.1|ENST00000449235.1|lincRNA	-1.82346448181808	0.00769201730340842	0.0393184039921944
BEND7|BEND7-003|ENSG00000165626.12|ENST00000440282.1|protein_coding	-2.02593009227449	1.7151425948478e-21	1.46203417308385e-19
C20orf166-AS1|C20orf166-AS1-002|ENSG00000174403.11|ENST00000475015.1|antisense	-1.5374484922906	0.000507918501965778	0.0040985208922505
PAQR5|PAQR5-001|ENSG00000137819.9|ENST00000395407.2|protein_coding	-2.47551343886315	5.19072957532845e-51	2.73447634028303e-48
AOX1|AOX1-001|ENSG00000138356.9|ENST00000374700.2|protein_coding	-2.37421073479918	1.53072863360258e-19	1.10767561013989e-17
ANKRD9|ANKRD9-003|ENSG00000156381.4|ENST00000559651.1|protein_coding	-1.43847246177243	6.03873432366571e-05	0.000643210892603972
MUSTN1|MUSTN1-001|ENSG00000272573.1|ENST00000446157.2|protein_coding	-1.96550409692567	6.85141804224277e-13	2.69352763033843e-11
RHBDL3|RHBDL3-001|ENSG00000141314.8|ENST00000269051.4|protein_coding	-1.38783814760501	0.0016700833813969	0.0112047876377978
GC|GC-006|ENSG00000145321.8|ENST00000504199.1|protein_coding	-2.3374781584689	1.28046455589192e-09	3.30337281118446e-08
IL17RB|IL17RB-002|ENSG00000056736.5|ENST00000475124.1|protein_coding	-1.0546929626789	4.3077003572403e-06	5.91270596194422e-05
BCL11A|BCL11A-001|ENSG00000119866.16|ENST00000335712.6|protein_coding	-2.30026185921871	1.24115311932487e-20	9.81740935826337e-19
GIMAP7|GIMAP7-001|ENSG00000179144.4|ENST00000313543.4|protein_coding	-3.72986595695034	4.67577051757976e-11	1.50931121854229e-09
DLK1|DLK1-001|ENSG00000185559.9|ENST00000341267.4|protein_coding	-4.05141847373672	1.111314764447e-13	4.82241036170248e-12
RTN4R|RTN4R-001|ENSG00000040608.9|ENST00000043402.7|protein_coding	-1.05959464292577	0.000160119813193574	0.0014966486442579
CUEDC1|CUEDC1-001|ENSG00000180891.8|ENST00000577830.1|protein_coding	-2.85138498796632	2.1168335139253e-39	5.16272173674004e-37
TMEM213|TMEM213-004|ENSG00000214128.6|ENST00000413208.1|protein_coding	-1.13760301849858	0.000172785681764854	0.00159858618113321
CSGALNACT1|CSGALNACT1-004|ENSG00000147408.10|ENST00000454498.2|protein_coding	-2.58439611055318	8.34435056638065e-17	4.79891253097088e-15
SLC38A4|SLC38A4-001|ENSG00000139209.11|ENST00000447411.1|protein_coding	-2.72523231211589	7.81588660876648e-10	2.08370904124402e-08
IRX5|IRX5-001|ENSG00000176842.10|ENST00000394636.4|protein_coding	-2.61246328596467	1.58384226355747e-07	2.87309546656936e-06
ETS2|ETS2-002|ENSG00000157557.7|ENST00000360938.3|protein_coding	-1.85032689366911	2.35312224008209e-09	5.81983472335795e-08
LINC00607|LINC00607-001|ENSG00000235770.1|ENST00000445174.1|lincRNA	-1.82460726168043	6.07933018153009e-07	9.86626968462739e-06
BCHE|BCHE-001|ENSG00000114200.5|ENST00000264381.3|protein_coding	-6.47254879442007	2.5139520810667e-50	1.29838231010386e-47
DIRAS1|DIRAS1-001|ENSG00000176490.4|ENST00000323469.4|protein_coding	-1.32348994485866	7.5134364222304e-10	2.01531482038237e-08
TPM1|TPM1-018|ENSG00000140416.15|ENST00000358278.3|protein_coding	-3.06876298977886	5.07125828610298e-97	1.90824204651361e-93
MEGF9|MEGF9-001|ENSG00000106780.7|ENST00000373930.3|protein_coding	-1.16564301984699	6.10025780792843e-08	1.20812624557019e-06
FAM212A|FAM212A-001|ENSG00000185614.4|ENST00000333323.4|protein_coding	-1.57056727725014	0.00225622584075723	0.0143020944625719
PIK3R6|PIK3R6-003|ENSG00000174083.13|ENST00000583984.1|protein_coding	-2.45836034151227	2.80493235378043e-07	4.84789489491973e-06
CAMK1D|CAMK1D-001|ENSG00000183049.8|ENST00000378847.3|protein_coding	-1.38466709337802	0.00240713488104432	0.0150751515640762
TMTC1|TMTC1-001|ENSG00000133687.11|ENST00000256062.5|protein_coding	-1.32724589872086	5.85350003892166e-08	1.16187785248829e-06
NPR1|NPR1-001|ENSG00000169418.9|ENST00000368680.3|protein_coding	-1.34187288528593	0.000319249218232098	0.002741775157559
RP11-265D17.2|RP11-265D17.2-001|ENSG00000254680.1|ENST00000527288.1|antisense	-2.58073244360296	1.90775250573704e-12	7.15814829075694e-11
ATP13A4|ATP13A4-007|ENSG00000127249.10|ENST00000392443.3|protein_coding	-1.36241127824246	0.00195508057762723	0.0127498941358507
RNF122|RNF122-001|ENSG00000133874.1|ENST00000256257.1|protein_coding	-1.12977889295373	2.99882917675882e-10	8.60448371632107e-09
STOM|STOM-001|ENSG00000148175.8|ENST00000286713.2|protein_coding	-1.91647191031319	1.31100725306678e-06	1.98517286774883e-05
EFNA5|EFNA5-001|ENSG00000184349.8|ENST00000333274.6|protein_coding	-1.97110981164724	1.62242610357115e-42	5.21154921561758e-40
RP11-999E24.3|RP11-999E24.3-001|ENSG00000259969.1|ENST00000563647.1|sense_overlapping	-1.91140581156152	3.5845272002319e-13	1.46382087525749e-11
CDH10|CDH10-001|ENSG00000040731.6|ENST00000264463.4|protein_coding	-2.05733116436735	8.16057177196113e-08	1.56440655366416e-06
MEIS2|MEIS2-204|ENSG00000134138.15|ENST00000444725.1|protein_coding	-1.13284372013385	7.7656090394314e-06	0.000101566734184037
LAMP5|LAMP5-001|ENSG00000125869.5|ENST00000246070.2|protein_coding	-2.44955484493736	7.04345639968157e-10	1.91147885921548e-08
RP11-57K17.1|RP11-57K17.1-001|ENSG00000216809.1|ENST00000407450.1|pseudogene	-1.77014936694857	0.000110810418785764	0.00109244939530562
KCNH7|KCNH7-001|ENSG00000184611.7|ENST00000332142.5|protein_coding	-3.69742959606466	1.78601622417869e-25	1.91234420101084e-23
PURG|PURG-002|ENSG00000172733.10|ENST00000475541.1|protein_coding	-1.03980522465179	0.000325185106260499	0.00278096613600699
CDH1|CDH1-001|ENSG00000039068.14|ENST00000261769.5|protein_coding	-1.68093928708721	1.06101635114199e-27	1.35010486420676e-25
CTD-3060P21.1|CTD-3060P21.1-001|ENSG00000262884.1|ENST00000574885.1|antisense	-1.18848153058628	0.00144877188170996	0.00992474677873611
SLC4A4|SLC4A4-201|ENSG00000080493.9|ENST00000425175.1|protein_coding	-2.1891811785019	6.15885770484646e-12	2.1687742238724e-10
BNC1|BNC1-001|ENSG00000169594.8|ENST00000345382.2|protein_coding	-1.66917110380148	0.000307680721387186	0.00265517680359842
LURAP1L|LURAP1L-001|ENSG00000153714.5|ENST00000319264.3|protein_coding	-1.40490070250101	0.00210453268171527	0.0135203392283854
RP11-214D15.2|RP11-214D15.2-001|ENSG00000227175.1|ENST00000438431.1|antisense	-1.86359915349146	0.0068138364677299	0.0356741110236544
HSPB2-C11orf52|HSPB2-C11orf52-001|ENSG00000254445.1|ENST00000534100.1|protein_coding	-1.12378937577401	7.39406038961496e-10	1.98937232545922e-08
RP11-159H10.3|RP11-159H10.3-003|ENSG00000246528.3|ENST00000528800.2|antisense	-1.4759711749943	0.00834887978462354	0.042007544131229
FGD5|FGD5-001|ENSG00000154783.6|ENST00000285046.5|protein_coding	-1.23532984092173	7.28436722292364e-05	0.000753910540871547
SYT10|SYT10-001|ENSG00000110975.4|ENST00000228567.3|protein_coding	-1.01964752089904	0.00391126266563633	0.0225580596918899
ANTXR2|ANTXR2-004|ENSG00000163297.12|ENST00000403729.2|protein_coding	-1.14147612784939	1.01036053371075e-10	3.07663542866372e-09
TMOD2|TMOD2-001|ENSG00000128872.5|ENST00000249700.4|protein_coding	-1.17080003284734	1.15534208554681e-07	2.14006403187784e-06
ELTD1|ELTD1-001|ENSG00000162618.8|ENST00000370742.3|protein_coding	-2.09009224147987	3.42988268672509e-07	5.8363799276222e-06
CTC-301O7.4|CTC-301O7.4-003|ENSG00000197813.4|ENST00000602554.1|lincRNA	-1.65302001091997	3.15192304844457e-07	5.4015389132095e-06
KCNJ11|KCNJ11-001|ENSG00000187486.5|ENST00000339994.4|protein_coding	-1.33732310640237	0.000420357204221601	0.00349391251473555
RAB27B|RAB27B-001|ENSG00000041353.5|ENST00000262094.5|protein_coding	-1.25890202686138	0.00904369485116235	0.044751253499834
PDGFRL|PDGFRL-202|ENSG00000104213.8|ENST00000541323.1|protein_coding	-1.33377885949893	1.86099311673352e-07	3.31879205787141e-06
TMEM35|TMEM35-001|ENSG00000126950.7|ENST00000372930.4|protein_coding	-1.20384979405222	1.17108392686914e-08	2.60526610082206e-07
UNC13B|UNC13B-001|ENSG00000198722.8|ENST00000378495.3|protein_coding	-1.13268590361346	2.53371530129858e-28	3.42246466852331e-26
GALNT10|GALNT10-001|ENSG00000164574.11|ENST00000297107.6|protein_coding	-2.13983136291768	1.75754594741825e-63	1.7805292405768e-60
RP11-320H14.1|RP11-320H14.1-001|ENSG00000260878.1|ENST00000568817.1|sense_overlapping	-2.02139995551339	0.00334611338618128	0.0198282624503971
FUT9|FUT9-001|ENSG00000172461.6|ENST00000302103.5|protein_coding	-1.97759805422012	4.20699733347282e-10	1.18515839319438e-08
CXCL12|CXCL12-002|ENSG00000107562.12|ENST00000374429.2|protein_coding	-2.93959106765311	6.72358812904767e-13	2.64722438444119e-11
PKNOX2|PKNOX2-001|ENSG00000165495.11|ENST00000298282.9|protein_coding	-3.321926123848	2.35920480913584e-51	1.26819295250282e-48
SMYD1|SMYD1-001|ENSG00000115593.10|ENST00000419482.2|protein_coding	-2.47925317384312	0.000284781599183884	0.00248300143081877
AGTR1|AGTR1-203|ENSG00000144891.13|ENST00000542281.1|protein_coding	-5.71346631554985	5.98979671813077e-42	1.79285506313142e-39
MIR3648|MIR3648-201|ENSG00000264462.1|ENST00000581792.1|miRNA	-1.13557661036218	0.00636161430261531	0.033694936804924
BMPR1B|BMPR1B-001|ENSG00000138696.6|ENST00000515059.1|protein_coding	-3.04199071327349	2.86946399100831e-16	1.59455024310462e-14
RP11-47I22.2|RP11-47I22.2-001|ENSG00000250548.2|ENST00000508827.1|lincRNA	-2.07895527566506	0.00224921641325318	0.014275749475925
NKX2-3|NKX2-3-001|ENSG00000119919.9|ENST00000344586.7|protein_coding	-3.12403086867746	2.61361934621026e-08	5.50301627331562e-07
RP11-152K4.2|RP11-152K4.2-001|ENSG00000254138.1|ENST00000523584.1|antisense	-5.67946139417626	4.53784618502291e-32	7.56499167806984e-30
PHYH|PHYH-001|ENSG00000107537.9|ENST00000263038.4|protein_coding	-1.01839657699287	3.05346737142392e-12	1.11551082612075e-10
THEG|THEG-001|ENSG00000105549.6|ENST00000342640.4|protein_coding	-1.98426228420609	0.00373402652272298	0.0217117568672237
MIR29B1|MIR29B1-001|ENSG00000226380.3|ENST00000432045.2|lincRNA	-2.35131355095616	0.000199933120404103	0.00181657067659333
DPYS|DPYS-001|ENSG00000147647.8|ENST00000351513.2|protein_coding	-5.02394691605143	6.02125607882977e-35	1.18358123221176e-32
VSNL1|VSNL1-001|ENSG00000163032.7|ENST00000295156.4|protein_coding	-1.12199265035037	0.00079233357659098	0.00594588786535795
GAP43|GAP43-001|ENSG00000172020.8|ENST00000305124.6|protein_coding	-2.1446204014923	1.43796225405149e-09	3.68442857701519e-08
FAM3B|FAM3B-002|ENSG00000183844.12|ENST00000479810.2|protein_coding	-3.61515040946852	8.44791848537112e-24	8.36534484604042e-22
EGFEM1P|EGFEM1P-001|ENSG00000206120.7|ENST00000431685.2|pseudogene	-1.14705562426958	0.00107761623188785	0.00771944834047483
NOL4|NOL4-001|ENSG00000101746.11|ENST00000261592.5|protein_coding	-1.18884383189862	0.00462866042768297	0.0258686432559239
COL9A3|COL9A3-001|ENSG00000092758.11|ENST00000343916.3|protein_coding	-1.47932620314967	0.000111230488802687	0.00109566607145205
BMP8A|BMP8A-001|ENSG00000183682.7|ENST00000331593.5|protein_coding	-2.38179683209859	1.61859808687523e-08	3.51764633731796e-07
LRP5L|LRP5L-006|ENSG00000100068.7|ENST00000467672.1|protein_coding	-1.24238250864787	7.81223819556759e-06	0.000101977188174837
RP11-528A4.2|RP11-528A4.2-002|ENSG00000229155.1|ENST00000439074.1|lincRNA	-1.79965665294189	7.86218952573486e-09	1.80078323572049e-07
RP11-755F10.1|RP11-755F10.1-001|ENSG00000255320.1|ENST00000531086.1|antisense	-1.25634913239017	0.00768980358164271	0.0393147178455879
TGFBR3|TGFBR3-201|ENSG00000069702.6|ENST00000212355.4|protein_coding	-2.87754940897209	1.3563707563877e-24	1.39557834856453e-22
PCOLCE-AS1|PCOLCE-AS1-002|ENSG00000224729.4|ENST00000446022.1|antisense	-1.32673299591839	0.00951968545083632	0.0466161953476536
RP11-248J18.3|RP11-248J18.3-001|ENSG00000270062.1|ENST00000602615.1|sense_intronic	-2.27392052989216	0.000342178493555079	0.00289899695086548
ACTA2-AS1|ACTA2-AS1-001|ENSG00000180139.10|ENST00000437930.4|antisense	-1.34618247134946	0.00108058694472334	0.00773584098860381
AC009005.2|AC009005.2-004|ENSG00000267751.1|ENST00000589457.1|antisense	-1.14074384309726	0.00197107298084689	0.0128233296464827
HLA-G|HLA-G-003|ENSG00000204632.7|ENST00000478355.1|protein_coding	-3.72097670789225	3.65024856242484e-31	5.82712406874365e-29
MKRN3|MKRN3-001|ENSG00000179455.6|ENST00000314520.3|protein_coding	-1.88424800377414	0.00616128842193212	0.0327987746632361
BPIFB1|BPIFB1-003|ENSG00000125999.6|ENST00000253354.1|protein_coding	-5.55300497392556	2.62917196458687e-32	4.49690841215703e-30
KITLG|KITLG-003|ENSG00000049130.9|ENST00000378535.4|protein_coding	-2.33736950777618	2.74435202921034e-14	1.26595853676708e-12
MFSD6L|MFSD6L-001|ENSG00000185156.4|ENST00000329805.4|protein_coding	-1.96848116982413	2.37461573573248e-11	8.00862720604271e-10
FBN1|FBN1-001|ENSG00000166147.9|ENST00000316623.5|protein_coding	-1.1198571699637	0.000712057729130878	0.00541853871368925
CD93|CD93-002|ENSG00000125810.9|ENST00000246006.4|protein_coding	-1.87698009952944	8.58431879141429e-06	0.000110675945651421
CDKN1C|CDKN1C-001|ENSG00000129757.8|ENST00000414822.3|protein_coding	-1.00451974669994	0.0039516756005999	0.0227413448371862
SLCO5A1|SLCO5A1-001|ENSG00000137571.6|ENST00000260126.4|protein_coding	-3.34371223216316	1.94255323998321e-28	2.66494022610197e-26
TUFT1|TUFT1-006|ENSG00000143367.11|ENST00000368849.3|protein_coding	-1.22990677082329	1.53306388626552e-21	1.31106827156603e-19
MYB|MYB-002|ENSG00000118513.14|ENST00000341911.5|protein_coding	-1.16461176678438	9.73177714191456e-06	0.000124313777845795
C12orf40|C12orf40-001|ENSG00000180116.11|ENST00000468200.2|protein_coding	-1.29954922679542	0.0081879484887052	0.0413478840476409
AC007036.5|AC007036.5-001|ENSG00000251660.1|ENST00000511893.1|sense_overlapping	-1.69278256451153	1.03782881524345e-08	2.33245827589696e-07
FRAT2|FRAT2-001|ENSG00000181274.5|ENST00000371019.2|protein_coding	-1.30094630561516	6.92144601560794e-11	2.17814681064651e-09
MAB21L2|MAB21L2-001|ENSG00000181541.4|ENST00000317605.4|protein_coding	-1.79804368189509	0.00620238147306717	0.0329975213089455
RP11-389C8.2|RP11-389C8.2-001|ENSG00000261269.1|ENST00000564956.1|sense_overlapping	-1.92266609061902	0.0012546801742924	0.00876147290319775
PIGZ|PIGZ-001|ENSG00000119227.3|ENST00000412723.1|protein_coding	-2.51073219499041	9.70786460090783e-06	0.000124068487912621
GIMAP8|GIMAP8-001|ENSG00000171115.3|ENST00000307271.3|protein_coding	-1.86334750910625	0.00225293729602486	0.0142959210737882
NIN|NIN-201|ENSG00000100503.19|ENST00000245441.5|protein_coding	-1.66892396425957	2.92206055424812e-18	1.91460385569392e-16
AGO4|AGO4-001|ENSG00000134698.10|ENST00000373210.3|protein_coding	-1.02199786502762	2.48336447809682e-12	9.17416835246427e-11
PAPPA2|PAPPA2-001|ENSG00000116183.6|ENST00000367662.3|protein_coding	-1.42668069626334	0.00285371106848379	0.0173515118983986
AC005944.2|AC005944.2-001|ENSG00000267469.1|ENST00000592758.1|antisense	-1.34728710188409	4.53667867910701e-16	2.49469971623546e-14
TRNP1|TRNP1-001|ENSG00000253368.3|ENST00000522111.2|protein_coding	-1.1500366795218	3.2660105979987e-06	4.59790054255936e-05
COLEC10|COLEC10-001|ENSG00000184374.2|ENST00000332843.2|protein_coding	-1.88323404936205	0.00201101838166404	0.0130179956188328
AC068718.1|AC068718.1-002|ENSG00000231689.1|ENST00000415357.1|lincRNA	-1.32174450010409	0.00556910330137605	0.0301395796011598
HHEX|HHEX-001|ENSG00000152804.6|ENST00000282728.5|protein_coding	-4.51943597499976	2.43162112086319e-14	1.12961023498301e-12
SPIRE2|SPIRE2-001|ENSG00000204991.6|ENST00000378247.3|protein_coding	-1.03815142132176	6.29294216116566e-08	1.24348159433686e-06
RND3|RND3-002|ENSG00000115963.9|ENST00000375734.2|protein_coding	-1.67357470472012	7.16470934024158e-05	0.00074298600008647
SCN3B|SCN3B-001|ENSG00000166257.4|ENST00000392770.2|protein_coding	-1.05279630837846	0.000980839407079626	0.00712894867066152
MAATS1|MAATS1-001|ENSG00000183833.12|ENST00000273390.5|protein_coding	-1.40987736265605	9.80995117804735e-08	1.84963574824458e-06
MAST4|MAST4-201|ENSG00000069020.14|ENST00000404260.3|protein_coding	-2.09345140570013	3.60546945220303e-21	2.99583802432264e-19
SLC1A4|SLC1A4-001|ENSG00000115902.6|ENST00000234256.3|protein_coding	-1.24646735661047	2.98952247103791e-05	0.000342218879879134
CAV1|CAV1-003|ENSG00000105974.7|ENST00000393467.1|protein_coding	-2.64368596319702	2.02252818153929e-28	2.7602793938728e-26
MAN1C1|MAN1C1-001|ENSG00000117643.10|ENST00000374332.4|protein_coding	-1.52367338680162	8.2402051900809e-06	0.000106657004769892
SLCO1B3|SLCO1B3-201|ENSG00000111700.8|ENST00000261196.2|protein_coding	-2.64378477955177	6.97380236949042e-05	0.000725760388828043
FZD2|FZD2-001|ENSG00000180340.5|ENST00000315323.3|protein_coding	-3.69633535983372	8.08259336762042e-19	5.5586294857212e-17
RP11-627G18.2|RP11-627G18.2-001|ENSG00000264012.1|ENST00000578504.1|antisense	-3.48886866697686	5.12380621933772e-10	1.43118829074608e-08
BTN3A2|BTN3A2-001|ENSG00000186470.9|ENST00000356386.2|protein_coding	-1.81336384277763	1.79538009807662e-06	2.65377731668565e-05
KCNJ8|KCNJ8-001|ENSG00000121361.3|ENST00000240662.2|protein_coding	-2.20844061794034	1.38982217253049e-07	2.5404521876789e-06
PPARGC1A|PPARGC1A-001|ENSG00000109819.4|ENST00000264867.2|protein_coding	-1.51205607446541	1.30707852613305e-09	3.3621531619477e-08
FNDC4|FNDC4-001|ENSG00000115226.5|ENST00000264703.3|protein_coding	-1.08859417644865	7.47228756322969e-08	1.45040570681997e-06
POU2F2|POU2F2-001|ENSG00000028277.16|ENST00000389341.5|protein_coding	-1.32168312700764	1.56938406177573e-08	3.41915435791338e-07
CTD-2354A18.1|CTD-2354A18.1-001|ENSG00000261780.2|ENST00000563172.1|processed_transcript	-2.80098619349139	1.03113628350588e-05	0.000130766151697376
AC067945.4|AC067945.4-001|ENSG00000231858.1|ENST00000456176.1|processed_transcript	-1.92398505407733	0.00160770637205107	0.01085263604301
POU4F3|POU4F3-001|ENSG00000091010.4|ENST00000230732.4|protein_coding	-3.25730313263473	4.17113049134092e-09	9.94276716216469e-08
CCDC177|CCDC177-201|ENSG00000255994.1|ENST00000543986.1|protein_coding	-1.68538582513398	0.00198835240341699	0.012906161238542
PDX1|PDX1-001|ENSG00000139515.5|ENST00000381033.4|protein_coding	-3.85642326487666	4.19152924395745e-20	3.14543818478174e-18
CXCR4|CXCR4-003|ENSG00000121966.6|ENST00000409817.1|protein_coding	-1.77893220477011	0.00292255559336387	0.0176884453881444
CSPP1|CSPP1-001|ENSG00000104218.9|ENST00000262210.5|protein_coding	-1.84629049323381	8.2916921037347e-20	6.11773585468829e-18
HABP2|HABP2-001|ENSG00000148702.10|ENST00000351270.3|protein_coding	-6.39313261960375	7.10523685661218e-225	1.87151938803165e-220
RP11-130F10.1|RP11-130F10.1-001|ENSG00000250131.1|ENST00000507023.1|antisense	1.01723264130153	4.73922189067609e-05	0.000519480252186467
S1PR5|S1PR5-001|ENSG00000180739.12|ENST00000333430.4|protein_coding	3.08963318164234	2.85875425423116e-19	2.02963846513339e-17
GATM|GATM-003|ENSG00000171766.11|ENST00000558362.1|protein_coding	1.58875095273343	6.67034422438958e-13	2.63019261782068e-11
FAM86GP|FAM86GP-001|ENSG00000166492.9|ENST00000448322.2|pseudogene	1.445700843816	0.00682883904078952	0.0357384502949326
PLEKHB1|PLEKHB1-004|ENSG00000021300.9|ENST00000398494.4|protein_coding	1.52946970639076	2.01513594997186e-10	5.9305788739954e-09
RP5-884G6.2|RP5-884G6.2-001|ENSG00000228084.1|ENST00000454219.1|antisense	2.04811639414402	0.000911318470468022	0.0067238455216044
LBX2-AS1|LBX2-AS1-002|ENSG00000257702.3|ENST00000603175.1|antisense	1.27429267558107	6.42631538232156e-06	8.54463135640332e-05
FAM189A1|FAM189A1-001|ENSG00000104059.4|ENST00000261275.4|protein_coding	2.17719115153596	4.79318229279043e-09	1.13536350352608e-07
NTN4|NTN4-001|ENSG00000074527.7|ENST00000343702.4|protein_coding	1.29208638665274	5.37477031329192e-06	7.26752823676125e-05
AIM1L|AIM1L-001|ENSG00000176092.9|ENST00000527815.1|protein_coding	1.17273976712837	3.37172732950087e-10	9.62202577021157e-09
UNC79|UNC79-002|ENSG00000133958.9|ENST00000256339.4|protein_coding	1.12865221343578	0.00170496009605694	0.011395242052814
AGXT|AGXT-001|ENSG00000172482.4|ENST00000307503.3|protein_coding	1.20925090134578	0.0081338212857901	0.0411394751573701
ADCY8|ADCY8-001|ENSG00000155897.5|ENST00000286355.5|protein_coding	2.15824158564157	1.13580377932731e-07	2.11129651005515e-06
IRS4|IRS4-001|ENSG00000133124.10|ENST00000372129.2|protein_coding	3.32653496148408	9.24057815456955e-33	1.60129492494317e-30
KCTD6|KCTD6-001|ENSG00000168301.8|ENST00000355076.6|protein_coding	1.04491789725814	3.59755053637586e-07	6.08212330732607e-06
C15orf27|C15orf27-001|ENSG00000169758.8|ENST00000388942.3|protein_coding	1.16283195185394	1.33186500643392e-06	2.01154382279068e-05
TRIM32|TRIM32-201|ENSG00000119401.10|ENST00000450136.1|protein_coding	1.32732220644352	1.99478954096025e-07	3.5430044847534e-06
UGT2A2|UGT2A2-201|ENSG00000271271.1|ENST00000457664.2|protein_coding	2.59519732869966	2.16075345328181e-06	3.15489168289595e-05
SOX10|SOX10-001|ENSG00000100146.12|ENST00000360880.2|protein_coding	1.73625372447931	9.59401045955764e-08	1.81541835851112e-06
PDPN|PDPN-001|ENSG00000162493.12|ENST00000294489.6|protein_coding	2.92924288274596	6.29202031849769e-29	9.05638334367372e-27
PTCHD1|PTCHD1-002|ENSG00000165186.9|ENST00000379361.4|protein_coding	1.95456974747987	5.73623094196771e-09	1.33947094868288e-07
FABP3|FABP3-001|ENSG00000121769.3|ENST00000373713.2|protein_coding	3.56619761988273	1.4839869903668e-17	9.19722760617917e-16
EVX2|EVX2-001|ENSG00000174279.4|ENST00000308618.4|protein_coding	2.85754153230359	9.34555422393793e-07	1.45744167115764e-05
ADAMTSL3|ADAMTSL3-001|ENSG00000156218.8|ENST00000286744.5|protein_coding	2.2476571766998	3.10460318514161e-14	1.41724866371976e-12
TMEM144|TMEM144-001|ENSG00000164124.6|ENST00000296529.6|protein_coding	1.67195821104246	7.99527816385737e-07	1.26256371004798e-05
RP1-203C2.2|RP1-203C2.2-001|ENSG00000236042.2|ENST00000436514.2|pseudogene	2.15972943683654	0.00173789118413338	0.0115800793802361
UNC13A|UNC13A-201|ENSG00000130477.10|ENST00000252773.7|protein_coding	2.12121847479926	0.000110467048754199	0.00109059297758081
JHDM1D-AS1|JHDM1D-AS1-001|ENSG00000260231.1|ENST00000566699.1|antisense	1.90448279816316	1.06700697657819e-06	1.64356513234324e-05
ARHGEF15|ARHGEF15-001|ENSG00000198844.6|ENST00000361926.3|protein_coding	2.81284418973329	1.0852784133505e-63	1.14344933630609e-60
FAM20A|FAM20A-003|ENSG00000108950.7|ENST00000226094.5|protein_coding	2.48692759718095	4.49232778173919e-25	4.71425951278925e-23
FAM95B1|FAM95B1-001|ENSG00000223839.3|ENST00000455995.1|processed_transcript	1.79132361511537	0.00305265934297522	0.0183577733091249
RAC2|RAC2-001|ENSG00000128340.10|ENST00000249071.6|protein_coding	1.32684917621273	3.71283617960685e-10	1.05725518887399e-08
CYP19A1|CYP19A1-201|ENSG00000137869.9|ENST00000260433.2|protein_coding	2.95513555427225	3.61065599789192e-06	5.04266590585753e-05
AC007773.2|AC007773.2-001|ENSG00000267213.3|ENST00000592680.2|antisense	1.40119793757636	0.00278065820607152	0.0169975718607389
LRRC37A12P|LRRC37A12P-001|ENSG00000229259.1|ENST00000454917.1|pseudogene	2.26868278824426	0.000998610176090599	0.00723415622613486
AC007126.1|AC007126.1-001|ENSG00000250497.1|ENST00000508202.1|lincRNA	1.91596218158971	0.00537605265776485	0.0292270850372603
MT1H|MT1H-002|ENSG00000205358.3|ENST00000569155.1|protein_coding	1.93156878177221	0.00383867260153636	0.0222074755819169
RP11-550I24.2|RP11-550I24.2-004|ENSG00000243176.1|ENST00000487238.1|processed_transcript	3.60303488704728	4.31254298487767e-25	4.54369528886711e-23
ALX1|ALX1-001|ENSG00000180318.3|ENST00000316824.3|protein_coding	1.86716433424772	0.000925498561196914	0.00680369302314449
ITIH5|ITIH5-001|ENSG00000123243.10|ENST00000256861.6|protein_coding	3.42424611820746	3.32157996434557e-43	1.13623917221899e-40
RP11-789C1.1|RP11-789C1.1-001|ENSG00000250266.1|ENST00000504509.1|lincRNA	1.73890003050257	9.18606134444879e-08	1.74449066916209e-06
C19orf77|C19orf77-001|ENSG00000095932.5|ENST00000215531.4|protein_coding	2.27593581880162	2.81737312792867e-07	4.86301495344961e-06
PDE1A|PDE1A-001|ENSG00000115252.14|ENST00000435564.1|protein_coding	2.00879811842589	1.98114646148471e-07	3.52114694976433e-06
TMEM132C|TMEM132C-201|ENSG00000181234.8|ENST00000435159.2|protein_coding	3.06824782574619	2.15403192894707e-21	1.83023229059567e-19
CNNM1|CNNM1-001|ENSG00000119946.9|ENST00000356713.4|protein_coding	2.5474325799201	1.38442667149091e-08	3.04388969341158e-07
LIM2|LIM2-001|ENSG00000105370.3|ENST00000221973.3|protein_coding	4.295425858025	9.0383240606952e-13	3.52695490012906e-11
NLGN3|NLGN3-001|ENSG00000196338.8|ENST00000374051.3|protein_coding	1.64825233696012	3.16051432745468e-20	2.41298398217844e-18
LTBP2|LTBP2-001|ENSG00000119681.7|ENST00000261978.4|protein_coding	1.23018624763835	5.0559208333224e-07	8.33303109599543e-06
RP11-56B16.2|RP11-56B16.2-001|ENSG00000259556.2|ENST00000557871.1|pseudogene	1.3784406292608	4.48549539732875e-05	0.000494549806469817
TMEM257|TMEM257-001|ENSG00000221870.2|ENST00000408967.2|protein_coding	2.6096540948067	9.44274010870723e-05	0.000948957552321055
AC107218.3|AC107218.3-002|ENSG00000197585.5|ENST00000412896.1|antisense	2.16108177019327	0.00172944628498132	0.0115390540531356
RP1-240K6.3|RP1-240K6.3-002|ENSG00000251393.3|ENST00000561382.1|processed_transcript	2.23741795064747	0.000255871297590138	0.00225406353796797
CCDC80|CCDC80-001|ENSG00000091986.11|ENST00000206423.3|protein_coding	3.85590566108429	1.76253146565918e-45	6.72827229064677e-43
LAPTM4B|LAPTM4B-001|ENSG00000104341.12|ENST00000445593.2|protein_coding	1.40302091611781	1.80111199213639e-08	3.89182033411588e-07
ALOX12B|ALOX12B-001|ENSG00000179477.5|ENST00000319144.4|protein_coding	1.47292128048768	0.000227795946682644	0.0020325695242618
RP11-52L5.6|RP11-52L5.6-001|ENSG00000271776.1|ENST00000607269.1|antisense	4.53557391313263	7.2375156780513e-17	4.2083038180987e-15
HOXD3|HOXD3-005|ENSG00000128652.7|ENST00000468418.3|protein_coding	2.5731720186986	5.69845315848835e-05	0.000609903519685425
WFIKKN1|WFIKKN1-002|ENSG00000127578.6|ENST00000573440.1|protein_coding	1.01623689188566	0.00011571618416927	0.00112971248740495
LPHN2|LPHN2-203|ENSG00000117114.15|ENST00000370717.2|protein_coding	1.05714296121389	5.62660977466456e-08	1.12170324303367e-06
AQP7|AQP7-202|ENSG00000165269.8|ENST00000537089.1|protein_coding	2.23088032134371	4.8485101759992e-06	6.60340010526468e-05
SLC24A2|SLC24A2-001|ENSG00000155886.7|ENST00000341998.2|protein_coding	1.87304326695907	4.88557353768783e-06	6.64884004619438e-05
GREM1|GREM1-001|ENSG00000166923.6|ENST00000300177.4|protein_coding	2.56402494996003	6.86285965502113e-05	0.000716195417247451
AP005019.4|AP005019.4-001|ENSG00000238048.1|ENST00000415521.1|pseudogene	3.13276626303087	3.16590243821796e-06	4.4713067143518e-05
TACSTD2|TACSTD2-001|ENSG00000184292.5|ENST00000371225.2|protein_coding	2.77745123899215	3.19164930691927e-15	1.62607432774185e-13
NRG2|NRG2-202|ENSG00000158458.15|ENST00000541337.1|protein_coding	2.64519087888539	5.49049184620258e-11	1.7466129858572e-09
KCNV2|KCNV2-001|ENSG00000168263.8|ENST00000382082.3|protein_coding	1.85866156490499	0.00129429467950352	0.00899280449963668
PRR13|PRR13-001|ENSG00000205352.6|ENST00000429243.2|protein_coding	1.85507932944306	1.22048034187035e-08	2.70829420428517e-07
RP11-53I6.2|RP11-53I6.2-001|ENSG00000263917.1|ENST00000583184.1|processed_transcript	2.10712424284805	1.41244891711694e-21	1.2198001467823e-19
CD52|CD52-001|ENSG00000169442.4|ENST00000374213.2|protein_coding	4.57068018509113	1.10168467873427e-18	7.49828796843946e-17
RP11-1L12.3|RP11-1L12.3-003|ENSG00000254560.1|ENST00000531363.1|antisense	1.58455570504268	0.000319776179299969	0.00274361712142058
RP11-675F6.3|RP11-675F6.3-001|ENSG00000253361.1|ENST00000521623.1|lincRNA	2.47879291533346	1.6887681453442e-05	0.000204892459458158
AMMECR1|AMMECR1-001|ENSG00000101935.5|ENST00000262844.5|protein_coding	1.31832273716385	2.52361676389472e-18	1.66180163902468e-16
RP11-58C22.1|RP11-58C22.1-001|ENSG00000261833.1|ENST00000563764.1|protein_coding	1.9770161692083	0.00197072323485503	0.0128233296464827
AL035610.1|AL035610.1-004|ENSG00000232079.2|ENST00000458316.1|processed_transcript	3.06096471034981	5.52376526793848e-07	9.03140764478582e-06
SLC13A2|SLC13A2-201|ENSG00000007216.10|ENST00000537681.1|protein_coding	1.20777639852275	0.000575039064892106	0.00455446353213414
S1PR3|S1PR3-002|ENSG00000213694.3|ENST00000358157.2|protein_coding	1.26064528055054	5.46178630218701e-12	1.93105303623632e-10
KIF6|KIF6-003|ENSG00000164627.13|ENST00000465719.1|protein_coding	1.72525231382952	4.25726165385339e-07	7.11524568289964e-06
BCAR3|BCAR3-001|ENSG00000137936.12|ENST00000260502.6|protein_coding	1.34333929298502	1.38233218101581e-06	2.07941916892955e-05
TDRD12|TDRD12-001|ENSG00000173809.11|ENST00000444215.2|protein_coding	2.03080601698403	0.000778915702688572	0.00585854928863992
CNN1|CNN1-002|ENSG00000130176.3|ENST00000592923.1|protein_coding	1.04102930575592	0.00830270315615281	0.0418231403964553
ROR2|ROR2-001|ENSG00000169071.10|ENST00000375708.3|protein_coding	1.36578287870345	4.64220103512598e-10	1.30080399218317e-08
RP1-276N6.2|RP1-276N6.2-001|ENSG00000230234.1|ENST00000419196.1|lincRNA	2.92476763643666	4.57768461893243e-07	7.60733204180948e-06
ALPL|ALPL-001|ENSG00000162551.9|ENST00000374840.3|protein_coding	2.16695887838678	5.64673819665194e-33	9.9156722733208e-31
ARHGAP23|ARHGAP23-201|ENSG00000225485.3|ENST00000443378.1|protein_coding	1.21587486790786	2.74917725049606e-10	7.94005798005112e-09
HADHAP1|HADHAP1-001|ENSG00000251596.1|ENST00000514498.1|pseudogene	2.03145651797915	0.000744997159891515	0.00563619411720266
PVRL3|PVRL3-002|ENSG00000177707.6|ENST00000485303.1|protein_coding	2.13625890389318	3.78855237276443e-20	2.8675422269717e-18
RP11-269F21.3|RP11-269F21.3-001|ENSG00000249815.1|ENST00000511219.1|lincRNA	1.8152304172496	0.00826691926839081	0.0416667917201328
HPDL|HPDL-001|ENSG00000186603.4|ENST00000334815.3|protein_coding	1.59037549658214	9.66339269844402e-07	1.50167412198829e-05
RP11-800A3.4|RP11-800A3.4-001|ENSG00000260401.1|ENST00000565433.1|sense_overlapping	1.95644485209692	3.54464152934786e-05	0.000399853781083608
CYB5A|CYB5A-003|ENSG00000166347.14|ENST00000583418.1|protein_coding	1.84730281761056	1.52178455454715e-33	2.78359758102582e-31
HOXD1|HOXD1-001|ENSG00000128645.11|ENST00000331462.4|protein_coding	2.19789911546228	0.00139073137264661	0.00957195305866516
RP11-22C11.2|RP11-22C11.2-001|ENSG00000261437.1|ENST00000562760.1|antisense	1.15815323437594	0.000533194672507344	0.00427399503160177
TDRD7|TDRD7-001|ENSG00000196116.6|ENST00000355295.4|protein_coding	2.20797992840056	4.41570097421683e-09	1.05067356513886e-07
RP11-145M9.4|RP11-145M9.4-001|ENSG00000269728.1|ENST00000595265.1|lincRNA	4.15479954384282	2.71310042606098e-45	1.02090093174923e-42
SNX18P9|SNX18P9-001|ENSG00000224185.1|ENST00000440580.1|pseudogene	2.63127534463024	6.17897525775463e-05	0.000656266968908294
AD000090.2|AD000090.2-003|ENSG00000236144.2|ENST00000590717.1|antisense	1.05193408616133	1.56904687057081e-05	0.000191691533259903
Z82214.2|Z82214.2-001|ENSG00000234892.1|ENST00000419643.1|antisense	1.57230987592208	0.00753469677879216	0.0387095598114658
NBEA|NBEA-204|ENSG00000172915.14|ENST00000540320.1|protein_coding	1.17718433573708	0.000186747168899775	0.00171092884480698
PCDH10|PCDH10-001|ENSG00000138650.7|ENST00000264360.5|protein_coding	2.54730468382343	1.42118501014821e-16	8.06767525157411e-15
AC067959.1|AC067959.1-002|ENSG00000233005.1|ENST00000457901.1|lincRNA	1.77599807547295	0.00800065167117234	0.0405373421136074
LINC-ROR|LINC-ROR-001|ENSG00000258609.1|ENST00000553704.1|lincRNA	2.59740913521616	0.000156263086460614	0.00146527935114723
CDH8|CDH8-003|ENSG00000150394.9|ENST00000584337.1|protein_coding	1.71350797297695	0.00442204532927528	0.0248881781993826
NOG|NOG-001|ENSG00000183691.4|ENST00000332822.4|protein_coding	3.53824155283047	1.24309998370718e-34	2.42542619043312e-32
SLITRK2|SLITRK2-001|ENSG00000185985.7|ENST00000370490.1|protein_coding	4.19347899520897	3.76347904383208e-33	6.74354000098892e-31
LANCL3|LANCL3-001|ENSG00000147036.7|ENST00000378621.3|protein_coding	1.0622215823462	0.000444217602455811	0.0036564661402144
CYP2C18|CYP2C18-001|ENSG00000108242.8|ENST00000285979.6|protein_coding	1.94410135375214	0.00215206303836227	0.013778643760443
LINC00937|LINC00937-001|ENSG00000226091.3|ENST00000544461.1|lincRNA	1.22344645015097	0.00191457061497002	0.0125478452347127
RP11-503C24.6|RP11-503C24.6-001|ENSG00000224417.2|ENST00000445442.2|sense_intronic	1.53088795038611	3.88253769156034e-05	0.000433698230685748
DGKG|DGKG-008|ENSG00000058866.10|ENST00000447054.1|protein_coding	1.77343332124525	0.00651130348885376	0.0343496362700597
KIAA1045|KIAA1045-001|ENSG00000122733.11|ENST00000242315.3|protein_coding	3.66468410789706	1.08217494571784e-19	7.89598007484981e-18
PAMR1|PAMR1-001|ENSG00000149090.7|ENST00000378880.2|protein_coding	2.75950755470133	2.54515385555656e-46	1.00058735157253e-43
TRPC5|TRPC5-001|ENSG00000072315.3|ENST00000262839.2|protein_coding	4.87500599944608	2.69331488588696e-66	3.22463245883012e-63
RP11-111M22.3|RP11-111M22.3-006|ENSG00000255135.3|ENST00000572035.1|lincRNA	1.17954593006165	1.05709548672823e-08	2.37373359935392e-07
RASGRF2|RASGRF2-001|ENSG00000113319.7|ENST00000265080.4|protein_coding	4.23220442232127	8.67535063954189e-29	1.2351823559218e-26
CST2|CST2-001|ENSG00000170369.3|ENST00000304725.2|protein_coding	2.58389968307039	2.03962019094926e-05	0.000242544450697984
SEC14L4|SEC14L4-003|ENSG00000133488.10|ENST00000321205.5|protein_coding	1.9414281894956	0.000285686556619835	0.00248862691806576
RP1-214M20.2|RP1-214M20.2-002|ENSG00000243236.2|ENST00000448991.1|pseudogene	3.20630352165627	1.31858949171149e-06	1.99377997770842e-05
RP11-379F12.3|RP11-379F12.3-001|ENSG00000243350.1|ENST00000458727.1|lincRNA	2.13170989369534	2.01709683601817e-06	2.95990700059714e-05
RP11-807H17.1|RP11-807H17.1-003|ENSG00000227869.1|ENST00000453278.1|lincRNA	1.76793018284288	0.010345748901331	0.0498731746085393
RP11-404K5.2|RP11-404K5.2-001|ENSG00000205976.4|ENST00000512854.1|pseudogene	3.51494772000869	1.69413214293026e-08	3.67573646167899e-07
STAG3L2|STAG3L2-201|ENSG00000160828.13|ENST00000359898.5|pseudogene	1.02162538578898	0.00521821083656149	0.0284983772413497
PAX8|PAX8-003|ENSG00000125618.12|ENST00000397647.3|protein_coding	2.84882752873216	5.96353722726989e-06	7.9898052170035e-05
CYP26A1|CYP26A1-002|ENSG00000095596.7|ENST00000224356.4|protein_coding	4.0963640885235	4.97359394712049e-27	5.90110200752945e-25
TMEM88B|TMEM88B-001|ENSG00000205116.3|ENST00000378821.3|protein_coding	1.76269519558796	0.00782525685536732	0.039837121293076
TDGF1P3|TDGF1P3-002|ENSG00000225366.4|ENST00000602699.1|pseudogene	3.14058879135453	1.41460474065232e-08	3.10764711165823e-07
AL358333.1|AL358333.1-201|ENSG00000267802.1|ENST00000597846.1|protein_coding	1.50624161816815	0.0077396891420125	0.0395160713317715
RP11-791G16.2|RP11-791G16.2-002|ENSG00000227304.3|ENST00000488045.1|pseudogene	1.58153322957498	0.000205806379874519	0.00186350637535058
RP4-718D20.3|RP4-718D20.3-002|ENSG00000232675.3|ENST00000600889.1|processed_transcript	1.78972107102916	0.00371114699085257	0.0216121184477242
PDZK1IP1|PDZK1IP1-001|ENSG00000162366.3|ENST00000294338.2|protein_coding	1.77668599490226	0.000988998794052837	0.00717044542674146
RELN|RELN-002|ENSG00000189056.9|ENST00000343529.5|protein_coding	1.59009128094121	6.76398053196229e-05	0.000707558567163966
C11orf87|C11orf87-001|ENSG00000185742.6|ENST00000327419.6|protein_coding	3.68304858386388	3.82154645020139e-10	1.08703599890178e-08
ARRDC4|ARRDC4-001|ENSG00000140450.7|ENST00000268042.6|protein_coding	1.48012748719775	2.64607763095303e-06	3.8106990048826e-05
APOE|APOE-001|ENSG00000130203.5|ENST00000252486.4|protein_coding	1.26863249229386	1.89068603919882e-06	2.78261527512564e-05
TRIM17|TRIM17-003|ENSG00000162931.7|ENST00000366697.2|protein_coding	2.49812527786733	2.84252603700366e-16	1.58292041891493e-14
RP11-143M1.2|RP11-143M1.2-003|ENSG00000225655.1|ENST00000442069.1|antisense	3.07728276274695	4.12616570891666e-06	5.68724253128544e-05
CHRDL2|CHRDL2-001|ENSG00000054938.11|ENST00000263671.5|protein_coding	2.48054275677907	2.49024296195823e-11	8.38785161355241e-10
GPR176|GPR176-002|ENSG00000166073.4|ENST00000299092.3|protein_coding	1.21929451784394	1.15237825455682e-10	3.48892450862377e-09
MAP1LC3C|MAP1LC3C-001|ENSG00000197769.5|ENST00000357246.3|protein_coding	3.04990853799633	6.95539007386564e-06	9.19703687478017e-05
RENBP|RENBP-001|ENSG00000102032.8|ENST00000393700.3|protein_coding	1.9824223489331	7.16245075241521e-12	2.51210323327053e-10
S100A4|S100A4-004|ENSG00000196154.7|ENST00000481009.1|protein_coding	2.62288968861522	3.63201478730817e-21	3.00840470118544e-19
TDGF1|TDGF1-001|ENSG00000241186.3|ENST00000296145.5|protein_coding	4.30261501860856	3.83260086646095e-43	1.29423983105874e-40
DHRS11|DHRS11-005|ENSG00000108272.9|ENST00000593204.1|protein_coding	1.567744106965	7.17714900612754e-07	1.14365459662069e-05
ISPD|ISPD-001|ENSG00000214960.5|ENST00000407010.2|protein_coding	1.13354683150445	7.18077734646401e-06	9.47129070134512e-05
DYNC1I1|DYNC1I1-007|ENSG00000158560.10|ENST00000359388.4|protein_coding	1.26886957006617	0.000330043977232175	0.00280974736919699
CTNNA2|CTNNA2-001|ENSG00000066032.14|ENST00000496558.1|protein_coding	2.45749678798409	1.03752217903289e-05	0.000131512676591561
C1QL4|C1QL4-001|ENSG00000186897.3|ENST00000334221.3|protein_coding	2.13945637266438	0.00100318188272556	0.00725729491650407
ALG14|ALG14-001|ENSG00000172339.9|ENST00000370205.5|protein_coding	1.14083334643217	4.62701440944726e-05	0.000508238363406342
CARNS1|CARNS1-003|ENSG00000172508.6|ENST00000531388.1|protein_coding	1.15820568506771	0.00233491350841694	0.0147161144879868
PRTG|PRTG-001|ENSG00000166450.8|ENST00000389286.4|protein_coding	1.51161647284326	1.0397665801603e-12	4.00987580108673e-11
AMIGO2|AMIGO2-002|ENSG00000139211.5|ENST00000550413.1|protein_coding	2.43207714111994	6.87708545308942e-30	1.0292183570135e-27
AC112229.7|AC112229.7-002|ENSG00000175772.10|ENST00000448359.1|lincRNA	1.68158051611217	0.00107547549413533	0.00770620906298275
C4orf32|C4orf32-001|ENSG00000174749.5|ENST00000309733.5|protein_coding	1.54311200539513	1.06597295363604e-06	1.64347122713896e-05
EYA4|EYA4-201|ENSG00000112319.13|ENST00000355167.3|protein_coding	2.33628109934563	2.81628708091143e-05	0.00032421766482171
AC006262.5|AC006262.5-002|ENSG00000268621.1|ENST00000598518.1|lincRNA	1.95502741076133	0.00454280842071364	0.025459058255659
C9orf135|C9orf135-001|ENSG00000204711.4|ENST00000377197.3|protein_coding	2.4118732837948	1.31363475493176e-05	0.000162752302186747
SOX2|SOX2-001|ENSG00000181449.2|ENST00000325404.1|protein_coding	2.26072833774625	1.23150869317083e-05	0.000153880165930359
DAB2|DAB2-001|ENSG00000153071.10|ENST00000320816.6|protein_coding	1.70011975284548	5.21924898633023e-11	1.67041334507823e-09
GRP|GRP-001|ENSG00000134443.5|ENST00000256857.2|protein_coding	4.54839976328499	5.48587698486852e-15	2.69585820487755e-13
GPHN|GPHN-006|ENSG00000171723.11|ENST00000478722.1|protein_coding	1.39860018414514	2.36746827306096e-16	1.32961864205599e-14
GOLGA6L7P|GOLGA6L7P-001|ENSG00000261649.1|ENST00000567390.1|pseudogene	1.99894980532331	0.00191685078005196	0.0125565405487612
RP11-711G10.1|RP11-711G10.1-001|ENSG00000250761.2|ENST00000514105.2|antisense	2.17907258256296	0.00085364709490927	0.00635350790616281
RP11-143M1.7|RP11-143M1.7-001|ENSG00000144140.5|ENST00000438175.2|pseudogene	2.2870475414826	0.000909088348461011	0.0067149150584585
RP11-856M7.2|RP11-856M7.2-001|ENSG00000264843.1|ENST00000584167.1|antisense	2.60018930549305	6.19136520115355e-06	8.26980524332579e-05
EXT1|EXT1-001|ENSG00000182197.6|ENST00000378204.2|protein_coding	1.03860137846383	8.10662790654051e-08	1.55746593040319e-06
KCNK12|KCNK12-001|ENSG00000184261.4|ENST00000327876.4|protein_coding	1.11114431059463	0.00600147790216697	0.0320322042437848
PCDH11Y|PCDH11Y-001|ENSG00000099715.10|ENST00000400457.2|protein_coding	2.34132070484824	0.000383928773130868	0.00321547977242196
RGS7BP|RGS7BP-001|ENSG00000186479.4|ENST00000334025.2|protein_coding	2.97621194390921	8.58087284714717e-14	3.77960185274007e-12
SLC27A6|SLC27A6-001|ENSG00000113396.8|ENST00000262462.4|protein_coding	1.18221557361227	1.78832621010626e-06	2.6455913772696e-05
LEPREL1|LEPREL1-001|ENSG00000090530.5|ENST00000319332.5|protein_coding	1.69814515068644	2.21481711624427e-15	1.14839139452508e-13
RP4-683L5.1|RP4-683L5.1-001|ENSG00000255542.1|ENST00000534165.1|antisense	1.79052763296226	0.00924581427734199	0.0455972192595372
GTPBP8|GTPBP8-002|ENSG00000163607.10|ENST00000383677.3|protein_coding	1.19906707186989	2.32580924994219e-08	4.93648796482493e-07
SFXN3|SFXN3-001|ENSG00000107819.9|ENST00000393459.1|protein_coding	1.35552539547489	0.00202451095797763	0.01308283087172
RIPK2|RIPK2-001|ENSG00000104312.6|ENST00000220751.4|protein_coding	1.24939010883508	8.61301781339877e-08	1.6427725503615e-06
MYO1A|MYO1A-001|ENSG00000166866.8|ENST00000300119.3|protein_coding	2.09616162748562	1.30894019631462e-05	0.000162246987157304
RP1-30G7.2|RP1-30G7.2-001|ENSG00000236751.1|ENST00000446884.1|lincRNA	1.8005976077995	0.00848173970637927	0.042497436535292
MYOM3|MYOM3-202|ENSG00000142661.14|ENST00000330966.7|protein_coding	2.962676599823	2.61247083795955e-13	1.08537037652768e-11
RP11-162J8.2|RP11-162J8.2-001|ENSG00000227660.1|ENST00000413845.1|antisense	1.77463827946711	0.00799784994060337	0.0405373421136074
VGLL2|VGLL2-002|ENSG00000170162.9|ENST00000326274.5|protein_coding	3.25044081408545	5.0586623851544e-07	8.33303109599543e-06
AHNAK2|AHNAK2-002|ENSG00000185567.6|ENST00000555122.1|protein_coding	1.59747310668217	2.62638977012331e-05	0.000304485504159542
RP11-189B4.6|RP11-189B4.6-009|ENSG00000231817.3|ENST00000598084.2|lincRNA	4.3358090217848	2.77329650289412e-19	1.97428729422246e-17
PTPRJ|PTPRJ-001|ENSG00000149177.8|ENST00000418331.2|protein_coding	1.81337187192538	1.25062678721231e-54	7.84321656551719e-52
FRZB|FRZB-001|ENSG00000162998.4|ENST00000295113.4|protein_coding	3.24626912408891	2.90016713666926e-26	3.20968077226338e-24
PALM3|PALM3-001|ENSG00000187867.4|ENST00000340790.4|protein_coding	2.85465516565176	5.00205437045096e-08	1.00193241154128e-06
NLRP2|NLRP2-002|ENSG00000022556.11|ENST00000540597.1|protein_coding	2.43923647904536	1.47099342963497e-05	0.000180297659081364
LINC00176|LINC00176-002|ENSG00000196421.3|ENST00000444463.1|lincRNA	1.99554467152146	1.4605046297603e-11	4.9895839102317e-10
TBX18|TBX18-001|ENSG00000112837.12|ENST00000369663.5|protein_coding	4.83297573154387	6.14947301833834e-22	5.45377506070814e-20
LIMCH1|LIMCH1-001|ENSG00000064042.13|ENST00000313860.7|protein_coding	1.31923734969255	5.66337646637969e-07	9.23673907891276e-06
RP11-420M1.2|RP11-420M1.2-001|ENSG00000259180.1|ENST00000561155.1|antisense	1.53056956418957	3.61190378294315e-13	1.47271742480995e-11
ASS1|ASS1-004|ENSG00000130707.13|ENST00000372394.1|protein_coding	1.64125190405323	1.02116273925468e-07	1.91577112193506e-06
VWF|VWF-002|ENSG00000110799.9|ENST00000261405.5|protein_coding	1.93239657596151	0.00231644758600537	0.0146319495000915
RP11-44N22.3|RP11-44N22.3-002|ENSG00000272702.1|ENST00000610134.1|processed_transcript	2.52063585820925	1.78775447854521e-05	0.000215118560826317
RP11-466P24.6|RP11-466P24.6-001|ENSG00000250348.1|ENST00000502589.1|antisense	1.50444991619049	0.00274130894135599	0.0167999249686638
LRRC38|LRRC38-001|ENSG00000162494.5|ENST00000376085.3|protein_coding	3.96725854318929	8.95158050210165e-11	2.75771497573517e-09
HCRTR2|HCRTR2-001|ENSG00000137252.5|ENST00000370862.3|protein_coding	2.13909951812456	0.00192194335426004	0.0125836410517548
HPS5|HPS5-002|ENSG00000110756.13|ENST00000396253.3|protein_coding	1.21683568524281	5.4671009717412e-10	1.51902362442683e-08
LINC00537|LINC00537-001|ENSG00000232815.1|ENST00000455245.1|pseudogene	1.05202108485911	0.0055124822712651	0.0298701466828066
FOXH1|FOXH1-001|ENSG00000160973.7|ENST00000377317.4|protein_coding	1.38743636587378	3.86448176656403e-08	7.88462042845054e-07
SNAP91|SNAP91-001|ENSG00000065609.10|ENST00000369694.2|protein_coding	1.99060100182723	9.26018701816934e-06	0.000118750402170682
MPC1|MPC1-201|ENSG00000060762.14|ENST00000341756.6|protein_coding	1.66930092785109	2.6026607254358e-05	0.000302133466319872
PRR15L|PRR15L-001|ENSG00000167183.2|ENST00000300557.2|protein_coding	1.01706697147103	3.95051224449236e-06	5.47665750104888e-05
RP11-262H14.1|RP11-262H14.1-001|ENSG00000238113.2|ENST00000424345.1|lincRNA	1.15872983123667	0.00124688095415072	0.00871625380369693
KCNJ12|KCNJ12-001|ENSG00000184185.5|ENST00000583088.1|protein_coding	1.59612973203888	4.66128296913617e-11	1.50648090069996e-09
S100A1|S100A1-002|ENSG00000160678.7|ENST00000469893.1|protein_coding	1.34027608987317	2.4185209341934e-05	0.000283002405182826
CLVS2|CLVS2-001|ENSG00000146352.8|ENST00000275162.5|protein_coding	1.98945827434755	2.56745153173061e-07	4.46675517475457e-06
PHACTR2|PHACTR2-001|ENSG00000112419.10|ENST00000427704.2|protein_coding	1.26154858243563	4.55145561935207e-15	2.26626353523126e-13
RP11-184E9.2|RP11-184E9.2-001|ENSG00000260761.1|ENST00000562632.1|lincRNA	1.98229017614053	0.00374232795814808	0.0217456250645534
NMU|NMU-001|ENSG00000109255.7|ENST00000264218.3|protein_coding	3.60179998553288	3.95707642189603e-19	2.77205832321121e-17
RP11-498P14.5|RP11-498P14.5-001|ENSG00000203279.3|ENST00000366109.2|lincRNA	1.6308865067465	1.11329583273963e-10	3.37836546478822e-09
RP11-133F8.2|RP11-133F8.2-002|ENSG00000249776.1|ENST00000512210.1|lincRNA	2.34189322449319	5.49191341361566e-05	0.000590677824886225
GOLGA7B|GOLGA7B-001|ENSG00000155265.6|ENST00000370602.1|protein_coding	2.58594541959508	5.16309606704083e-08	1.03105345266001e-06
RP11-551L14.1|RP11-551L14.1-202|ENSG00000177359.13|ENST00000535072.1|pseudogene	1.69306118202392	0.000806335309605049	0.00604235335846287
TPTE2P1|TPTE2P1-003|ENSG00000253771.1|ENST00000429698.1|pseudogene	1.31531904293719	0.00193415479492324	0.0126478742051336
RP5-943J3.2|RP5-943J3.2-001|ENSG00000272931.1|ENST00000609194.1|lincRNA	1.02346895055232	0.00650134647728126	0.0343177286997171
CHST8|CHST8-201|ENSG00000124302.8|ENST00000434302.1|protein_coding	2.30490886117499	1.05258765734791e-05	0.000133229980271716
PTPN3|PTPN3-001|ENSG00000070159.9|ENST00000374541.2|protein_coding	1.0005206129021	1.33137741419266e-09	3.41798061304432e-08
HCN1|HCN1-001|ENSG00000164588.4|ENST00000303230.4|protein_coding	1.88278369596898	1.20768256013352e-06	1.84166376793361e-05
RIMS1|RIMS1-003|ENSG00000079841.14|ENST00000264839.7|protein_coding	1.26826401612759	3.8674112627127e-11	1.26073778044372e-09
ATE1|ATE1-001|ENSG00000107669.13|ENST00000369043.3|protein_coding	1.18019461527102	6.15058616540719e-08	1.21717835910462e-06
FAM13A|FAM13A-022|ENSG00000138640.10|ENST00000264344.5|protein_coding	1.03992500188942	0.000594466195385245	0.00468248791460746
RP11-666A8.9|RP11-666A8.9-001|ENSG00000267078.1|ENST00000588104.1|antisense	1.90211517151688	1.27696239911977e-05	0.000158785952690328
IFITM1|IFITM1-001|ENSG00000185885.11|ENST00000408968.3|protein_coding	1.677908245949	1.12215178091756e-05	0.000141085813409873
SEMA3B|SEMA3B-002|ENSG00000012171.13|ENST00000454939.1|processed_transcript	1.14581727452505	0.00241386245662905	0.0151095858145459
CALB1|CALB1-001|ENSG00000104327.3|ENST00000265431.3|protein_coding	2.28267006684263	0.000104173835921758	0.00103745456374767
TBX10|TBX10-001|ENSG00000167800.9|ENST00000335385.3|protein_coding	1.14693572227383	0.0076805113393791	0.0392900890812285
CDC42EP4|CDC42EP4-001|ENSG00000179604.8|ENST00000335793.3|protein_coding	1.12137029269873	6.09843174401687e-11	1.93300471886166e-09
LHX1|LHX1-001|ENSG00000132130.7|ENST00000254457.5|protein_coding	2.22347377240322	0.000241339905028471	0.00214036804661614
UGT2B4|UGT2B4-001|ENSG00000156096.8|ENST00000305107.6|protein_coding	2.50524056156451	0.000269513305966409	0.00236553831361387
TNFSF15|TNFSF15-001|ENSG00000181634.7|ENST00000374045.4|protein_coding	1.98085962171648	0.000330283751761259	0.00281074485501497
PNPT1|PNPT1-001|ENSG00000138035.10|ENST00000447944.2|protein_coding	1.42813073128134	4.72906203356777e-07	7.83911226961454e-06
RGS9BP|RGS9BP-001|ENSG00000186326.3|ENST00000334176.3|protein_coding	2.54325127673438	0.000126120394745295	0.00121819259170923
DTNB|DTNB-001|ENSG00000138101.14|ENST00000406818.3|protein_coding	1.33255272722191	1.52901765109442e-13	6.53803976133553e-12
AC010894.5|AC010894.5-001|ENSG00000237798.1|ENST00000454203.1|antisense	2.22490013673748	2.65251238099708e-06	3.81787847625482e-05
SERPINA7|SERPINA7-002|ENSG00000123561.10|ENST00000372563.1|protein_coding	3.49606840861227	9.6110530982488e-08	1.81733767844848e-06
SEMA4A|SEMA4A-001|ENSG00000196189.8|ENST00000368285.3|protein_coding	1.51457956511544	1.45334183412263e-15	7.70241929794567e-14
ACY1|ACY1-201|ENSG00000243989.3|ENST00000458031.2|protein_coding	1.35300781792159	1.01443971949934e-08	2.28574355959047e-07
NEK3|NEK3-203|ENSG00000136098.12|ENST00000452082.2|protein_coding	1.70098533769246	1.75619127808391e-31	2.85543692992162e-29
RP11-266L9.2|RP11-266L9.2-001|ENSG00000260034.1|ENST00000562280.1|antisense	1.67263271180863	0.000292866697995827	0.00254171625212853
AL590452.1|AL590452.1-201|ENSG00000268172.1|ENST00000596396.1|protein_coding	1.94053971472621	0.00316652089717844	0.0189559455526546
RP11-9G1.3|RP11-9G1.3-001|ENSG00000250241.1|ENST00000505289.1|lincRNA	1.8122250330028	2.53621898335296e-07	4.41533430413198e-06
MCAM|MCAM-001|ENSG00000076706.10|ENST00000264036.4|protein_coding	1.625028107156	1.64324981932843e-39	4.08332077746328e-37
METTL7A|METTL7A-003|ENSG00000185432.10|ENST00000548553.1|protein_coding	2.39354024923384	1.3371570848628e-08	2.94734038621642e-07
S100Z|S100Z-002|ENSG00000171643.9|ENST00000317593.4|protein_coding	5.52345447016687	1.62663869304664e-24	1.66714642703691e-22
LRP2|LRP2-001|ENSG00000081479.8|ENST00000263816.3|protein_coding	1.26373351860095	0.00246370605893942	0.0153586609420918
RP11-264F23.3|RP11-264F23.3-001|ENSG00000256164.1|ENST00000539135.1|antisense	1.50024207195479	8.82891071642324e-05	0.000896159954799954
KLHDC9|KLHDC9-008|ENSG00000162755.9|ENST00000392192.2|protein_coding	1.10671460964001	2.00725306442558e-05	0.00023901919401885
SLC1A3|SLC1A3-001|ENSG00000079215.9|ENST00000265113.4|protein_coding	3.17081500410617	1.2580322972613e-22	1.16678065879798e-20
FABP7|FABP7-001|ENSG00000164434.7|ENST00000368444.3|protein_coding	2.45575711699154	3.10459882388065e-06	4.4012450495703e-05
TPM2|TPM2-005|ENSG00000198467.9|ENST00000378300.5|protein_coding	1.33285202169725	2.48975220710391e-08	5.25481355249336e-07
PPP1R1C|PPP1R1C-201|ENSG00000150722.6|ENST00000452904.1|protein_coding	1.91183194772306	4.55173749434093e-09	1.08108895943138e-07
CTSE|CTSE-201|ENSG00000196188.6|ENST00000361052.3|protein_coding	1.52878487410785	0.00830828602379682	0.0418352616835802
CTD-3074O7.2|CTD-3074O7.2-001|ENSG00000250105.1|ENST00000504911.1|lincRNA	2.1803238383091	0.00123532606112279	0.00864573746580546
RP11-572C15.6|RP11-572C15.6-001|ENSG00000272761.1|ENST00000610103.1|lincRNA	3.61177246392108	1.34903471603493e-42	4.38686103955063e-40
BMP4|BMP4-001|ENSG00000125378.11|ENST00000245451.4|protein_coding	1.83769389770169	6.81159202565252e-07	1.09267560265339e-05
RP11-431J24.2|RP11-431J24.2-001|ENSG00000238178.2|ENST00000435789.1|antisense	2.61804328529017	3.76067046793456e-12	1.36253177614025e-10
MYLPF|MYLPF-001|ENSG00000180209.7|ENST00000322861.7|protein_coding	2.03893276316616	1.76571243006364e-09	4.47200628921888e-08
CPNE7|CPNE7-002|ENSG00000178773.10|ENST00000268720.5|protein_coding	1.47745520581392	0.000113658961210341	0.0011145856434402
FAM124A|FAM124A-001|ENSG00000150510.11|ENST00000322475.8|protein_coding	1.62994545652102	4.43431627394114e-12	1.58911415857972e-10
DHRS2|DHRS2-005|ENSG00000100867.10|ENST00000556701.1|protein_coding	3.83469096773695	3.20979523422591e-15	1.63216228705619e-13
ENO1P2|ENO1P2-001|ENSG00000258739.1|ENST00000557166.1|pseudogene	1.60463421413062	0.00203415691227795	0.0131322777130885
BBS5|BBS5-001|ENSG00000163093.7|ENST00000295240.3|protein_coding	1.44094101273244	2.93824502265688e-12	1.07640297492047e-10
TNIP3|TNIP3-201|ENSG00000050730.11|ENST00000454328.1|protein_coding	2.62488151684139	1.37544904244303e-05	0.000169533588104583
RP11-416O18.1|RP11-416O18.1-001|ENSG00000242512.4|ENST00000482787.3|lincRNA	2.40368319245707	0.000466843478532326	0.00381883764737313
RP1-168L15.5|RP1-168L15.5-001|ENSG00000261420.1|ENST00000568025.1|antisense	2.1304742720673	0.000135750520684702	0.00129789891356623
LETM2|LETM2-004|ENSG00000165046.8|ENST00000523268.2|protein_coding	1.63754910465096	1.18293988019297e-06	1.81049601651847e-05
PHF15|PHF15-002|ENSG00000043143.16|ENST00000395003.1|protein_coding	2.85269956456125	1.43004611178242e-22	1.32166366962628e-20
TNNT1|TNNT1-012|ENSG00000105048.12|ENST00000587465.2|protein_coding	1.78242806344241	1.34440799058525e-17	8.39139963791837e-16
FUT8|FUT8-001|ENSG00000033170.12|ENST00000360689.5|protein_coding	1.95510020040543	2.33909812183187e-23	2.27349979811998e-21
CTSV|CTSV-001|ENSG00000136943.6|ENST00000259470.5|protein_coding	1.60731655774047	6.3799594666289e-10	1.74867983715926e-08
AP001628.7|AP001628.7-001|ENSG00000233754.1|ENST00000420273.1|lincRNA	2.08536583754549	2.08393770242187e-05	0.000246479205576076
RP11-379F12.4|RP11-379F12.4-001|ENSG00000232638.1|ENST00000418270.1|lincRNA	2.66994350142679	1.8522462601977e-09	4.67767655739284e-08
CENPA|CENPA-001|ENSG00000115163.10|ENST00000335756.4|protein_coding	1.65135672625214	3.22737043692014e-07	5.52006086418678e-06
PHEX|PHEX-001|ENSG00000102174.7|ENST00000379374.4|protein_coding	3.91660182097027	6.62211581288747e-20	4.92730312179254e-18
RP11-67M1.1|RP11-67M1.1-001|ENSG00000247775.2|ENST00000501215.1|antisense	1.69509308306873	0.00758748023465567	0.0388845887634356
C12orf75|C12orf75-001|ENSG00000235162.4|ENST00000443585.1|protein_coding	1.01227607951552	1.29295712518649e-07	2.37658692794224e-06
ERMN|ERMN-002|ENSG00000136541.10|ENST00000410096.1|protein_coding	2.15503042944688	0.000675654726277093	0.00518251179095475
RP11-192H6.2|RP11-192H6.2-001|ENSG00000251654.2|ENST00000505040.2|lincRNA	2.37005823575148	6.74877281869021e-05	0.000706528919094992
PCDP1|PCDP1-001|ENSG00000163075.8|ENST00000295220.6|protein_coding	1.91283319186559	3.90795211042381e-20	2.94944007417086e-18
CCL25|CCL25-003|ENSG00000131142.9|ENST00000390669.3|protein_coding	2.70812197542209	2.17734407165289e-06	3.17559484204525e-05
EFCAB14|EFCAB14-001|ENSG00000159658.6|ENST00000371933.3|protein_coding	1.35183796931646	5.2068022993393e-10	1.45283021784531e-08
ANKRD20A7P|ANKRD20A7P-001|ENSG00000236816.2|ENST00000402318.2|pseudogene	2.37976671220867	7.73621801201697e-05	0.000796918194902335
METTL7B|METTL7B-001|ENSG00000170439.5|ENST00000394252.3|protein_coding	1.77794420799823	1.2196236045535e-11	4.19384931383017e-10
MAP3K6|MAP3K6-001|ENSG00000142733.10|ENST00000493901.1|protein_coding	1.14794902735223	0.000710902823144569	0.00541190183862079
RP11-273G15.2|RP11-273G15.2-003|ENSG00000247317.3|ENST00000517833.1|lincRNA	1.08076417452671	0.00186302877010754	0.0122711122292155
FERMT2|FERMT2-201|ENSG00000073712.9|ENST00000343279.4|protein_coding	1.01607489919431	4.3703978672834e-08	8.84149614625537e-07
ADAP2|ADAP2-001|ENSG00000184060.6|ENST00000330889.3|protein_coding	1.50686946890219	0.000936836843894688	0.00686978910584245
PGM1|PGM1-001|ENSG00000079739.11|ENST00000371084.3|protein_coding	1.41503364275827	6.48588427274799e-09	1.49989632786815e-07
TMEM150C|TMEM150C-001|ENSG00000249242.3|ENST00000515780.2|protein_coding	1.80798799894495	4.49920739941957e-09	1.06957692148657e-07
C5orf30|C5orf30-001|ENSG00000181751.5|ENST00000319933.2|protein_coding	1.03583284431087	2.8583770562615e-09	6.95195306204322e-08
SHPK|SHPK-001|ENSG00000197417.7|ENST00000225519.3|protein_coding	1.03456279092031	5.62247759569691e-11	1.78644221798138e-09
HMGCLL1|HMGCLL1-003|ENSG00000146151.8|ENST00000428842.1|protein_coding	1.56756620305393	0.00749044376565021	0.0385272971660274
HRG|HRG-001|ENSG00000113905.4|ENST00000232003.4|protein_coding	2.26419268690723	0.000110832943056575	0.00109244939530562
PTGIS|PTGIS-001|ENSG00000124212.5|ENST00000244043.4|protein_coding	1.05641839067999	5.73597848695163e-09	1.33947094868288e-07
UST|UST-001|ENSG00000111962.7|ENST00000367463.4|protein_coding	2.06927793750265	1.50164040025851e-11	5.12347255735869e-10
HIST1H2AG|HIST1H2AG-001|ENSG00000196787.2|ENST00000359193.2|protein_coding	1.27972112624252	5.62793870607152e-06	7.57098598150786e-05
RP11-65J3.3|RP11-65J3.3-002|ENSG00000230676.1|ENST00000436510.1|lincRNA	2.13955408112144	0.00117399210388014	0.00828367318944623
C3orf55|C3orf55-006|ENSG00000174899.6|ENST00000468043.1|protein_coding	1.78136459043844	0.000723329996621599	0.00549063749596914
SRY|SRY-001|ENSG00000184895.6|ENST00000383070.1|protein_coding	2.14351397157964	1.82605016775465e-20	1.42302252717922e-18
RPP25|RPP25-001|ENSG00000178718.5|ENST00000322177.5|protein_coding	1.24961630607438	7.25359422979864e-05	0.000751316051957908
CRIP1|CRIP1-003|ENSG00000213145.5|ENST00000496700.1|protein_coding	1.59647997276165	0.000143404783420412	0.0013602023749707
EFCAB14-AS1|EFCAB14-AS1-002|ENSG00000228237.1|ENST00000418985.1|antisense	1.40719937703093	4.89165302493409e-05	0.000534187979588573
TMEM92|TMEM92-001|ENSG00000167105.3|ENST00000300433.3|protein_coding	1.06836349675786	4.87295413413514e-07	8.06241280735676e-06
SLC19A1|SLC19A1-011|ENSG00000173638.14|ENST00000468508.1|protein_coding	1.36225573385047	3.43257259219418e-11	1.12876357151554e-09
ANKS4B|ANKS4B-001|ENSG00000175311.5|ENST00000311620.5|protein_coding	1.83634105870346	5.4610558101235e-07	8.95110205592115e-06
CD226|CD226-008|ENSG00000150637.4|ENST00000578928.1|protein_coding	1.36450647655964	0.000278749508708948	0.00243686095565671
APPL1|APPL1-001|ENSG00000157500.6|ENST00000288266.3|protein_coding	1.34353094007975	1.23709752757164e-13	5.34182768462902e-12
B4GALT4-AS1|B4GALT4-AS1-001|ENSG00000240254.1|ENST00000470790.1|antisense	1.00313956618139	0.00140059780078569	0.00962979537266906
MOBP|MOBP-004|ENSG00000168314.13|ENST00000452959.2|protein_coding	2.56129790162834	5.3971053352863e-05	0.000582970977929207
EGR2|EGR2-001|ENSG00000122877.9|ENST00000242480.3|protein_coding	1.56057062945139	0.00785801258473938	0.0399636581052772
AC135178.7|AC135178.7-001|ENSG00000226871.1|ENST00000458568.1|antisense	2.75131389833534	1.96224350936402e-18	1.30849351991515e-16
AC007318.5|AC007318.5-201|ENSG00000172974.10|ENST00000393177.3|pseudogene	1.17993438280117	0.00307820112985713	0.0184987035729949
RP11-180N14.1|RP11-180N14.1-001|ENSG00000272511.1|ENST00000606582.1|lincRNA	2.79408992725143	1.85609200959354e-07	3.31229427728279e-06
RP11-3B12.3|RP11-3B12.3-001|ENSG00000219445.2|ENST00000420224.1|lincRNA	2.46005395949182	7.4965748937188e-06	9.8434587587514e-05
GPR56|GPR56-009|ENSG00000205336.7|ENST00000540164.2|protein_coding	1.22551955360954	6.68982876362553e-05	0.000701612476213213
SV2C|SV2C-001|ENSG00000122012.9|ENST00000502798.2|protein_coding	1.92730553164103	0.000143861025401291	0.0013637837768872
CTC-360G5.6|CTC-360G5.6-001|ENSG00000269050.1|ENST00000593830.1|antisense	2.01953441074088	0.00172520350448486	0.0115188492542792
CTC-550B14.6|CTC-550B14.6-001|ENSG00000267149.2|ENST00000585492.1|processed_transcript	1.43603761507574	9.12497082208503e-11	2.80130223139533e-09
GABRB2|GABRB2-201|ENSG00000145864.8|ENST00000274547.2|protein_coding	1.50675637247491	2.16552981311981e-06	3.16011386579367e-05
AC004538.3|AC004538.3-005|ENSG00000230333.2|ENST00000421121.1|processed_transcript	3.22018507306068	5.53575031981659e-10	1.53410090387183e-08
NCKAP1L|NCKAP1L-001|ENSG00000123338.8|ENST00000293373.6|protein_coding	2.0674791295706	0.000513457783669741	0.00413955484236186
OR51Q1|OR51Q1-001|ENSG00000167360.4|ENST00000300778.4|protein_coding	1.86654467838274	1.83529132014167e-05	0.000220367279198345
ACOT11|ACOT11-002|ENSG00000162390.13|ENST00000343744.2|protein_coding	1.31774866693368	4.29840136373477e-05	0.00047531440772785
MEF2C|MEF2C-201|ENSG00000081189.9|ENST00000504921.2|protein_coding	1.55774767632779	6.45673167763802e-06	8.58074230015063e-05
NID2|NID2-001|ENSG00000087303.12|ENST00000216286.5|protein_coding	1.99205161341157	4.19618109485712e-07	7.01761333578011e-06
LINC00303|LINC00303-001|ENSG00000176754.8|ENST00000367207.3|lincRNA	3.63635950920306	5.49978802459789e-09	1.29227847072175e-07
ADIRF-AS1|ADIRF-AS1-001|ENSG00000272734.1|ENST00000609111.1|processed_transcript	1.22670380545341	0.0012011365945051	0.0084457922849077
RP11-161D15.3|RP11-161D15.3-001|ENSG00000251216.1|ENST00000511291.1|lincRNA	2.88333351220579	1.03943530406772e-05	0.000131691803314785
RP11-380D23.1|RP11-380D23.1-001|ENSG00000250511.1|ENST00000503998.1|antisense	1.83255616892901	1.24593071747923e-09	3.22059029424955e-08
CA2|CA2-001|ENSG00000104267.5|ENST00000285379.5|protein_coding	1.55989960925094	4.47440786644381e-07	7.45451633157052e-06
RAB7L1|RAB7L1-001|ENSG00000117280.8|ENST00000367139.3|protein_coding	1.12282414144048	1.57975342719853e-07	2.86772606977321e-06
ESRRG|ESRRG-202|ENSG00000196482.12|ENST00000391890.3|protein_coding	1.17519521098464	1.38334337752287e-06	2.07975254360459e-05
PDE2A|PDE2A-001|ENSG00000186642.11|ENST00000334456.5|protein_coding	3.01820113289282	6.37945138274494e-12	2.24345459841791e-10
CCL2|CCL2-001|ENSG00000108691.5|ENST00000225831.4|protein_coding	1.54965177304959	0.00229119581857682	0.0144932991982021
TMEM88|TMEM88-001|ENSG00000167874.6|ENST00000301599.6|protein_coding	1.42600157610647	5.71334480414118e-09	1.33649646661704e-07
GLI1|GLI1-001|ENSG00000111087.5|ENST00000228682.2|protein_coding	1.04697223920412	2.79854327831258e-05	0.000322597942891699
FXYD4|FXYD4-001|ENSG00000150201.10|ENST00000476166.1|protein_coding	5.80581499194818	5.86346368973167e-25	6.10449144614752e-23
ANO3|ANO3-001|ENSG00000134343.8|ENST00000256737.3|protein_coding	1.67025316439729	0.00968005245738539	0.0472433910927425
TMEM176A|TMEM176A-002|ENSG00000002933.3|ENST00000494349.1|protein_coding	1.98590567006288	0.000612882830740317	0.00480742518216199
FAM78B|FAM78B-002|ENSG00000188859.5|ENST00000435676.1|protein_coding	3.24045831287898	4.45767073087321e-23	4.30091747440294e-21
EPB41L2|EPB41L2-001|ENSG00000079819.12|ENST00000337057.3|protein_coding	1.77555859734731	2.54281468032724e-30	3.89405457440811e-28
RP13-192B19.2|RP13-192B19.2-001|ENSG00000260585.1|ENST00000569460.1|lincRNA	1.80978776114895	0.00848424549947737	0.042501906895442
TRIM50|TRIM50-001|ENSG00000146755.6|ENST00000333149.2|protein_coding	3.27856796321847	5.41765979360657e-11	1.72621827673596e-09
PDE4DIP|PDE4DIP-019|ENSG00000178104.15|ENST00000529945.1|protein_coding	1.13203200113298	2.05512356534406e-17	1.25016061688597e-15
PNCK|PNCK-003|ENSG00000130822.11|ENST00000472324.1|protein_coding	2.49304362136305	9.48989184120044e-17	5.42220718215227e-15
CALCR|CALCR-201|ENSG00000004948.9|ENST00000359558.2|protein_coding	4.70251339292395	3.87239267374829e-45	1.43660314121873e-42
GS1-393G12.14|GS1-393G12.14-001|ENSG00000272115.1|ENST00000607491.1|antisense	1.52522685949047	0.00028041036194366	0.00244975420683118
DIO2|DIO2-002|ENSG00000211448.7|ENST00000438257.4|protein_coding	4.00314543185391	3.10997468834969e-11	1.03560977612049e-09
MSR1|MSR1-201|ENSG00000038945.10|ENST00000350896.3|protein_coding	1.5150114183019	0.000214453245637351	0.00192788344371598
XK|XK-001|ENSG00000047597.5|ENST00000378616.3|protein_coding	2.09615401103394	1.10286159496947e-14	5.33016044247628e-13
RP11-148L24.1|RP11-148L24.1-001|ENSG00000248174.1|ENST00000515444.1|lincRNA	2.84049314095942	2.67853654325235e-05	0.000309876157723392
MYADM|MYADM-201|ENSG00000179820.11|ENST00000336967.3|protein_coding	1.21809738597377	7.31081243165936e-14	3.23641679747744e-12
KREMEN2|KREMEN2-005|ENSG00000131650.9|ENST00000572045.1|protein_coding	2.22957619483266	2.79541495236082e-09	6.81770646714666e-08
RPS20P22|RPS20P22-002|ENSG00000239218.2|ENST00000488192.1|pseudogene	2.22508006530825	3.59989218343474e-07	6.08217832659853e-06
SLC8A1|SLC8A1-005|ENSG00000183023.14|ENST00000406785.2|protein_coding	1.54430102916645	3.82483906471659e-07	6.42514419417316e-06
PDE6H|PDE6H-001|ENSG00000139053.2|ENST00000266395.2|protein_coding	2.05690917093381	0.00265733466252133	0.0163385142415527
KIAA1715|KIAA1715-001|ENSG00000144320.9|ENST00000272748.4|protein_coding	1.21598817633387	2.20177007022979e-09	5.48153342626207e-08
AP000295.9|AP000295.9-001|ENSG00000249624.4|ENST00000433395.2|protein_coding	1.1149748967318	6.06026575899589e-10	1.66625678592852e-08
CDK6|CDK6-001|ENSG00000105810.5|ENST00000265734.4|protein_coding	1.07781720101185	1.14568314805864e-07	2.12516155773693e-06
CDC42EP1|CDC42EP1-001|ENSG00000128283.6|ENST00000249014.4|protein_coding	1.0397336908038	7.00966424008119e-07	1.11953514402336e-05
SLC3A2|SLC3A2-201|ENSG00000168003.12|ENST00000377892.1|protein_coding	1.56733246786686	8.55214719473267e-09	1.9469624642114e-07
ZSCAN10|ZSCAN10-001|ENSG00000130182.3|ENST00000252463.2|protein_coding	1.29355964854496	8.63226130999505e-05	0.000879248889811561
DEPDC7|DEPDC7-002|ENSG00000121690.5|ENST00000311388.3|protein_coding	2.77337187902323	2.28587484554652e-30	3.54176137833501e-28
RP11-343H19.2|RP11-343H19.2-001|ENSG00000259827.1|ENST00000567563.1|processed_transcript	1.95368909218544	0.00322318826513158	0.0192327189826921
DIO3|DIO3-001|ENSG00000197406.6|ENST00000510508.4|protein_coding	1.14591313149063	1.87410889987237e-06	2.76085170148984e-05
LAMA2|LAMA2-001|ENSG00000196569.7|ENST00000421865.2|protein_coding	1.28282040355197	0.000717843998420673	0.00545370952362288
TGFB2|TGFB2-002|ENSG00000092969.7|ENST00000366929.4|protein_coding	1.01341135082086	0.00133847627695962	0.00925340292260272
TMEM37|TMEM37-001|ENSG00000171227.6|ENST00000306406.4|protein_coding	2.11030380838331	1.86041786325255e-11	6.30674472562062e-10
EGFLAM-AS4|EGFLAM-AS4-001|ENSG00000248730.1|ENST00000512496.1|antisense	2.47865892417392	0.00024497766144232	0.00216679368784107
HFE|HFE-001|ENSG00000010704.14|ENST00000357618.5|protein_coding	1.12298534391232	0.00348040052252448	0.0204524488288958
RP11-238K6.1|RP11-238K6.1-001|ENSG00000253288.1|ENST00000518973.1|lincRNA	2.22608638176436	0.00123391070172413	0.00864230575432763
OR7E101P|OR7E101P-001|ENSG00000227019.2|ENST00000400428.2|pseudogene	3.77180641200217	6.85375787182958e-11	2.1594256261243e-09
EPHA8|EPHA8-001|ENSG00000070886.6|ENST00000166244.3|protein_coding	2.9032268110883	2.72070189596148e-08	5.70567579137146e-07
C1orf21|C1orf21-001|ENSG00000116667.8|ENST00000235307.6|protein_coding	2.24816454846385	1.61934333003987e-18	1.08533087311069e-16
GMPR|GMPR-001|ENSG00000137198.5|ENST00000259727.4|protein_coding	2.98040600924117	7.8034863859004e-28	1.00265283612008e-25
RPL23AP7|RPL23AP7-003|ENSG00000240356.2|ENST00000416673.2|pseudogene	1.89897014323085	1.14723934702411e-08	2.56521938884679e-07
SIX1|SIX1-001|ENSG00000126778.7|ENST00000247182.6|protein_coding	2.46157428243751	6.04190645429109e-05	0.000643265222336408
QTRT1P1|QTRT1P1-001|ENSG00000270524.1|ENST00000604344.1|pseudogene	2.38213868631354	0.000553116903528219	0.00440819946715077
KCNK5|KCNK5-001|ENSG00000164626.8|ENST00000359534.3|protein_coding	1.28921272334922	3.4941842877341e-07	5.93403056988499e-06
FAM230A|FAM230A-001|ENSG00000188280.7|ENST00000434783.3|protein_coding	2.37889842101884	0.000273693295450051	0.00239663610443961
LRRC2|LRRC2-002|ENSG00000163827.8|ENST00000296144.3|protein_coding	3.42003463706566	3.64262530978056e-19	2.55858001758986e-17
FAM220CP|FAM220CP-001|ENSG00000213612.3|ENST00000395253.3|pseudogene	1.89074002392104	1.62492429382191e-06	2.42495784131837e-05
CYB5R4|CYB5R4-001|ENSG00000065615.9|ENST00000369681.5|protein_coding	1.42613262460711	3.29900176017888e-11	1.08891862610416e-09
FAM57B|FAM57B-003|ENSG00000149926.9|ENST00000380495.4|protein_coding	1.34392761663356	0.00861276273364148	0.043014821843784
BTBD19|BTBD19-001|ENSG00000222009.4|ENST00000485668.1|protein_coding	1.10479353135483	0.0017295438649119	0.0115390540531356
PLA2G4F|PLA2G4F-201|ENSG00000168907.9|ENST00000397272.3|protein_coding	3.09625330163218	2.77780280331294e-09	6.78732150642513e-08
PPP1R14A|PPP1R14A-001|ENSG00000167641.6|ENST00000301242.4|protein_coding	1.49750653890747	6.99939958758544e-06	9.24594709814446e-05
HTR1A|HTR1A-001|ENSG00000178394.3|ENST00000323865.3|protein_coding	1.74727120750056	0.00335600697859846	0.0198584515549762
RP11-475N22.4|RP11-475N22.4-001|ENSG00000244300.2|ENST00000468377.1|antisense	2.02608880926568	7.04649192216487e-10	1.91147885921548e-08
ABCC6P1|ABCC6P1-004|ENSG00000256340.4|ENST00000546162.2|pseudogene	1.16482290607911	0.000739433285802838	0.00559996341231936
NTNG1|NTNG1-002|ENSG00000162631.14|ENST00000294649.4|protein_coding	1.27784436363324	1.31575426401646e-06	1.99063568720239e-05
ZNF280A|ZNF280A-001|ENSG00000169548.3|ENST00000302097.3|protein_coding	2.0650676568147	0.00194556279877947	0.0127004025080177
FAM71F1|FAM71F1-001|ENSG00000135248.11|ENST00000485070.1|protein_coding	3.17828495023975	2.9182936666495e-08	6.07651029087334e-07
RP11-325P15.2|RP11-325P15.2-001|ENSG00000230832.3|ENST00000438469.2|pseudogene	1.747794778683	0.00146826142456851	0.0100295658514353
IFNAR2|IFNAR2-001|ENSG00000159110.15|ENST00000404220.3|protein_coding	1.60574693737733	5.09378567844178e-22	4.56361614864478e-20
HAS2|HAS2-001|ENSG00000170961.6|ENST00000303924.4|protein_coding	2.36201794778827	2.29884519585077e-06	3.34169881118705e-05
EIF4E1B|EIF4E1B-002|ENSG00000175766.7|ENST00000515458.1|protein_coding	3.92953947352426	1.23228176202886e-10	3.71376448648056e-09
CLIC3|CLIC3-001|ENSG00000169583.12|ENST00000494426.1|protein_coding	1.82678225307252	0.00181534408468973	0.01200506231251
RP11-231P20.2|RP11-231P20.2-002|ENSG00000236155.2|ENST00000451482.1|pseudogene	1.77469799482372	0.000127189363603069	0.0012262693401555
SLC26A9|SLC26A9-001|ENSG00000174502.14|ENST00000367135.3|protein_coding	1.67147068104137	0.000627467444709687	0.0048912377903679
RERG|RERG-001|ENSG00000134533.2|ENST00000256953.2|protein_coding	2.13561693156548	1.69623934523847e-05	0.000205609500016481
HIST4H4|HIST4H4-001|ENSG00000197837.3|ENST00000358064.3|protein_coding	1.21642803724106	0.00253824821012892	0.0157274659738404
RGN|RGN-201|ENSG00000130988.8|ENST00000397180.1|protein_coding	1.03433321108258	0.00574059738773326	0.0308901604071285
SLC40A1|SLC40A1-001|ENSG00000138449.6|ENST00000261024.2|protein_coding	1.56931673798647	1.97431125808382e-08	4.23135545467272e-07
DLX3|DLX3-001|ENSG00000064195.7|ENST00000434704.2|protein_coding	1.43465749063378	9.87407866093453e-07	1.53170336825097e-05
MRAP2|MRAP2-001|ENSG00000135324.5|ENST00000257776.4|protein_coding	4.3162274593913	2.77251663554649e-32	4.711489560019e-30
A4GALT|A4GALT-004|ENSG00000128274.11|ENST00000401850.1|protein_coding	2.65681229300249	2.36520594782008e-09	5.84423308307514e-08
RP11-347E10.1|RP11-347E10.1-001|ENSG00000254416.1|ENST00000526605.1|lincRNA	2.1838651766028	8.86022016832726e-05	0.000898645357080246
BBX|BBX-001|ENSG00000114439.14|ENST00000415149.2|protein_coding	1.08322627865073	2.06393453953754e-12	7.7002883528922e-11
NRXN1|NRXN1-002|ENSG00000179915.16|ENST00000404971.1|protein_coding	1.01598711906965	0.000581690984124878	0.00459560303594759
GUCY1A2|GUCY1A2-001|ENSG00000152402.6|ENST00000526355.2|protein_coding	2.42336780510039	8.87378288647849e-14	3.88910883909889e-12
PPFIBP2|PPFIBP2-008|ENSG00000166387.7|ENST00000530181.1|protein_coding	1.32921600767186	8.98341535867039e-11	2.76428925873105e-09
PPM1H|PPM1H-001|ENSG00000111110.7|ENST00000228705.6|protein_coding	1.54583787253131	3.94165769687664e-10	1.11758087982487e-08
LGALS2|LGALS2-001|ENSG00000100079.5|ENST00000215886.4|protein_coding	1.19939673192736	0.002866820039321	0.0174231748582638
ALDH1L2|ALDH1L2-001|ENSG00000136010.9|ENST00000258494.9|protein_coding	1.13797533415392	0.00984014086745061	0.0479004454719366
UBA5|UBA5-001|ENSG00000081307.8|ENST00000356232.4|protein_coding	1.00491116993836	7.12395694759581e-10	1.92654030800486e-08
NUPR1|NUPR1-001|ENSG00000176046.7|ENST00000324873.6|protein_coding	2.00209078038635	0.00181870737346436	0.0120212678085448
NEK5|NEK5-001|ENSG00000197168.7|ENST00000355568.4|protein_coding	1.89662172905112	6.66191291180663e-06	8.83114172606878e-05
AC078941.1|AC078941.1-002|ENSG00000236780.1|ENST00000414404.1|lincRNA	3.26635006513721	1.20297479450461e-09	3.1218084815026e-08
ADCY2|ADCY2-001|ENSG00000078295.11|ENST00000338316.4|protein_coding	3.27728983386735	1.61853147668925e-08	3.51764633731796e-07
RP11-150O12.3|RP11-150O12.3-001|ENSG00000254290.1|ENST00000519691.1|lincRNA	2.59727087463077	5.27195043250565e-05	0.000570959010903665
NGFR|NGFR-001|ENSG00000064300.4|ENST00000172229.3|protein_coding	1.58985351198797	0.00800127720761749	0.0405373421136074
SH2D2A|SH2D2A-001|ENSG00000027869.7|ENST00000368199.3|protein_coding	1.21045085581696	0.00262504788815676	0.0161626370673327
CTD-2353F22.1|CTD-2353F22.1-003|ENSG00000250155.1|ENST00000510740.1|antisense	2.06806451759492	0.0024203971434985	0.0151468901781303
EPS8L1|EPS8L1-001|ENSG00000131037.10|ENST00000201647.6|protein_coding	1.42115496271236	4.70523650323148e-08	9.46798544653302e-07
CACNA1G|CACNA1G-008|ENSG00000006283.13|ENST00000360761.4|protein_coding	1.94611496008784	0.000287917539980437	0.0025045402916396
STX3|STX3-001|ENSG00000166900.10|ENST00000337979.4|protein_coding	1.56316670288348	3.45195378010894e-18	2.24504845847085e-16
MYO7A|MYO7A-001|ENSG00000137474.15|ENST00000409709.3|protein_coding	1.243230378049	0.00405164461606594	0.0232101607627614
SAR1B|SAR1B-001|ENSG00000152700.9|ENST00000402673.2|protein_coding	1.45028232308823	9.98423167657783e-07	1.54787911925285e-05
PIFO|PIFO-002|ENSG00000173947.9|ENST00000484512.1|protein_coding	1.39120808636265	4.57220377262809e-12	1.63228008308452e-10
RP11-317L10.1|RP11-317L10.1-001|ENSG00000272554.1|ENST00000608068.1|lincRNA	1.96462318720811	0.000674643318932532	0.00517626129352837
STEAP1|STEAP1-001|ENSG00000164647.4|ENST00000297205.2|protein_coding	1.3720889274331	0.00189790230329887	0.0124659544964248
RP11-204H9.2|RP11-204H9.2-001|ENSG00000250768.1|ENST00000508984.1|pseudogene	2.31043755026704	0.000631148846016247	0.00491557084685628
PCDH11X|PCDH11X-001|ENSG00000102290.17|ENST00000373094.1|protein_coding	2.02065311202232	1.48325198316774e-05	0.000181715615054132
ST3GAL1|ST3GAL1-001|ENSG00000008513.10|ENST00000521180.1|protein_coding	1.67012827760133	1.58489282950846e-07	2.87309546656936e-06
HESX1|HESX1-001|ENSG00000163666.4|ENST00000295934.3|protein_coding	6.92068056267224	3.12640204881653e-118	2.05873574914569e-114
RRBP1|RRBP1-002|ENSG00000125844.11|ENST00000377813.1|protein_coding	1.31489333227632	5.13287701847765e-11	1.64677199350428e-09
PTGDS|PTGDS-201|ENSG00000107317.7|ENST00000224167.2|protein_coding	3.46827795608638	9.04882810580945e-11	2.78116840498274e-09
LAMA3|LAMA3-001|ENSG00000053747.11|ENST00000313654.9|protein_coding	1.21667104573393	0.00440171138453446	0.0248055365572609
RP11-380D23.2|RP11-380D23.2-002|ENSG00000250103.1|ENST00000513690.1|lincRNA	1.75002705962303	5.1096731308227e-08	1.02193462616454e-06
SHOX2|SHOX2-004|ENSG00000168779.15|ENST00000490689.2|protein_coding	2.65194824320854	6.31093143540203e-05	0.000667548654007557
TCN2|TCN2-001|ENSG00000185339.4|ENST00000215838.3|protein_coding	1.58615362511465	3.26600046264788e-16	1.80348956365084e-14
LHX8|LHX8-001|ENSG00000162624.10|ENST00000294638.5|protein_coding	5.87169939347601	7.46704168318177e-32	1.23699294298747e-29
DLGAP1-AS2|DLGAP1-AS2-001|ENSG00000262001.1|ENST00000572856.1|antisense	2.32566620210779	6.70285618899444e-05	0.000702280159181041
RBP2|RBP2-001|ENSG00000114113.2|ENST00000232217.2|protein_coding	2.13465872664167	0.000636525095580581	0.00495012430398361
C1orf105|C1orf105-003|ENSG00000180999.6|ENST00000367725.4|protein_coding	2.04455755229486	3.5473785170177e-05	0.000399856917034738
[truncated: 919 more rows]
