# Supplementary material for: Sequence logic at enhancers governs a dual mechanism of endodermal organ fate induction by FOXA pioneer factors
Source: Nat Commun. 2021 Nov 17;12:6636. doi: 10.1038/s41467-021-26950-0 (PMC8599738; doi:10.1038/s41467-021-26950-0)
Supplement: Supplementary file 5 — Dataset 2 [file 41467_2021_26950_MOESM5_ESM.xlsx]

## Sheet:  
Supplementary Data 2. Genes regulated by FOXA1/2 at PP2 stage. All differential expression was determined using DESeq2.
Gene Name	WT vs. KO Log2 Fold Change	WT vs. KO p-value	WT vs. KO adj. p-value
PGA4|PGA4-201|ENSG00000229183.4|ENST00000422676.2|protein_coding	-2.80766267211172	0.000418327099600906	0.00186037188619927
RP4-777D9.2|RP4-777D9.2-002|ENSG00000232712.2|ENST00000591761.1|antisense	-1.00732172118865	0.0122309432686173	0.0367074252661708
GATM|GATM-003|ENSG00000171766.11|ENST00000558362.1|protein_coding	-2.03433262029947	7.98806252353442e-10	8.66776655831331e-09
GAS2L3|GAS2L3-007|ENSG00000139354.6|ENST00000552854.1|protein_coding	-1.35324098338336	3.97428530650712e-07	3.01097969106067e-06
HAP1|HAP1-007|ENSG00000173805.11|ENST00000393939.2|protein_coding	-5.46873832919603	3.83042041687461e-240	1.13177432057394e-236
PCYT1B|PCYT1B-003|ENSG00000102230.9|ENST00000379145.1|protein_coding	-2.81550224504755	2.10175031273396e-37	1.29645963445407e-35
ZSWIM5|ZSWIM5-001|ENSG00000162415.6|ENST00000359600.5|protein_coding	-1.26332854630314	1.24508878308106e-23	3.97285510515075e-22
PLEKHB1|PLEKHB1-004|ENSG00000021300.9|ENST00000398494.4|protein_coding	-1.94811115295097	6.93991741297508e-30	3.07426896253635e-28
CBR1|CBR1-004|ENSG00000159228.8|ENST00000530908.1|protein_coding	-1.11577064090326	0.000240093889004578	0.00112747204997112
PAPSS2|PAPSS2-001|ENSG00000198682.8|ENST00000361175.4|protein_coding	-2.13523399053468	2.58920440297907e-08	2.3105775443921e-07
RP11-503N18.3|RP11-503N18.3-001|ENSG00000249428.1|ENST00000506607.1|protein_coding	-3.66894983033622	0.000437126194729099	0.00193407722007497
TEKT1|TEKT1-001|ENSG00000167858.8|ENST00000338694.2|protein_coding	-2.97743202087979	3.13116582500036e-06	2.07805250728499e-05
BCMO1|BCMO1-001|ENSG00000135697.5|ENST00000258168.2|protein_coding	-2.98970083422031	2.17896733811931e-30	9.935485793119e-29
NGF|NGF-001|ENSG00000134259.3|ENST00000369512.2|protein_coding	-2.02745475804303	9.52313224010572e-08	7.89284679658916e-07
RIC3|RIC3-201|ENSG00000166405.10|ENST00000396677.2|protein_coding	-1.11958433510957	2.67096446248004e-06	1.79117083460957e-05
FAM189A1|FAM189A1-001|ENSG00000104059.4|ENST00000261275.4|protein_coding	-1.60395157446554	9.21089079563979e-25	3.11745922495726e-23
NKX2-2|NKX2-2-001|ENSG00000125820.5|ENST00000377142.4|protein_coding	-11.8636135765142	9.29627467327547e-78	1.71673142357044e-75
DEFA6|DEFA6-001|ENSG00000164822.4|ENST00000297436.2|protein_coding	-3.2506074927347	0.000565790231983978	0.00244442228168308
RP11-209D14.2|RP11-209D14.2-001|ENSG00000261033.1|ENST00000564549.1|antisense	-4.28359466632048	1.96762789510405e-05	0.000114488974825994
TNN|TNN-001|ENSG00000120332.11|ENST00000239462.4|protein_coding	-2.18176734706815	8.53260672492174e-08	7.1117893061005e-07
MATN4|MATN4-201|ENSG00000124159.11|ENST00000342716.4|protein_coding	-2.28045175705737	0.000885680487138571	0.00365185617547912
CHN2|CHN2-001|ENSG00000106069.16|ENST00000222792.6|protein_coding	-1.90487327845932	1.34498454825795e-21	3.76684914193152e-20
MAOA|MAOA-001|ENSG00000189221.5|ENST00000338702.3|protein_coding	-2.11637343396157	2.34990442446913e-06	1.58884727756955e-05
RP11-489N22.3|RP11-489N22.3-001|ENSG00000269909.1|ENST00000602859.1|lincRNA	-5.69699855932779	2.73598797322907e-64	3.79531627441312e-62
RP11-662M24.2|RP11-662M24.2-002|ENSG00000256725.1|ENST00000541840.1|lincRNA	-5.14894061970393	2.53825775560526e-14	4.1735059490745e-13
AC004053.1|AC004053.1-001|ENSG00000245384.1|ENST00000500179.1|antisense	-2.16857952014778	4.16899650105483e-14	6.76077604921334e-13
AL445199.1|AL445199.1-201|ENSG00000203268.3|ENST00000366099.1|pseudogene	-3.55434946295309	0.000767753288320497	0.00321360056806994
HLA-DQA2|HLA-DQA2-001|ENSG00000237541.3|ENST00000374940.3|protein_coding	-8.32306717028238	9.43930680256819e-39	6.2255178146313e-37
RIMBP2|RIMBP2-001|ENSG00000060709.9|ENST00000261655.4|protein_coding	-4.39928292585139	1.17572630116239e-31	5.68562766292065e-30
FBXO36|FBXO36-002|ENSG00000153832.7|ENST00000373652.3|protein_coding	-1.05880031209186	2.48008955318301e-08	2.2199093010572e-07
CCDC135|CCDC135-002|ENSG00000159625.10|ENST00000360716.3|protein_coding	-1.06700183218486	4.78243173260435e-08	4.13418696323174e-07
PEX5L|PEX5L-001|ENSG00000114757.14|ENST00000467460.1|protein_coding	-2.54618339185282	1.13349156748665e-19	2.81675991123029e-18
TTLL7|TTLL7-005|ENSG00000137941.12|ENST00000480174.1|protein_coding	-1.94104288751548	9.21680393276131e-11	1.10254617733319e-09
JAKMIP1|JAKMIP1-002|ENSG00000152969.12|ENST00000473053.1|protein_coding	-5.74597880718768	1.81764918888899e-44	1.42835320702402e-42
RGS6|RGS6-003|ENSG00000182732.12|ENST00000553530.1|protein_coding	-5.34039693106246	6.34897604511167e-81	1.2260993150648e-78
Z83307.3|Z83307.3-001|ENSG00000272286.1|ENST00000606377.1|lincRNA	-1.88208532438477	0.00469629641255806	0.016038227887879
CTA-963H5.5|CTA-963H5.5-001|ENSG00000250318.1|ENST00000510957.1|pseudogene	-1.33568729494888	1.21387367474258e-06	8.58456808703184e-06
CPLX2|CPLX2-001|ENSG00000145920.10|ENST00000359546.4|protein_coding	-10.0053800066305	2.16866280170891e-89	5.0855142700074e-87
DCLRE1CP1|DCLRE1CP1-201|ENSG00000237470.2|ENST00000378211.3|pseudogene	-2.57227540662063	3.24331209061352e-05	0.000181084925059255
LGI3|LGI3-003|ENSG00000168481.4|ENST00000520124.1|protein_coding	-7.02007426440346	1.17615924877391e-30	5.41308057998797e-29
RP11-76C10.5|RP11-76C10.5-001|ENSG00000256151.1|ENST00000542980.1|lincRNA	-2.06735692570857	1.39874029359228e-09	1.47971999480025e-08
AC011306.2|AC011306.2-001|ENSG00000226702.1|ENST00000446139.1|lincRNA	-6.82688680060689	1.02447331142362e-30	4.74453180762285e-29
AC090425.1|AC090425.1-201|ENSG00000213165.2|ENST00000392655.2|pseudogene	-1.08563606783506	0.00148792231011523	0.00580914911429368
AC022182.1|AC022182.1-002|ENSG00000254777.1|ENST00000527672.1|lincRNA	-1.86151940411003	0.000654167668764863	0.00278070667659264
LY75-CD302|LY75-CD302-001|ENSG00000248672.1|ENST00000504764.1|protein_coding	-1.41215369620798	6.43422578047127e-05	0.000339546471040515
LINC00992|LINC00992-003|ENSG00000248663.2|ENST00000504107.1|lincRNA	-2.83542005024194	0.00967885782626306	0.0300211224220653
LONRF2|LONRF2-001|ENSG00000170500.8|ENST00000393437.3|protein_coding	-2.36943623490138	3.06396517468859e-19	7.3782378986572e-18
KCNIP1|KCNIP1-001|ENSG00000182132.8|ENST00000328939.4|protein_coding	-2.87450283355969	0.00867399684969761	0.0273717969555079
RP4-813D12.3|RP4-813D12.3-001|ENSG00000226308.1|ENST00000412321.1|lincRNA	-2.10973345453525	0.00799113212952663	0.0255092892211672
IGFALS|IGFALS-001|ENSG00000099769.5|ENST00000215539.3|protein_coding	-2.12590734099125	0.00321955466965362	0.0115028031226427
RP3-370M22.8|RP3-370M22.8-001|ENSG00000225528.1|ENST00000424496.1|sense_intronic	-2.7984117084998	0.000193265094950251	0.000924013553478165
INS|INS-003|ENSG00000254647.2|ENST00000397262.1|protein_coding	-8.07694752518813	4.31431548324782e-22	1.25591211412338e-20
ADAMTSL3|ADAMTSL3-001|ENSG00000156218.8|ENST00000286744.5|protein_coding	-2.76216040642281	9.87635230550743e-08	8.17413393755821e-07
DCAF12L1|DCAF12L1-001|ENSG00000198889.3|ENST00000371126.1|protein_coding	-4.1399401654875	7.0796206745168e-50	6.61966936930215e-48
AC002480.3|AC002480.3-001|ENSG00000232759.1|ENST00000435127.1|antisense	-2.7714892472852	7.72707712558493e-09	7.43444961998235e-08
GSTT2|GSTT2-001|ENSG00000099984.6|ENST00000215780.5|protein_coding	-1.96709099248014	0.00577749263208346	0.0192541816828525
APOL5|APOL5-001|ENSG00000128313.2|ENST00000249044.2|protein_coding	-5.00476416382258	2.5718385976642e-09	2.62396806095249e-08
KB-1460A1.1|KB-1460A1.1-001|ENSG00000253395.1|ENST00000524369.1|lincRNA	-2.98762375146722	0.00597742250006745	0.0198287754136626
KCNG3|KCNG3-001|ENSG00000171126.7|ENST00000306078.1|protein_coding	-1.02829957233235	0.011501739257154	0.0348198657613862
MPP7|MPP7-203|ENSG00000150054.14|ENST00000540098.1|protein_coding	-1.57472626302503	3.54185761003489e-20	9.12391166553625e-19
SCARA3|SCARA3-001|ENSG00000168077.9|ENST00000301904.3|protein_coding	-1.63606887921849	1.75975238831232e-20	4.6013631696871e-19
NELL2|NELL2-002|ENSG00000184613.6|ENST00000429094.2|protein_coding	-2.286985957764	2.51354435986367e-13	3.79691693256093e-12
ZXDA|ZXDA-001|ENSG00000198205.5|ENST00000358697.4|protein_coding	-2.83505241385674	0.00550511136645036	0.0184301308553468
GHRLOS|GHRLOS-001|ENSG00000240288.3|ENST00000439539.3|antisense	-2.21910038313265	3.01670146060664e-09	3.05255061837481e-08
ENPP2|ENPP2-001|ENSG00000136960.8|ENST00000427067.2|protein_coding	-2.29159270160975	0.000123925502312889	0.000614160821341652
CCDC103|CCDC103-001|ENSG00000167131.12|ENST00000417826.2|protein_coding	-1.08852867078001	8.24010317165336e-22	2.35009969510465e-20
CRMP1|CRMP1-003|ENSG00000072832.10|ENST00000397890.2|protein_coding	-1.35210801810288	5.87635333266071e-10	6.4738483191695e-09
RP11-424M24.5|RP11-424M24.5-001|ENSG00000262890.1|ENST00000574178.1|lincRNA	-4.00608986245657	0.000107289181122761	0.000539678827823325
UNC13A|UNC13A-201|ENSG00000130477.10|ENST00000252773.7|protein_coding	-5.96877408447552	4.12416667537717e-104	1.28270266060389e-101
PPP1R3E|PPP1R3E-001|ENSG00000235194.4|ENST00000452015.4|protein_coding	-1.22885528890824	2.50840523765719e-23	7.87628581902838e-22
TMEM17|TMEM17-001|ENSG00000186889.5|ENST00000335390.5|protein_coding	-1.09220344763736	4.55812502438415e-10	5.09568369638587e-09
CTD-2560E9.5|CTD-2560E9.5-001|ENSG00000254497.1|ENST00000531663.1|antisense	-3.61474126483649	1.28004960462647e-34	7.03004194570603e-33
MIR136|MIR136-201|ENSG00000207942.1|ENST00000385207.1|miRNA	-5.44032056820581	2.04131240229367e-16	4.01562300603004e-15
DNER|DNER-001|ENSG00000187957.7|ENST00000341772.4|protein_coding	-4.16042444885569	5.525749848654e-80	1.06019045959857e-77
TUBB8P11|TUBB8P11-001|ENSG00000234711.1|ENST00000415481.1|pseudogene	-3.06551659503862	0.00464492476313872	0.0158846749972754
RP11-432I5.1|RP11-432I5.1-001|ENSG00000260886.1|ENST00000561529.1|antisense	-2.88999532065565	6.18743133695413e-06	3.91142562501035e-05
LINC01022|LINC01022-001|ENSG00000232715.1|ENST00000415652.1|antisense	-3.03288035151891	0.00519905684057232	0.0175401384412412
C12orf42|C12orf42-001|ENSG00000179088.10|ENST00000548883.1|protein_coding	-3.69134766542115	0.000406601245344648	0.00181423240655366
CCDC151|CCDC151-001|ENSG00000198003.7|ENST00000356392.4|protein_coding	-3.01885531803224	8.70475134457947e-18	1.92226672629514e-16
PRKACB|PRKACB-001|ENSG00000142875.15|ENST00000370689.2|protein_coding	-1.03216621341281	2.89432133005556e-07	2.24458037635569e-06
QSOX2|QSOX2-001|ENSG00000165661.11|ENST00000358701.5|protein_coding	-1.15542651581409	9.28326077857871e-28	3.68672723420249e-26
SERPINA10|SERPINA10-002|ENSG00000140093.5|ENST00000554723.1|protein_coding	-3.07926448792535	0.000224193561047224	0.00105852463219277
CABP1|CABP1-004|ENSG00000157782.5|ENST00000453000.1|protein_coding	-1.9635337314265	1.91716028836174e-05	0.000111905047491553
CNGB1|CNGB1-003|ENSG00000070729.9|ENST00000564448.1|protein_coding	-4.36357545458027	3.75825496835441e-12	5.1031782881419e-11
CTC-441N14.1|CTC-441N14.1-001|ENSG00000249610.1|ENST00000505209.1|antisense	-3.75472494949391	3.07264072936665e-05	0.000172435547256594
CMPK2|CMPK2-002|ENSG00000134326.7|ENST00000256722.5|protein_coding	-2.24172880307832	6.55669852296073e-48	5.78300809725136e-46
ITIH5|ITIH5-001|ENSG00000123243.10|ENST00000256861.6|protein_coding	-1.37681555067837	0.00013235791038253	0.000652993684767509
RP11-378A13.1|RP11-378A13.1-001|ENSG00000261338.1|ENST00000562328.1|sense_overlapping	-1.0166199291461	4.54307734870671e-05	0.00024634439823843
RP3-467N11.1|RP3-467N11.1-001|ENSG00000260000.2|ENST00000565695.2|antisense	-1.03026564942547	1.09524548785854e-06	7.80729033287242e-06
NIPAL2|NIPAL2-001|ENSG00000104361.5|ENST00000341166.3|protein_coding	-1.88209806752006	6.93108401313002e-23	2.12220455270417e-21
CHAC1|CHAC1-001|ENSG00000128965.7|ENST00000446533.3|protein_coding	-1.94961605838637	2.09410884253012e-09	2.16269255401039e-08
TAT|TAT-001|ENSG00000198650.6|ENST00000355962.4|protein_coding	-1.6657984436993	0.00141136152758871	0.00555057887071256
PDE1A|PDE1A-001|ENSG00000115252.14|ENST00000435564.1|protein_coding	-3.91445776356425	1.31606769506015e-30	6.04756643638294e-29
SPOCK3|SPOCK3-014|ENSG00000196104.6|ENST00000506886.1|protein_coding	-1.21917197076792	7.41858606783759e-09	7.15394786378581e-08
DSCAM|DSCAM-001|ENSG00000171587.10|ENST00000400454.1|protein_coding	-1.53092826213854	2.04006017391454e-11	2.61055253177362e-10
FLVCR1|FLVCR1-001|ENSG00000162769.8|ENST00000366971.4|protein_coding	-1.53958062580075	1.20867388345854e-11	1.57602326719107e-10
FAM155A-IT1|FAM155A-IT1-001|ENSG00000227248.1|ENST00000449551.1|sense_intronic	-2.72230835320915	0.0134514023729319	0.0397297181339098
ADCY9|ADCY9-001|ENSG00000162104.5|ENST00000294016.3|protein_coding	-1.38126666828729	7.44085943847338e-08	6.25121051545559e-07
AC013733.3|AC013733.3-001|ENSG00000234595.1|ENST00000440371.1|antisense	-4.74156001060758	1.18388024087778e-06	8.38650431004931e-06
CD2|CD2-001|ENSG00000116824.4|ENST00000369478.3|protein_coding	-3.96714462069335	0.000108351237487667	0.000544557580208894
GPR149|GPR149-001|ENSG00000174948.5|ENST00000389740.2|protein_coding	-1.81997777021094	0.0161196653615754	0.0464716316165937
HES6|HES6-003|ENSG00000144485.6|ENST00000409160.3|protein_coding	-2.73339163435857	1.46064738241226e-51	1.43859160693783e-49
HECW2|HECW2-001|ENSG00000138411.6|ENST00000260983.3|protein_coding	-2.34242845899582	1.06110964335614e-30	4.90651121005383e-29
KCNN3|KCNN3-001|ENSG00000143603.14|ENST00000271915.4|protein_coding	-2.79303257847815	9.66024241834898e-21	2.56452095898434e-19
FBXO8|FBXO8-001|ENSG00000164117.8|ENST00000393674.2|protein_coding	-1.58352697734841	1.08663778048301e-19	2.70487670597568e-18
AC018816.3|AC018816.3-007|ENSG00000235978.2|ENST00000474544.1|protein_coding	-3.16415932739859	5.98556341370315e-05	0.000317742440144964
TGFA|TGFA-001|ENSG00000163235.11|ENST00000295400.6|protein_coding	-2.14362783806498	4.21150663230834e-11	5.20658520773282e-10
MKL2|MKL2-001|ENSG00000186260.12|ENST00000571589.1|protein_coding	-1.09982516800036	3.82578667035844e-11	4.75759759044953e-10
RASA4|RASA4-001|ENSG00000105808.13|ENST00000262940.7|protein_coding	-3.67155658655695	8.97338709268049e-25	3.04404900605546e-23
LINC00643|LINC00643-201|ENSG00000186369.5|ENST00000334389.4|lincRNA	-8.90264428067459	3.55609135396986e-124	1.61648971131919e-121
XXbac-B135H6.15|XXbac-B135H6.15-001|ENSG00000237476.1|ENST00000444039.1|lincRNA	-1.91077924733793	0.0064465836174159	0.0211840813495452
RIIAD1|RIIAD1-001|ENSG00000178796.8|ENST00000326413.3|protein_coding	-4.13257409981764	5.02655919193367e-19	1.19101639490027e-17
KCNJ2|KCNJ2-002|ENSG00000123700.4|ENST00000243457.3|protein_coding	-2.0037354492346	1.8523395635331e-08	1.68818868240939e-07
SLC22A15|SLC22A15-001|ENSG00000163393.8|ENST00000369503.4|protein_coding	-1.31954704182468	7.38378328430877e-07	5.39087335560838e-06
ELFN2|ELFN2-001|ENSG00000166897.10|ENST00000402918.2|protein_coding	-2.88891751087062	8.42305970654876e-11	1.01004929037904e-09
DSCAML1|DSCAML1-001|ENSG00000177103.9|ENST00000321322.6|protein_coding	-1.61569355293996	6.6372140618448e-08	5.62563866567207e-07
TBC1D8|TBC1D8-001|ENSG00000204634.8|ENST00000409318.1|protein_coding	-1.37150403933011	3.9805457028202e-09	3.94807599467031e-08
PAQR9|PAQR9-001|ENSG00000188582.4|ENST00000340634.3|protein_coding	-1.5052221479562	2.13576700648426e-05	0.000123421685391336
RP11-519G16.5|RP11-519G16.5-001|ENSG00000259342.1|ENST00000559553.1|antisense	-2.52859454079924	0.00659761263052773	0.0216119357421511
ZBTB16|ZBTB16-001|ENSG00000109906.9|ENST00000335953.4|protein_coding	-1.63095052293974	1.34180073214119e-16	2.66754971474353e-15
KIF17|KIF17-009|ENSG00000117245.8|ENST00000247986.2|protein_coding	-2.18301265025841	7.9742742991699e-21	2.12649713644019e-19
CCL19|CCL19-001|ENSG00000172724.7|ENST00000311925.2|protein_coding	-5.61990340541763	9.71128566055233e-10	1.0479888875542e-08
PRKCQ|PRKCQ-001|ENSG00000065675.10|ENST00000263125.5|protein_coding	-1.97833410403609	2.50295602985181e-21	6.87312656264234e-20
CALHM3|CALHM3-001|ENSG00000183128.7|ENST00000369783.4|protein_coding	-7.65899799473302	1.44680989377261e-20	3.79652681450259e-19
PROX1-AS1|PROX1-AS1-001|ENSG00000230461.4|ENST00000433082.2|antisense	-2.8658991660943	6.42426879589615e-17	1.32093159437957e-15
SLC24A2|SLC24A2-001|ENSG00000155886.7|ENST00000341998.2|protein_coding	-2.50203206132533	8.10642190684839e-07	5.88502329438942e-06
TTC25|TTC25-001|ENSG00000204815.4|ENST00000591658.1|processed_transcript	-1.76553388318837	5.46720544259039e-18	1.22285782900998e-16
RP4-647J21.1|RP4-647J21.1-001|ENSG00000260997.1|ENST00000568457.1|sense_overlapping	-2.80811573547277	0.0105554693767852	0.0323563080896226
DNALI1|DNALI1-001|ENSG00000163879.9|ENST00000296218.7|protein_coding	-1.26078775727063	1.30401484261191e-54	1.39600458531356e-52
SORCS2|SORCS2-001|ENSG00000184985.12|ENST00000507866.2|protein_coding	-2.0262941117239	1.29178814764685e-19	3.19401375719844e-18
LY75|LY75-202|ENSG00000054219.9|ENST00000554112.1|protein_coding	-1.41054130031591	6.64218936474597e-05	0.000348962960811076
ZNF843|ZNF843-002|ENSG00000176723.5|ENST00000315678.5|protein_coding	-1.26381403255437	0.00664084178017886	0.021729452057469
CCDC68|CCDC68-201|ENSG00000166510.9|ENST00000432185.1|protein_coding	-1.46778724189465	3.02054064381726e-07	2.33572139238076e-06
GREM1|GREM1-001|ENSG00000166923.6|ENST00000300177.4|protein_coding	-3.95433446572384	1.78207145378655e-19	4.36607506177706e-18
RP4-541C22.5|RP4-541C22.5-001|ENSG00000255202.1|ENST00000534431.1|antisense	-2.60722861947451	2.31838013840511e-09	2.38099332462481e-08
C5orf49|C5orf49-001|ENSG00000215217.2|ENST00000399810.2|protein_coding	-2.34118411063935	9.00349006169108e-38	5.61236541883515e-36
C19orf26|C19orf26-001|ENSG00000099625.8|ENST00000590083.1|protein_coding	-1.64707098851149	6.38557265415418e-19	1.49979741822173e-17
CHST5|CHST5-001|ENSG00000135702.10|ENST00000336257.3|protein_coding	-1.19527549300556	0.0153335177803924	0.0445136028549079
KHK|KHK-001|ENSG00000138030.8|ENST00000260599.6|protein_coding	-2.11371376905514	2.82268683621243e-29	1.21577154445435e-27
SYNPR|SYNPR-001|ENSG00000163630.6|ENST00000478300.1|protein_coding	-4.38209371527425	5.00784204792e-37	3.02590406932295e-35
CCKAR|CCKAR-001|ENSG00000163394.5|ENST00000295589.3|protein_coding	-3.64518070170713	1.06373197851829e-05	6.46975890680934e-05
C11orf70|C11orf70-001|ENSG00000137691.8|ENST00000434758.2|protein_coding	-1.08225509558487	0.000184427492660315	0.000885341856317517
CYB5R1|CYB5R1-001|ENSG00000159348.8|ENST00000367249.4|protein_coding	-1.14540867028114	8.49384062207212e-09	8.12718616775793e-08
CCDC147-AS1|CCDC147-AS1-001|ENSG00000231233.1|ENST00000435434.1|antisense	-2.74547882106575	0.000831886897457155	0.00345271627126565
NT5E|NT5E-001|ENSG00000135318.7|ENST00000257770.3|protein_coding	-2.97687562746717	3.82455660395218e-32	1.88340289961625e-30
SGCD|SGCD-001|ENSG00000170624.9|ENST00000435422.3|protein_coding	-8.57648914172199	7.19644994044671e-152	6.07524303972511e-149
ATP8B1|ATP8B1-201|ENSG00000081923.6|ENST00000536015.1|protein_coding	-1.29972083644141	8.13514999711255e-13	1.17253305836432e-11
AC096669.2|AC096669.2-001|ENSG00000237880.1|ENST00000414300.1|lincRNA	-2.69796250137189	0.0143479255838465	0.0420448435213639
EFCC1|EFCC1-201|ENSG00000114654.6|ENST00000436022.2|protein_coding	-2.81408900342328	2.0425446360325e-09	2.11313257566009e-08
ZCCHC18|ZCCHC18-006|ENSG00000166707.6|ENST00000537356.3|protein_coding	-1.91802857353596	6.2439464390728e-22	1.79990132131984e-20
ATP2A3|ATP2A3-201|ENSG00000074370.13|ENST00000309890.7|protein_coding	-7.22846028436994	2.23159706962856e-205	4.12106241351968e-202
RNASE4|RNASE4-001|ENSG00000258818.2|ENST00000555835.1|protein_coding	-1.49731459458427	9.64444100842248e-07	6.92501332869645e-06
OR5G5P|OR5G5P-001|ENSG00000205025.6|ENST00000440707.1|pseudogene	-2.75165417043669	0.0124312295029208	0.0372218826634375
RP3-377H17.2|RP3-377H17.2-001|ENSG00000255608.1|ENST00000512511.2|sense_intronic	-2.10498459713372	0.00352765156141944	0.0124619226070373
C1QL3|C1QL3-001|ENSG00000165985.8|ENST00000298943.3|protein_coding	-2.58565106708435	8.0614173436781e-16	1.50372915564177e-14
OR13F1|OR13F1-001|ENSG00000186881.2|ENST00000334726.2|protein_coding	-3.25256309165109	0.00247749135333402	0.00912634796371527
SLC45A1|SLC45A1-202|ENSG00000162426.10|ENST00000377479.2|protein_coding	-1.85419799724687	1.99224957142382e-14	3.29960751607957e-13
SLC43A1|SLC43A1-001|ENSG00000149150.4|ENST00000278426.3|protein_coding	-5.12686355854735	1.02900548696129e-126	5.15322459716019e-124
FAM87A|FAM87A-001|ENSG00000182366.5|ENST00000330148.2|lincRNA	-2.15788350971962	0.000956889293644784	0.00391921374540095
GS1-18A18.1|GS1-18A18.1-001|ENSG00000224223.1|ENST00000456049.1|sense_overlapping	-4.01035710515286	2.91049962984194e-08	2.58403042556911e-07
AC068535.3|AC068535.3-001|ENSG00000225765.1|ENST00000449772.1|lincRNA	-8.94467860313628	1.05572960338269e-45	8.68903693346751e-44
RP11-491F9.1|RP11-491F9.1-001|ENSG00000260614.1|ENST00000564875.1|antisense	-3.71728243943553	5.4349496660372e-05	0.000290601624651468
GLB1L2|GLB1L2-002|ENSG00000149328.10|ENST00000535456.2|protein_coding	-1.63872573112723	4.56081780617068e-13	6.71107986648033e-12
AC104131.1|AC104131.1-001|ENSG00000213115.2|ENST00000392363.2|pseudogene	-1.29647092853754	0.00737755062228019	0.0238338605113178
KIF6|KIF6-003|ENSG00000164627.13|ENST00000465719.1|protein_coding	-1.50495956738768	1.69251494521117e-08	1.54969752358706e-07
PACRG|PACRG-003|ENSG00000112530.7|ENST00000337019.3|protein_coding	-2.12101535214051	3.26452657571716e-15	5.79669271230258e-14
MARCH8|MARCH8-002|ENSG00000165406.11|ENST00000453424.2|protein_coding	-2.59494090999668	1.68310946975659e-49	1.55896036059241e-47
RP11-1C8.4|RP11-1C8.4-001|ENSG00000253477.1|ENST00000517376.1|antisense	-5.93196899248094	2.86318585418516e-22	8.4345515885951e-21
SCN9A|SCN9A-202|ENSG00000169432.10|ENST00000375387.4|protein_coding	-4.43972711055629	1.19327247396053e-36	7.18077836825089e-35
DOPEY2|DOPEY2-001|ENSG00000142197.8|ENST00000399151.3|protein_coding	-1.25345388969839	5.64737496480769e-24	1.84582951421651e-22
RNF157-AS1|RNF157-AS1-001|ENSG00000267128.1|ENST00000590137.1|antisense	-1.79892207001027	1.34649734905219e-21	3.76751488375426e-20
LHFPL3|LHFPL3-201|ENSG00000187416.7|ENST00000535008.1|protein_coding	-3.29039391134816	2.77909243419329e-09	2.82469364131782e-08
AKT3|AKT3-001|ENSG00000117020.12|ENST00000366539.1|protein_coding	-1.37273248448892	1.1276508045679e-17	2.46622489434254e-16
SNCB|SNCB-002|ENSG00000074317.6|ENST00000393693.2|protein_coding	-3.01748632518975	0.000237369160321557	0.00111574078587672
TRIM73|TRIM73-006|ENSG00000178809.7|ENST00000463766.1|protein_coding	-2.06835951027278	0.00176378896882001	0.0067514798110798
CD82|CD82-001|ENSG00000085117.7|ENST00000227155.4|protein_coding	-2.67274648190073	3.91130830533959e-36	2.32063105417408e-34
TMEM184A|TMEM184A-001|ENSG00000164855.11|ENST00000297477.5|protein_coding	-1.63616237617715	2.06178468967156e-15	3.71008235235844e-14
F10|F10-001|ENSG00000126218.7|ENST00000375559.3|protein_coding	-2.51013526225185	5.40412955107086e-09	5.27853936679308e-08
PELI3|PELI3-001|ENSG00000174516.10|ENST00000320740.7|protein_coding	-3.26675652543782	8.8855837642788e-148	6.90900903903015e-145
TMEFF2|TMEFF2-002|ENSG00000144339.7|ENST00000392314.1|protein_coding	-1.90667864429912	9.24364503992678e-07	6.65826377364009e-06
PRDM13|PRDM13-001|ENSG00000112238.11|ENST00000369214.2|protein_coding	-5.30646646778245	1.03948312481886e-10	1.23995187279059e-09
TLR5|TLR5-202|ENSG00000187554.7|ENST00000540964.1|protein_coding	-1.34166504467119	1.17219602185237e-10	1.38872798146239e-09
RP11-143I21.1|RP11-143I21.1-001|ENSG00000261842.1|ENST00000568729.1|lincRNA	-2.34154396113901	0.0118746076599101	0.0358019420946289
RBPJL|RBPJL-002|ENSG00000124232.6|ENST00000343694.3|protein_coding	-4.09856726569846	1.55074386464712e-08	1.4278538164141e-07
SIDT2|SIDT2-001|ENSG00000149577.11|ENST00000324225.4|protein_coding	-1.33612494828549	5.63686061654525e-14	9.06653895683519e-13
RP11-53B2.2|RP11-53B2.2-001|ENSG00000267702.1|ENST00000587344.1|sense_intronic	-1.92990223171105	0.0142666876635021	0.0418233773582199
H2AFJ|H2AFJ-001|ENSG00000246705.3|ENST00000544848.1|protein_coding	-1.58628319285111	6.60738072573109e-56	7.39501054178699e-54
HPCA|HPCA-001|ENSG00000121905.5|ENST00000373467.3|protein_coding	-3.88492514765154	1.39752675590423e-51	1.38102752698001e-49
NBEA|NBEA-204|ENSG00000172915.14|ENST00000540320.1|protein_coding	-1.19673312908507	9.72868849639077e-10	1.04948360351536e-08
SRGAP3-AS2|SRGAP3-AS2-001|ENSG00000228723.2|ENST00000450920.1|antisense	-3.95505830466106	7.96167960292367e-07	5.78847803217484e-06
PTPRN2|PTPRN2-005|ENSG00000155093.13|ENST00000389418.4|protein_coding	-3.81328209843784	3.6308635048266e-29	1.55030525978485e-27
ARHGEF26-AS1|ARHGEF26-AS1-001|ENSG00000243069.3|ENST00000491862.1|processed_transcript	-4.2673160496382	1.26205304268012e-09	1.34232833880739e-08
SIPA1L3|SIPA1L3-001|ENSG00000105738.6|ENST00000222345.6|protein_coding	-1.23520686933485	2.47323617232972e-26	9.07785207252501e-25
DOCK10|DOCK10-002|ENSG00000135905.14|ENST00000409592.3|protein_coding	-2.00799974523996	5.99642200143107e-14	9.62391531104203e-13
KIAA1161|KIAA1161-001|ENSG00000164976.8|ENST00000297625.7|protein_coding	-1.17651488770283	8.124092402821e-05	0.000418235423666033
HTR1B|HTR1B-001|ENSG00000135312.4|ENST00000369947.2|protein_coding	-2.71855053398178	4.2298853671186e-10	4.74669285766249e-09
RP11-503C24.6|RP11-503C24.6-001|ENSG00000224417.2|ENST00000445442.2|sense_intronic	-2.38754487602682	1.886348591475e-17	4.05647320468062e-16
RP5-894D12.3|RP5-894D12.3-003|ENSG00000227508.2|ENST00000607074.1|lincRNA	-6.68745692350836	1.66269812547303e-14	2.77557861657354e-13
COX17|COX17-001|ENSG00000138495.2|ENST00000261070.2|protein_coding	-1.16573885315035	1.76269796969656e-13	2.69997080925993e-12
CTC-510F12.4|CTC-510F12.4-001|ENSG00000267174.1|ENST00000586356.1|3prime_overlapping_ncrna	-1.39869130931489	2.60956297457761e-05	0.000148363973849999
KAT2B|KAT2B-001|ENSG00000114166.7|ENST00000263754.4|protein_coding	-1.90509473497966	1.34848831301419e-22	4.06569226373777e-21
RP11-752D24.2|RP11-752D24.2-001|ENSG00000248115.1|ENST00000510351.1|antisense	-5.22765617351651	1.38278683997929e-24	4.65343994998499e-23
RP6-206I17.1|RP6-206I17.1-005|ENSG00000223804.1|ENST00000440862.1|lincRNA	-2.25147596626617	1.68205248295137e-07	1.34979915029235e-06
LTB|LTB-001|ENSG00000227507.2|ENST00000429299.2|protein_coding	-2.62635697537218	0.000141110182364685	0.00069155457925516
RBMX2|RBMX2-001|ENSG00000134597.9|ENST00000305536.6|protein_coding	-1.02984463514797	1.08826612140151e-28	4.50981754404635e-27
RP3-417O22.3|RP3-417O22.3-001|ENSG00000224384.1|ENST00000442184.1|antisense	-1.29334815510799	0.00305579019544968	0.0109916303974639
ADAD1|ADAD1-003|ENSG00000164113.6|ENST00000388725.2|protein_coding	-3.82596908372397	0.000222204713302111	0.00105014118105206
RP5-1071N3.1|RP5-1071N3.1-001|ENSG00000231105.1|ENST00000449034.1|antisense	-2.58807130712991	0.00458708390798892	0.0157105098214151
LRIT2|LRIT2-001|ENSG00000204033.5|ENST00000372113.4|protein_coding	-3.42235794374299	0.00125281492743486	0.00498947602923814
RP11-352E8.2|RP11-352E8.2-001|ENSG00000272859.1|ENST00000608631.1|lincRNA	-2.5427877472221	0.0113485657177934	0.0343984480163767
KIAA1467|KIAA1467-001|ENSG00000084444.9|ENST00000197268.8|protein_coding	-1.27266491999621	8.439128614952e-17	1.71493076469042e-15
RP11-280H21.1|RP11-280H21.1-001|ENSG00000241754.1|ENST00000487772.1|lincRNA	-3.77896589497911	2.62744309045349e-05	0.000149294348064671
RP11-490D19.6|RP11-490D19.6-002|ENSG00000225376.1|ENST00000450109.1|antisense	-1.5012559477854	0.00218193162437755	0.008150383527874
DKFZP761J1410|DKFZP761J1410-001|ENSG00000105520.6|ENST00000251473.5|protein_coding	-2.14746242595808	1.02112133044489e-07	8.43710065734207e-07
SERPINB1|SERPINB1-003|ENSG00000021355.8|ENST00000380739.5|protein_coding	-1.0346770439672	1.8377956017788e-06	1.26340964741178e-05
RASGRF2|RASGRF2-001|ENSG00000113319.7|ENST00000265080.4|protein_coding	-3.12293057649435	8.35547052466147e-67	1.24059843011142e-64
ST13P6|ST13P6-001|ENSG00000225259.3|ENST00000522430.1|pseudogene	-1.25696125392498	0.0166392942543383	0.0477228914126318
RP11-548B3.3|RP11-548B3.3-001|ENSG00000243888.1|ENST00000457328.1|3prime_overlapping_ncrna	-1.45169605298159	0.00456861707167464	0.0156527050807944
PIGP|PIGP-001|ENSG00000185808.9|ENST00000360525.4|protein_coding	-1.21609240705444	1.21025029773998e-13	1.88603721241155e-12
ELOVL4|ELOVL4-001|ENSG00000118402.5|ENST00000369816.4|protein_coding	-1.94743527283497	1.77058812406641e-19	4.34514678586298e-18
MIR433|MIR433-201|ENSG00000207569.1|ENST00000384837.1|miRNA	-7.39335257974689	1.0861440807343e-18	2.52099757686224e-17
ABCB1|ABCB1-001|ENSG00000085563.10|ENST00000265724.3|protein_coding	-7.25041784735659	3.46437122332973e-56	3.90693803571464e-54
SEPT3|SEPT3-001|ENSG00000100167.15|ENST00000396425.3|protein_coding	-1.2646386090742	3.93660141626825e-38	2.51763554213156e-36
RP1-272J12.1|RP1-272J12.1-003|ENSG00000227895.4|ENST00000448318.4|antisense	-4.6475300484197	6.85332934026701e-10	7.49150284931074e-09
UNC79|UNC79-001|ENSG00000133958.9|ENST00000553484.1|protein_coding	-3.52619158082423	1.54754631801428e-33	8.06443581276328e-32
BTG1|BTG1-001|ENSG00000133639.3|ENST00000256015.3|protein_coding	-1.30573595552074	8.79562530163823e-25	2.99061381803803e-23
RP11-571L19.8|RP11-571L19.8-001|ENSG00000272777.1|ENST00000609071.1|lincRNA	-1.0592288433976	0.00494904503451463	0.0167925394619665
CMTM8|CMTM8-001|ENSG00000170293.4|ENST00000307526.3|protein_coding	-2.67838040582457	8.92531483957186e-18	1.96656433679963e-16
NR0B1|NR0B1-001|ENSG00000169297.6|ENST00000378970.4|protein_coding	-1.59437455808844	1.92250810224654e-06	1.31796628531505e-05
ROS1|ROS1-002|ENSG00000047936.6|ENST00000368507.3|protein_coding	-6.1854232988185	4.44632644005931e-66	6.43998075119767e-64
CAMKK1|CAMKK1-201|ENSG00000004660.10|ENST00000381771.2|protein_coding	-2.05034253811666	1.50585009233292e-11	1.94804521357972e-10
THSD4|THSD4-201|ENSG00000187720.10|ENST00000261862.6|protein_coding	-5.4102283557533	0	0
FAM187A|FAM187A-001|ENSG00000214447.3|ENST00000331733.4|protein_coding	-1.08852867078001	8.24010317165336e-22	2.35009969510465e-20
TUBA3GP|TUBA3GP-001|ENSG00000249680.1|ENST00000410028.2|pseudogene	-3.47634428843475	3.77038597854265e-05	0.000207726262368077
IL27RA|IL27RA-001|ENSG00000104998.2|ENST00000263379.2|protein_coding	-1.09391647566773	2.6395315169603e-12	3.62745291775004e-11
RP5-1160K1.6|RP5-1160K1.6-001|ENSG00000228703.1|ENST00000369843.3|antisense	-1.14375637536763	6.01577732828731e-24	1.96190036113582e-22
AC097468.4|AC097468.4-001|ENSG00000224090.1|ENST00000441450.1|antisense	-6.36833671690936	2.20473598556998e-26	8.10240474696969e-25
TMED8|TMED8-001|ENSG00000100580.7|ENST00000216468.7|protein_coding	-1.85857650203342	2.21296025066411e-23	6.99319107233931e-22
DLL1|DLL1-001|ENSG00000198719.7|ENST00000366756.3|protein_coding	-3.31374542454353	6.3907788977659e-65	9.07828577366774e-63
RP4-718D20.3|RP4-718D20.3-002|ENSG00000232675.3|ENST00000600889.1|processed_transcript	-1.97555199970702	1.87824615856892e-05	0.000109850631922478
RP11-650K20.3|RP11-650K20.3-001|ENSG00000257327.1|ENST00000551650.1|protein_coding	-2.28075255410181	0.00325640976888021	0.0116204274687323
EDIL3|EDIL3-001|ENSG00000164176.8|ENST00000296591.5|protein_coding	-3.13621615732211	1.38353438077105e-33	7.24810112564578e-32
TOX3|TOX3-003|ENSG00000103460.12|ENST00000219746.9|protein_coding	-1.46568069065247	1.05713657317641e-08	9.96656487799729e-08
ALCAM|ALCAM-001|ENSG00000170017.8|ENST00000306107.5|protein_coding	-1.86253414297533	1.20989418553632e-16	2.41708881000957e-15
CACNA2D1|CACNA2D1-001|ENSG00000153956.11|ENST00000356860.3|protein_coding	-4.31665649035856	4.34107523157477e-66	6.34978959739305e-64
RLTPR|RLTPR-001|ENSG00000159753.9|ENST00000334583.6|protein_coding	-1.7543593610967	1.44309906354234e-09	1.52228661301269e-08
IL20RA|IL20RA-001|ENSG00000016402.8|ENST00000316649.5|protein_coding	-3.74423673796997	2.60049417882661e-17	5.55580632695516e-16
SP8|SP8-002|ENSG00000164651.12|ENST00000361443.4|protein_coding	-2.30678983934608	1.05035046895491e-06	7.50537008614527e-06
C11orf87|C11orf87-001|ENSG00000185742.6|ENST00000327419.6|protein_coding	-8.0546344486822	1.34571368067773e-127	7.1003218076759e-125
NOV|NOV-001|ENSG00000136999.4|ENST00000259526.3|protein_coding	-1.74912969927241	6.71401929836037e-05	0.000352298220935276
CDHR3|CDHR3-203|ENSG00000128536.11|ENST00000542731.1|protein_coding	-1.92263578921308	0.000101421166197271	0.000512477036657405
FXYD3|FXYD3-002|ENSG00000089356.12|ENST00000435734.2|protein_coding	-2.01371867006235	1.83248638272072e-06	1.26034625582517e-05
PRR7|PRR7-001|ENSG00000131188.7|ENST00000323249.3|protein_coding	-2.02597013099376	5.30601470434847e-17	1.09634137391178e-15
AP001469.9|AP001469.9-002|ENSG00000239415.1|ENST00000430259.1|antisense	-1.13276350723853	3.39430183954708e-06	2.23964797796109e-05
AC022182.3|AC022182.3-001|ENSG00000254802.1|ENST00000525556.1|lincRNA	-1.79548101942757	0.0131607078755863	0.0390443785950461
RP11-379L18.1|RP11-379L18.1-001|ENSG00000267746.1|ENST00000587528.1|antisense	-3.4539167849927	7.56257289786443e-22	2.16103811811606e-20
AC012513.6|AC012513.6-001|ENSG00000231092.1|ENST00000417481.1|antisense	-6.22283268843642	2.84608185663464e-12	3.90042581716066e-11
GRHL1|GRHL1-001|ENSG00000134317.13|ENST00000324907.9|protein_coding	-1.19178164095507	2.95980925623029e-11	3.71037268111313e-10
MIR4793|MIR4793-201|ENSG00000263898.1|ENST00000577502.1|miRNA	-1.72486470482848	0.00416848728354002	0.0144341138833654
TMEM114|TMEM114-001|ENSG00000232258.2|ENST00000568335.1|protein_coding	-5.26610579275826	1.18245715103341e-17	2.57845471893611e-16
SCRT1|SCRT1-001|ENSG00000170616.9|ENST00000332135.4|protein_coding	-3.24020921626566	9.70805045873099e-08	8.04159705366203e-07
A1CF|A1CF-001|ENSG00000148584.10|ENST00000374001.2|protein_coding	-2.71972400478646	1.88369198348658e-10	2.19382920914773e-09
NR3C2|NR3C2-201|ENSG00000151623.10|ENST00000355292.3|protein_coding	-3.60740781756381	3.1748630091737e-45	2.53534263059609e-43
GRM8|GRM8-002|ENSG00000179603.13|ENST00000358373.3|protein_coding	-1.78858102778395	1.0035935582081e-20	2.65709488032031e-19
RP11-103J17.2|RP11-103J17.2-001|ENSG00000261761.2|ENST00000562049.1|lincRNA	-4.50069213472963	6.21998714896817e-06	3.93116492600134e-05
ARNT2|ARNT2-001|ENSG00000172379.14|ENST00000303329.4|protein_coding	-1.39982380006184	5.40424853640179e-39	3.58829958438345e-37
ZNF662|ZNF662-201|ENSG00000182983.10|ENST00000541208.1|protein_coding	-4.06742277438352	2.87231492128184e-07	2.22809894930729e-06
CDCP1|CDCP1-001|ENSG00000163814.3|ENST00000296129.1|protein_coding	-3.05546691818647	2.84717095548815e-158	2.71372129747769e-155
LIPG|LIPG-001|ENSG00000101670.7|ENST00000261292.4|protein_coding	-1.40441450895007	2.15395212571309e-08	1.94507406657838e-07
IRX1|IRX1-001|ENSG00000170549.3|ENST00000302006.3|protein_coding	-3.17515141363434	1.7348490072793e-05	0.000102110724338808
COL4A4|COL4A4-001|ENSG00000081052.10|ENST00000396625.3|protein_coding	-4.25591572329985	8.31590456014483e-31	3.8939783207385e-29
IL15|IL15-003|ENSG00000164136.12|ENST00000477265.1|protein_coding	-2.83410371930664	1.61451217859202e-09	1.69584043159824e-08
MIR4800|MIR4800-201|ENSG00000265080.1|ENST00000537353.2|miRNA	-1.40589229097028	1.72082678439716e-06	1.18769607565015e-05
TLE6|TLE6-006|ENSG00000104953.14|ENST00000497878.1|protein_coding	-2.68541589639939	2.36582486378778e-60	2.94949482068935e-58
KARSP2|KARSP2-001|ENSG00000230371.1|ENST00000415696.1|pseudogene	-1.73867929761371	5.25236052500542e-05	0.00028180567669307
NECAB3|NECAB3-004|ENSG00000125967.12|ENST00000488489.1|protein_coding	-1.77385665449031	8.40136463821312e-10	9.09952789462181e-09
CTD-2008A1.1|CTD-2008A1.1-001|ENSG00000259187.1|ENST00000558419.1|lincRNA	-5.11561027221205	7.12711139315506e-08	6.0132712830826e-07
SLC25A14|SLC25A14-001|ENSG00000102078.11|ENST00000218197.5|protein_coding	-1.0115152605456	7.47257597121978e-17	1.52903187134093e-15
CTNNA2|CTNNA2-001|ENSG00000066032.14|ENST00000496558.1|protein_coding	-1.82965149281992	3.26321493682469e-05	0.000182058556907778
RP11-1299A16.3|RP11-1299A16.3-001|ENSG00000260641.1|ENST00000569927.1|antisense	-2.89426563405448	5.18160958414898e-15	9.04317887671883e-14
FAM81B|FAM81B-001|ENSG00000153347.5|ENST00000283357.5|protein_coding	-3.1357977293742	3.47000546657769e-06	2.28602567493804e-05
RP11-650P15.1|RP11-650P15.1-001|ENSG00000266521.1|ENST00000580937.1|lincRNA	-2.00115317563165	0.00637327732551246	0.0209677346773095
CLPS|CLPS-001|ENSG00000137392.5|ENST00000259938.2|protein_coding	-7.50132872359785	2.90463766457543e-19	7.01170989176555e-18
LY6H|LY6H-004|ENSG00000176956.8|ENST00000479685.1|protein_coding	-4.59158715674277	5.99790150051914e-81	1.16592102391999e-78
GALNT13|GALNT13-001|ENSG00000144278.10|ENST00000392825.3|protein_coding	-3.61320192436971	3.71201337530698e-94	9.21671085715926e-92
CELF6|CELF6-001|ENSG00000140488.10|ENST00000287202.5|protein_coding	-1.85335290904133	3.03728650036481e-10	3.4569608715824e-09
RP11-379K17.9|RP11-379K17.9-001|ENSG00000242583.1|ENST00000461049.1|pseudogene	-2.96958797869755	3.33484679198538e-10	3.78252277016476e-09
AMIGO2|AMIGO2-002|ENSG00000139211.5|ENST00000550413.1|protein_coding	-2.10354671160696	0.000402383091360796	0.00179785471048502
RP11-708B6.2|RP11-708B6.2-002|ENSG00000255028.1|ENST00000532929.1|antisense	-4.24365252022273	2.68447025800295e-05	0.000152108219929839
DCAF10|DCAF10-201|ENSG00000122741.11|ENST00000242323.7|protein_coding	-1.24015273668856	2.19159546087335e-15	3.93408694303917e-14
RP11-403I13.4|RP11-403I13.4-002|ENSG00000223779.4|ENST00000325963.8|lincRNA	-1.1919861127922	0.016299278632485	0.0469136704893311
SLC16A11|SLC16A11-001|ENSG00000174326.7|ENST00000308009.1|protein_coding	-2.34656899396678	2.6075801592679e-08	2.32627327795557e-07
STAT1|STAT1-001|ENSG00000115415.14|ENST00000361099.3|protein_coding	-1.89864640402153	1.14808430426389e-38	7.50496613674454e-37
AC007879.2|AC007879.2-002|ENSG00000234902.2|ENST00000417096.1|lincRNA	-2.46569231971878	0.000438155499030765	0.00193740363293992
RP1-212P9.3|RP1-212P9.3-001|ENSG00000233427.1|ENST00000418471.1|antisense	-4.17421080200059	4.91055554369008e-14	7.92420451389464e-13
SLC16A2|SLC16A2-201|ENSG00000147100.5|ENST00000276033.5|protein_coding	-1.58282959722472	2.96750522104628e-08	2.63226889121148e-07
PDE1C|PDE1C-003|ENSG00000154678.12|ENST00000396184.3|protein_coding	-3.69941236595036	4.39649909719033e-34	2.34482597156467e-32
MIR1224|MIR1224-201|ENSG00000221120.1|ENST00000408193.1|miRNA	-3.85089148312228	2.1995735488437e-05	0.000126836064886192
RP11-525K10.3|RP11-525K10.3-005|ENSG00000259867.1|ENST00000568776.1|antisense	-3.76364360796862	5.46149017861647e-10	6.04384458080827e-09
C9orf135|C9orf135-001|ENSG00000204711.4|ENST00000377197.3|protein_coding	-3.69406501726555	4.49598474330357e-11	5.54204677556907e-10
EML6|EML6-001|ENSG00000214595.7|ENST00000356458.6|protein_coding	-3.58489957097519	5.82629083702776e-64	8.04436520381586e-62
DGKB|DGKB-001|ENSG00000136267.9|ENST00000403951.2|protein_coding	-1.44799039448797	5.42047207195897e-05	0.00029003746524841
RP11-353N4.2|RP11-353N4.2-001|ENSG00000239903.2|ENST00000446265.3|pseudogene	-1.99775598432812	0.00479639346275121	0.0163364884892115
C20orf197|C20orf197-001|ENSG00000176659.5|ENST00000313426.1|protein_coding	-4.45450009486843	7.87797551864947e-12	1.04241174495986e-10
ARAP2|ARAP2-001|ENSG00000047365.7|ENST00000303965.4|protein_coding	-1.34537131801751	1.60460005834209e-10	1.87990158302275e-09
EML2|EML2-005|ENSG00000125746.10|ENST00000536630.1|protein_coding	-1.28513014025324	3.04573272712393e-17	6.45568614693908e-16
HPSE|HPSE-002|ENSG00000173083.10|ENST00000311412.5|protein_coding	-6.41434756587597	1.88747782913772e-266	6.97116342719153e-263
RP11-711G10.1|RP11-711G10.1-001|ENSG00000250761.2|ENST00000514105.2|antisense	-2.62179358652143	0.00150639277436129	0.00587029424240082
GAD1|GAD1-003|ENSG00000128683.9|ENST00000493875.1|protein_coding	-2.14678916147235	0.00177506408745763	0.00678760432148447
AC096559.1|AC096559.1-002|ENSG00000224184.1|ENST00000412606.1|lincRNA	-5.04151498882465	1.25479280361976e-09	1.33508689119745e-08
EFCAB4A|EFCAB4A-201|ENSG00000177685.12|ENST00000450448.1|protein_coding	-1.7176274752455	1.32038178166571e-11	1.7163801365102e-10
IFNWP19|IFNWP19-001|ENSG00000238271.2|ENST00000438727.2|pseudogene	-1.59208988054559	0.00018195587457039	0.000874898328060424
AC010984.4|AC010984.4-001|ENSG00000223349.1|ENST00000451977.1|pseudogene	-4.0055085302382	3.80206309519686e-09	3.78645938089101e-08
RP11-909M7.3|RP11-909M7.3-001|ENSG00000271417.1|ENST00000554693.2|lincRNA	-4.05653763323382	7.15872284032826e-05	0.000372786012977051
NDUFA6-AS1|NDUFA6-AS1-001|ENSG00000237037.5|ENST00000416037.2|processed_transcript	-1.19816608166191	2.24537456203327e-15	4.02573314225711e-14
RP11-298P3.4|RP11-298P3.4-001|ENSG00000270008.1|ENST00000461502.1|processed_transcript	-1.66173559977646	5.07119695346175e-16	9.62973370076699e-15
SPTSSB|SPTSSB-001|ENSG00000196542.4|ENST00000359175.4|protein_coding	-3.3665849585445	5.92620318613606e-40	4.08162064197581e-38
GNAZ|GNAZ-001|ENSG00000128266.7|ENST00000248996.4|protein_coding	-2.52853478394902	2.24178420844262e-76	4.06368085931619e-74
CD36|CD36-015|ENSG00000135218.13|ENST00000447544.2|protein_coding	-5.26613364181795	8.86325409874182e-50	8.26127977462223e-48
BMP8B|BMP8B-001|ENSG00000116985.6|ENST00000372827.3|protein_coding	-1.55178858318029	4.31871597676196e-05	0.000235086774070349
KIAA1549L|KIAA1549L-001|ENSG00000110427.10|ENST00000321505.4|protein_coding	-1.98077077730918	5.11280697279541e-15	8.93894127959681e-14
TMEM158|TMEM158-001|ENSG00000249992.1|ENST00000503771.1|protein_coding	-2.24274685424379	4.87919667467831e-20	1.23960123943869e-18
AC010296.1|AC010296.1-201|ENSG00000256121.1|ENST00000542571.1|pseudogene	-1.60414441923498	2.66338624040323e-14	4.36952100195414e-13
CTRB2|CTRB2-002|ENSG00000168928.8|ENST00000481611.1|protein_coding	-2.78490873462435	0.0010703576258156	0.0043269745204506
A1BG|A1BG-002|ENSG00000121410.7|ENST00000595014.1|protein_coding	-1.56841760163855	3.49941362176537e-09	3.50498895872208e-08
TCF24|TCF24-001|ENSG00000261787.1|ENST00000563496.1|protein_coding	-1.9261689221273	0.00472175595073255	0.0161157124958178
MYBPC1|MYBPC1-008|ENSG00000196091.8|ENST00000545503.2|protein_coding	-3.57839707263506	0.000667428075732109	0.0028313707614726
RP11-537A6.9|RP11-537A6.9-001|ENSG00000233144.1|ENST00000427492.1|antisense	-1.04963588028506	1.6688245408561e-07	1.33954791384611e-06
TMPRSS2|TMPRSS2-001|ENSG00000184012.7|ENST00000332149.5|protein_coding	-1.63903144430364	9.05835837316694e-19	2.11578905021315e-17
C21orf58|C21orf58-002|ENSG00000160298.13|ENST00000291691.7|protein_coding	-1.15947752274532	1.04680720101267e-08	9.87863697487111e-08
RP11-433J8.1|RP11-433J8.1-002|ENSG00000258702.1|ENST00000553378.1|lincRNA	-2.19456629565837	0.00029090880700858	0.00134325402729841
CTD-2240H23.2|CTD-2240H23.2-001|ENSG00000259143.1|ENST00000556796.1|sense_overlapping	-1.56127158548417	0.000120701444472391	0.00059979239485801
RP11-279F6.2|RP11-279F6.2-001|ENSG00000259457.1|ENST00000558010.1|lincRNA	-3.53096510744775	0.000800550191819107	0.00333716937326173
NCALD|NCALD-201|ENSG00000104490.13|ENST00000311028.3|protein_coding	-2.14657071217374	9.58583298295352e-26	3.4289661882243e-24
RP11-272L13.3|RP11-272L13.3-001|ENSG00000269998.1|ENST00000602672.1|lincRNA	-3.50001871469461	0.000953940558411744	0.00390821986680419
OLFML2B|OLFML2B-001|ENSG00000162745.6|ENST00000294794.3|protein_coding	-3.15028547361544	1.48630980477893e-89	3.51327966414424e-87
FAM153B|FAM153B-024|ENSG00000182230.7|ENST00000508296.1|protein_coding	-2.82164000443924	0.01090690312767	0.0332610451763097
KCND3|KCND3-002|ENSG00000171385.5|ENST00000369697.1|protein_coding	-7.63665013803026	2.57822227728062e-95	6.62423770667918e-93
B4GALNT1|B4GALNT1-001|ENSG00000135454.9|ENST00000553142.1|protein_coding	-1.23104960546271	4.97639057878479e-06	3.19091606838876e-05
BAIAP3|BAIAP3-201|ENSG00000007516.9|ENST00000397489.1|protein_coding	-2.59438892755232	1.62103756696244e-35	9.37315009609377e-34
ZNF540|ZNF540-002|ENSG00000171817.12|ENST00000316433.4|protein_coding	-1.87765516913018	2.84539463334328e-06	1.90210124957905e-05
AP001468.58|AP001468.58-001|ENSG00000228404.1|ENST00000415026.1|antisense	-2.2755866110902	9.60937578513764e-10	1.03774936521733e-08
NFE2|NFE2-001|ENSG00000123405.9|ENST00000435572.2|protein_coding	-1.01526906526056	1.41843799111953e-13	2.19219449312794e-12
LPA|LPA-201|ENSG00000198670.7|ENST00000447678.1|protein_coding	-2.73724027645916	0.00225194696857226	0.00838647303761086
LLGL2|LLGL2-001|ENSG00000073350.9|ENST00000392550.3|protein_coding	-1.46023126440809	1.43488474450568e-14	2.41851337968679e-13
GHRHR|GHRHR-001|ENSG00000106128.14|ENST00000326139.2|protein_coding	-3.69910506769088	5.08987746784921e-06	3.25591274177399e-05
CPA1|CPA1-001|ENSG00000091704.5|ENST00000011292.3|protein_coding	-3.84529989840621	1.69447971435258e-50	1.62028453462705e-48
AF131216.5|AF131216.5-001|ENSG00000255020.1|ENST00000525867.1|antisense	-1.20958199711469	0.0169563404539153	0.0485050819432506
MEGF11|MEGF11-201|ENSG00000157890.13|ENST00000360698.4|protein_coding	-4.0737477234682	3.11717952494935e-28	1.2616890879956e-26
RP11-696N14.1|RP11-696N14.1-001|ENSG00000246090.2|ENST00000500358.2|antisense	-1.17700211092818	0.00122465209603748	0.00488785566413877
GPR135|GPR135-002|ENSG00000181619.11|ENST00000395116.1|protein_coding	-2.10047579618615	2.99446949087497e-27	1.16469835845377e-25
GPR137B|GPR137B-001|ENSG00000077585.9|ENST00000366592.3|protein_coding	-1.47496431136795	2.67150906327394e-13	4.01909767273702e-12
CLCA1|CLCA1-001|ENSG00000016490.11|ENST00000234701.3|protein_coding	-2.97346156689321	0.00635860820728188	0.0209241337231939
KB-1507C5.4|KB-1507C5.4-001|ENSG00000254281.1|ENST00000517983.1|lincRNA	-4.49573014949269	5.86755745090395e-24	1.91567646410894e-22
LINC01079|LINC01079-001|ENSG00000229609.1|ENST00000431171.1|lincRNA	-2.05250486988631	0.0130791937873522	0.0388470987972353
ZNF441|ZNF441-003|ENSG00000197044.6|ENST00000357901.4|protein_coding	-5.4955726690137	1.74949158532857e-21	4.84009624266885e-20
FLJ00418|FLJ00418-201|ENSG00000268927.1|ENST00000597002.1|protein_coding	-1.19174380345342	4.73981379772145e-30	2.1187182795957e-28
CTHRC1|CTHRC1-001|ENSG00000164932.8|ENST00000330295.5|protein_coding	-3.14539966790044	6.92336448281304e-28	2.76438716721185e-26
APLP1|APLP1-002|ENSG00000105290.7|ENST00000221891.4|protein_coding	-1.42155382181212	1.76094917408105e-13	2.69869114349443e-12
RP11-394O9.1|RP11-394O9.1-001|ENSG00000230945.1|ENST00000417801.1|lincRNA	-3.30917092554763	0.0021105480840481	0.0079157608833929
LA16c-380A1.1|LA16c-380A1.1-001|ENSG00000259840.1|ENST00000567096.1|lincRNA	-3.93269436728743	8.37310139724751e-08	6.98475513790153e-07
DCLK1|DCLK1-010|ENSG00000133083.10|ENST00000360631.3|protein_coding	-1.30412318932581	2.32038552032739e-06	1.57032594981936e-05
INS-IGF2|INS-IGF2-002|ENSG00000129965.9|ENST00000356578.4|protein_coding	-3.72113232767438	9.77483634386595e-29	4.07933742164134e-27
RGS7|RGS7-001|ENSG00000182901.11|ENST00000366565.1|protein_coding	-3.42543510161721	2.24718456086888e-54	2.38840151870478e-52
VWA3A|VWA3A-001|ENSG00000175267.10|ENST00000389398.5|protein_coding	-2.93115203231601	1.50938915858269e-06	1.05233415452201e-05
MLPH|MLPH-001|ENSG00000115648.9|ENST00000264605.3|protein_coding	-3.33508238555724	6.04398694165976e-23	1.86216561173328e-21
SRRM3|SRRM3-201|ENSG00000177679.14|ENST00000388802.4|protein_coding	-3.04794675700467	1.23967616623015e-26	4.61318786947132e-25
C15orf48|C15orf48-001|ENSG00000166920.6|ENST00000344300.3|protein_coding	-3.51455398697484	2.03901063323269e-19	4.9740059665624e-18
RUNX1T1|RUNX1T1-001|ENSG00000079102.12|ENST00000523629.1|protein_coding	-1.14784805497686	4.68088627054746e-09	4.60253399786575e-08
RP11-225H22.5|RP11-225H22.5-001|ENSG00000235470.1|ENST00000453753.1|antisense	-6.33731080385251	7.5664146132016e-13	1.09483277461444e-11
SNAP91|SNAP91-001|ENSG00000065609.10|ENST00000369694.2|protein_coding	-2.21022322168831	3.31263973102764e-09	3.32807093276687e-08
RP11-96L7.2|RP11-96L7.2-001|ENSG00000227269.1|ENST00000450399.1|lincRNA	-6.77264406562663	9.64713304911421e-24	3.10843882445123e-22
FAM105A|FAM105A-001|ENSG00000145569.5|ENST00000274217.3|protein_coding	-4.44576116019461	4.46109893774222e-240	1.19829173012245e-236
ADRA2A|ADRA2A-001|ENSG00000150594.5|ENST00000280155.2|protein_coding	-2.66644012251004	1.76954843606293e-51	1.73703812758642e-49
CTC-497E21.3|CTC-497E21.3-001|ENSG00000254670.1|ENST00000533002.1|lincRNA	-3.62489347949006	1.33730557439168e-05	8.01650797454879e-05
PRR15L|PRR15L-001|ENSG00000167183.2|ENST00000300557.2|protein_coding	-1.95874423225007	3.06256388410155e-10	3.48438872096837e-09
RP11-767I20.1|RP11-767I20.1-002|ENSG00000257259.1|ENST00000552201.1|lincRNA	-6.25499366284558	1.63586105503081e-12	2.2896630314067e-11
FTCD|FTCD-001|ENSG00000160282.9|ENST00000397746.3|protein_coding	-3.08257195684455	3.3853295521509e-06	2.23472592219398e-05
ST6GALNAC4|ST6GALNAC4-001|ENSG00000136840.14|ENST00000335791.5|protein_coding	-1.04875440941476	1.812999477267e-05	0.000106392642611337
SV2B|SV2B-001|ENSG00000185518.7|ENST00000394232.1|protein_coding	-2.47688760622829	7.80606779895531e-36	4.55921607871879e-34
S100A1|S100A1-002|ENSG00000160678.7|ENST00000469893.1|protein_coding	-1.56744892207465	8.64050099914619e-09	8.25682027884128e-08
CLVS2|CLVS2-001|ENSG00000146352.8|ENST00000275162.5|protein_coding	-1.88556144629482	2.48986135262446e-08	2.22798102319791e-07
B3GALT5|B3GALT5-001|ENSG00000183778.13|ENST00000380620.4|protein_coding	-2.5423265025539	7.82247372296805e-68	1.1975680367489e-65
PLEKHG6|PLEKHG6-001|ENSG00000008323.11|ENST00000011684.7|protein_coding	-1.01647481803864	0.00216869191265145	0.00810707742195247
TMPRSS6|TMPRSS6-201|ENSG00000187045.12|ENST00000381792.2|protein_coding	-2.95225427249733	4.27014943432871e-15	7.51012531762561e-14
ITIH3|ITIH3-001|ENSG00000162267.8|ENST00000449956.2|protein_coding	-2.25273802013032	0.00110818581402851	0.00446462588588771
RP5-1024G6.8|RP5-1024G6.8-001|ENSG00000270172.1|ENST00000602943.1|lincRNA	-1.0903578982135	3.24775646008562e-07	2.4963959450091e-06
IGSF1|IGSF1-001|ENSG00000147255.13|ENST00000370904.1|protein_coding	-1.64116610170794	2.22067817532207e-11	2.82820595026901e-10
RP11-278L15.2|RP11-278L15.2-001|ENSG00000243885.1|ENST00000462931.1|lincRNA	-3.36682307691257	0.00161563513266	0.00623770694691036
VGLL3|VGLL3-001|ENSG00000206538.3|ENST00000398399.2|protein_coding	-1.96712173233411	3.54093378198779e-29	1.51628942690425e-27
KIF3A|KIF3A-001|ENSG00000131437.11|ENST00000378746.4|protein_coding	-1.0133865364835	6.92184314678866e-07	5.06738601234303e-06
CTD-2514K5.4|CTD-2514K5.4-001|ENSG00000264272.1|ENST00000583018.1|antisense	-2.3957068001562	4.80963310324183e-06	3.09136892106779e-05
PCTP|PCTP-006|ENSG00000141179.9|ENST00000576183.1|protein_coding	-1.27618551361458	4.89639788737739e-08	4.22652259358282e-07
DPPA3P1|DPPA3P1-201|ENSG00000227067.2|ENST00000451146.1|pseudogene	-2.43384932027763	2.4519160577486e-13	3.70951171317449e-12
SCG2|SCG2-001|ENSG00000171951.4|ENST00000305409.2|protein_coding	-10.3608663781972	1.71216488660368e-287	7.22704798635414e-284
RP11-540K16.2|RP11-540K16.2-001|ENSG00000225359.1|ENST00000456771.1|lincRNA	-4.06336901176702	6.7483807336438e-05	0.000353912682884227
NECAB2|NECAB2-002|ENSG00000103154.5|ENST00000565691.1|protein_coding	-3.93048417591582	4.55079435408804e-73	7.59674128701917e-71
TLCD1|TLCD1-001|ENSG00000160606.6|ENST00000292090.3|protein_coding	-1.40076876375041	3.72431913460793e-10	4.20812456865241e-09
RP1-34H18.1|RP1-34H18.1-001|ENSG00000231121.2|ENST00000550042.1|lincRNA	-3.12762484710152	9.30782687804397e-14	1.46990037822322e-12
NAPB|NAPB-001|ENSG00000125814.13|ENST00000377026.4|protein_coding	-1.27686648007503	2.03944499772954e-14	3.37399111690452e-13
GLRB|GLRB-001|ENSG00000109738.6|ENST00000264428.4|protein_coding	-1.25276499331572	3.46079577844925e-07	2.64843648966174e-06
CHRNA1|CHRNA1-002|ENSG00000138435.10|ENST00000261007.5|protein_coding	-5.1635159845485	6.6872290380679e-08	5.66478085974175e-07
DNAH6|DNAH6-201|ENSG00000115423.14|ENST00000389394.3|protein_coding	-2.3364349545785	1.89170402388265e-17	4.06503118499351e-16
KIRREL3|KIRREL3-001|ENSG00000149571.6|ENST00000525144.2|protein_coding	-5.8887210131363	3.38694449842544e-36	2.02169796151467e-34
RP11-223A3.1|RP11-223A3.1-001|ENSG00000227527.2|ENST00000436207.2|sense_overlapping	-1.3567140118142	0.00951640111396145	0.0295851407526657
BEGAIN|BEGAIN-002|ENSG00000183092.11|ENST00000556751.1|protein_coding	-2.11328321672239	7.81443400678578e-11	9.40501350706719e-10
PHTF1|PHTF1-202|ENSG00000116793.11|ENST00000393357.2|protein_coding	-1.07475925332075	8.81745649406239e-18	1.94424915694076e-16
PZP|PZP-002|ENSG00000126838.5|ENST00000535230.1|protein_coding	-2.32875872354701	0.00426632410169876	0.0147366235951477
CNPY1|CNPY1-001|ENSG00000146910.7|ENST00000321736.5|protein_coding	-5.91715036381608	6.68110383068699e-11	8.09707033984038e-10
ALDH4A1|ALDH4A1-001|ENSG00000159423.12|ENST00000375341.3|protein_coding	-1.50027473558928	9.5592836447516e-06	5.85627521981081e-05
SLC25A33|SLC25A33-001|ENSG00000171612.6|ENST00000302692.6|protein_coding	-1.11509114157792	1.77320518967605e-06	1.22099496013419e-05
AC114803.3|AC114803.3-001|ENSG00000230432.1|ENST00000417355.1|antisense	-7.75796936931405	3.07759361947636e-32	1.52573252809846e-30
HMGCS2|HMGCS2-001|ENSG00000134240.7|ENST00000369406.3|protein_coding	-4.5554887249231	9.55408333636953e-28	3.78918792402296e-26
RP11-17M24.1|RP11-17M24.1-001|ENSG00000265356.1|ENST00000584758.1|sense_intronic	-3.61851701920509	2.77340078074109e-06	1.85565382401624e-05
STARD10|STARD10-005|ENSG00000214530.3|ENST00000334805.6|protein_coding	-1.5443443346286	3.05037208719724e-07	2.35693891371383e-06
TMEM5-AS1|TMEM5-AS1-001|ENSG00000255850.1|ENST00000546214.1|antisense	-1.16357760326314	0.000335304180171848	0.00152724412078582
ABCC8|ABCC8-201|ENSG00000006071.7|ENST00000302539.4|protein_coding	-8.53148273913044	7.7627180856597e-27	2.94813664880446e-25
CHST8|CHST8-201|ENSG00000124302.8|ENST00000434302.1|protein_coding	-7.13516691265106	1.00442953748044e-99	2.93840391524106e-97
AC010127.3|AC010127.3-001|ENSG00000236107.3|ENST00000447809.2|antisense	-5.92917023283429	1.02906334330427e-15	1.89325869269061e-14
GDF1|GDF1-001|ENSG00000130283.7|ENST00000247005.6|protein_coding	-2.04371151245138	3.40090291082326e-21	9.25289855488903e-20
CASC2|CASC2-001|ENSG00000177640.11|ENST00000435944.1|antisense	-1.2642913413941	8.97471257792909e-09	8.54854392456708e-08
RP11-568K15.1|RP11-568K15.1-002|ENSG00000242193.5|ENST00000476232.2|pseudogene	-1.03194767235487	6.87933781676552e-08	5.81584533539258e-07
UBTFL6|UBTFL6-201|ENSG00000228970.5|ENST00000593671.1|pseudogene	-2.67143718972411	0.00439914822863145	0.0151370248877808
PAPPA-AS2|PAPPA-AS2-001|ENSG00000226604.2|ENST00000438048.1|antisense	-2.64364540848778	0.0167087568984967	0.0478988687377397
C21orf62|C21orf62-201|ENSG00000205929.5|ENST00000536776.1|protein_coding	-2.34042835339235	2.08683108686344e-20	5.44215340896329e-19
ACYP2|ACYP2-001|ENSG00000170634.8|ENST00000394666.3|protein_coding	-1.33884645964758	2.79782527206744e-23	8.74786701733088e-22
KIAA0408|KIAA0408-001|ENSG00000189367.10|ENST00000368281.1|protein_coding	-5.21192436302568	4.25964730797908e-36	2.52224046109936e-34
RP11-195E2.1|RP11-195E2.1-001|ENSG00000230847.4|ENST00000445744.3|pseudogene	-1.51181860287298	0.000739111347172868	0.00310118190498675
PPP1R36|PPP1R36-002|ENSG00000165807.3|ENST00000467261.1|protein_coding	-1.21285184324622	0.00393604382521852	0.0137225117290539
RIMS1|RIMS1-003|ENSG00000079841.14|ENST00000264839.7|protein_coding	-1.68355787857454	3.59706636296669e-06	2.36551346153075e-05
RP11-468N14.09|RP11-468N14.09-001|ENSG00000198277.5|ENST00000511202.1|pseudogene	-2.24090145528816	0.00326006182056281	0.0116292462407545
CSTF3-AS1|CSTF3-AS1-001|ENSG00000247151.2|ENST00000500025.2|antisense	-2.21007150896012	1.90343767923718e-05	0.000111163885837532
C5|C5-001|ENSG00000106804.6|ENST00000223642.1|protein_coding	-1.01135611900825	0.00323538216696152	0.0115551597832965
OLFM4|OLFM4-001|ENSG00000102837.6|ENST00000219022.2|protein_coding	-3.49920239132288	4.8452656324253e-07	3.61888431853565e-06
RP11-244O19.1|RP11-244O19.1-001|ENSG00000261534.1|ENST00000567068.1|sense_overlapping	-1.66939496676758	9.01529667426344e-09	8.58166787482158e-08
ANO3|ANO3-005|ENSG00000134343.8|ENST00000529242.1|protein_coding	-3.32598866367897	8.05465350690899e-12	1.06435978161288e-10
C20orf85|C20orf85-001|ENSG00000124237.5|ENST00000371168.3|protein_coding	-3.57108045279026	0.000701735478169039	0.00296244866030298
RP11-109E24.2|RP11-109E24.2-001|ENSG00000260519.1|ENST00000562054.1|antisense	-2.51394939067964	0.00390654421984651	0.0136405887572447
SLC35F1|SLC35F1-001|ENSG00000196376.6|ENST00000360388.4|protein_coding	-1.36747411688072	6.34208313510274e-23	1.94994308421312e-21
CPLX1|CPLX1-001|ENSG00000168993.10|ENST00000304062.6|protein_coding	-3.92402728137581	1.69503935309952e-52	1.72107655553372e-50
CALB1|CALB1-001|ENSG00000104327.3|ENST00000265431.3|protein_coding	-1.21940649795071	7.82431056799062e-05	0.000404028144621494
C2CD2L|C2CD2L-001|ENSG00000172375.8|ENST00000336702.3|protein_coding	-3.57409185930958	1.61826660190108e-139	1.08670280196298e-136
USP18|USP18-001|ENSG00000184979.9|ENST00000215794.7|protein_coding	-1.42868577431127	7.27704901900388e-05	0.000378680816069932
FAM84A|FAM84A-001|ENSG00000162981.12|ENST00000295092.2|protein_coding	-5.8836660031934	6.63001295513241e-147	5.02299981500762e-144
SLCO3A1|SLCO3A1-001|ENSG00000176463.9|ENST00000318445.6|protein_coding	-3.12837289405024	1.44168185098459e-69	2.2538292937059e-67
RP3-329E20.2|RP3-329E20.2-001|ENSG00000236936.1|ENST00000416959.1|antisense	-3.50712735543417	2.99551586560307e-05	0.000168523433512898
B2M|B2M-001|ENSG00000166710.13|ENST00000558401.1|protein_coding	-1.69153015045163	5.2845095579344e-20	1.3391201021294e-18
GIF|GIF-001|ENSG00000134812.3|ENST00000257248.2|protein_coding	-2.57714335630684	3.35302775724466e-06	2.21537177355754e-05
CTA-796E4.3|CTA-796E4.3-001|ENSG00000236464.1|ENST00000420391.1|lincRNA	-2.98129990019028	0.00621950283240294	0.0205304044452027
SYT16|SYT16-001|ENSG00000139973.11|ENST00000430451.2|protein_coding	-3.62093861710125	6.7312401064094e-28	2.69131192725411e-26
KIAA0895|KIAA0895-001|ENSG00000164542.8|ENST00000297063.6|protein_coding	-1.21781995546727	1.27081250232954e-10	1.49954860248925e-09
ENKUR|ENKUR-002|ENSG00000151023.12|ENST00000331161.4|protein_coding	-3.06320523960852	2.29367369742791e-22	6.82489191721072e-21
RP11-1021N1.1|RP11-1021N1.1-001|ENSG00000261130.1|ENST00000568222.1|protein_coding	-1.87858207115889	1.68928353489188e-11	2.17961836705023e-10
WNT9A|WNT9A-001|ENSG00000143816.7|ENST00000272164.5|protein_coding	-2.56748012699868	4.53220512932965e-39	3.01606002153836e-37
RSPH10B2|RSPH10B2-003|ENSG00000169402.11|ENST00000403107.1|protein_coding	-4.26843916315796	5.60065891826395e-08	4.80077368894531e-07
PSD4|PSD4-003|ENSG00000125637.11|ENST00000441564.3|protein_coding	-1.16716030690241	1.69470708526291e-12	2.37090484130034e-11
CLMN|CLMN-001|ENSG00000165959.7|ENST00000298912.4|protein_coding	-1.57267644593637	5.5470826095106e-13	8.10581848977298e-12
F13A1|F13A1-001|ENSG00000124491.11|ENST00000264870.3|protein_coding	-2.88845741225431	0.00205046877652274	0.00771687695069641
PHLDB3|PHLDB3-001|ENSG00000176531.6|ENST00000292140.5|protein_coding	-1.74884493736896	4.68311671907775e-14	7.56958696381785e-13
ARHGEF4|ARHGEF4-201|ENSG00000136002.12|ENST00000392953.3|protein_coding	-1.25403657987864	5.20928598506068e-10	5.77556371484382e-09
RP11-10L7.1|RP11-10L7.1-001|ENSG00000246375.2|ENST00000500009.2|lincRNA	-2.52803804623709	0.000240963046680961	0.00113119401656854
RP11-30P6.6|RP11-30P6.6-001|ENSG00000234155.1|ENST00000455071.1|lincRNA	-4.29063903618329	8.92302084921711e-07	6.44617352156034e-06
SYCP3|SYCP3-005|ENSG00000139351.10|ENST00000478238.1|protein_coding	-1.08861375405773	9.45473500023389e-06	5.7982369251123e-05
CALCB|CALCB-001|ENSG00000175868.9|ENST00000523376.1|protein_coding	-1.47374360745635	0.000310497158166887	0.00142568135700964
TPST2|TPST2-001|ENSG00000128294.11|ENST00000338754.4|protein_coding	-1.15280594639721	2.44427782858516e-16	4.78602233275055e-15
RHOB|RHOB-001|ENSG00000143878.8|ENST00000272233.4|protein_coding	-1.12937769108538	2.34117955334606e-07	1.83731294190481e-06
KIF19|KIF19-001|ENSG00000196169.10|ENST00000389916.4|protein_coding	-5.84200962204741	8.35382671382316e-38	5.21840418421422e-36
DHRS7|DHRS7-001|ENSG00000100612.9|ENST00000216500.5|protein_coding	-1.78575790954799	1.56424333674957e-31	7.52747522328004e-30
PLIN4|PLIN4-001|ENSG00000167676.3|ENST00000301286.3|protein_coding	-2.06390910555315	1.88546335505822e-11	2.42216459790892e-10
AC074363.1|AC074363.1-001|ENSG00000228222.1|ENST00000442316.1|lincRNA	-1.54752690631307	0.00320023127013538	0.0114420659896769
RNF208|RNF208-001|ENSG00000212864.2|ENST00000392827.1|protein_coding	-1.1785601340752	1.18030118011576e-08	1.10697955959066e-07
RP11-325F22.5|RP11-325F22.5-001|ENSG00000225329.1|ENST00000453666.1|lincRNA	-2.2225212892828	0.00890965120092557	0.0279818733029069
CBFA2T3|CBFA2T3-001|ENSG00000129993.10|ENST00000268679.4|protein_coding	-2.61372213459967	3.32732799618848e-34	1.78102464317719e-32
RP11-788H18.1|RP11-788H18.1-001|ENSG00000257729.1|ENST00000547882.1|lincRNA	-8.55183067293175	3.23531186445942e-27	1.25615978527178e-25
AP001362.1|AP001362.1-201|ENSG00000269018.1|ENST00000597463.1|protein_coding	-1.10671716638416	0.00104825340370794	0.0042486616350286
STXBP5L|STXBP5L-001|ENSG00000145087.8|ENST00000273666.6|protein_coding	-3.32223348418581	4.97836322776777e-14	8.02486079055397e-13
SLC25A34|SLC25A34-001|ENSG00000162461.7|ENST00000294454.5|protein_coding	-1.08901952099404	0.00804739985237279	0.0256556456018622
CTA-796E4.4|CTA-796E4.4-001|ENSG00000229770.1|ENST00000434510.1|antisense	-4.49169187549339	6.10898712183944e-06	3.8659722100876e-05
ARMC4|ARMC4-001|ENSG00000169126.11|ENST00000305242.5|protein_coding	-1.45108731152228	1.25556628900846e-06	8.85187715135603e-06
GNAT2|GNAT2-001|ENSG00000134183.7|ENST00000351050.3|protein_coding	-1.57990668740549	1.68520541001681e-06	1.16447063259511e-05
CTD-3118D11.2|CTD-3118D11.2-003|ENSG00000253675.1|ENST00000524253.1|antisense	-3.69861739320264	5.90361348663048e-06	3.74482755881217e-05
FAM41C|FAM41C-001|ENSG00000230368.2|ENST00000446136.1|lincRNA	-2.90508734248701	0.00289602789835665	0.0104748361259327
VSTM5|VSTM5-001|ENSG00000214376.5|ENST00000409977.1|protein_coding	-1.61695814255468	2.07125973982975e-06	1.41110241025477e-05
CNIH2|CNIH2-001|ENSG00000174871.6|ENST00000311445.6|protein_coding	-4.37062007575498	5.91539077433128e-155	5.46193910028645e-152
RP11-297P16.3|RP11-297P16.3-002|ENSG00000251577.1|ENST00000512401.1|antisense	-2.68017323225412	0.00720031820237128	0.0233358506326906
CCDC153|CCDC153-001|ENSG00000248712.3|ENST00000503566.2|protein_coding	-1.9764717313297	1.69460243853463e-20	4.43493518612778e-19
MEI4|MEI4-001|ENSG00000269964.2|ENST00000602452.2|protein_coding	-3.11027345633667	2.07347953732691e-26	7.63903988645861e-25
RP11-686F15.3|RP11-686F15.3-001|ENSG00000260492.1|ENST00000570015.1|lincRNA	-3.71549481098466	0.000413544113499572	0.00184159576813442
MESP1|MESP1-001|ENSG00000166823.5|ENST00000300057.4|protein_coding	-3.59347048592106	2.52883542232032e-12	3.48505131638519e-11
VWA7|VWA7-001|ENSG00000204396.6|ENST00000375688.4|protein_coding	-1.19694420451287	0.000247476282365399	0.0011591917747385
CYLD|CYLD-201|ENSG00000083799.13|ENST00000540145.1|protein_coding	-1.25526667565454	5.33354076995098e-15	9.3028411528773e-14
RP11-457M11.5|RP11-457M11.5-001|ENSG00000261584.1|ENST00000562904.1|lincRNA	-1.12549557205357	0.00101910682815485	0.00414369677735868
KRT15|KRT15-001|ENSG00000171346.9|ENST00000254043.3|protein_coding	-4.49094755813046	1.44549303545759e-70	2.32119471297095e-68
CHRM4|CHRM4-001|ENSG00000180720.6|ENST00000433765.2|protein_coding	-1.08127174735078	0.00715280071706801	0.0232245937128801
AC017060.1|AC017060.1-001|ENSG00000226598.1|ENST00000451792.1|lincRNA	-3.9164868599484	1.93235810011705e-12	2.69064018775488e-11
NHLH2|NHLH2-001|ENSG00000177551.5|ENST00000369506.1|protein_coding	-2.99881808252609	7.65053309721069e-07	5.57460669354585e-06
SLC7A1|SLC7A1-001|ENSG00000139514.8|ENST00000380752.5|protein_coding	-1.01442061544427	2.02282504931275e-09	2.09419802845283e-08
PHYHIP|PHYHIP-002|ENSG00000168490.9|ENST00000321613.3|protein_coding	-3.86494067392077	1.25287894715333e-73	2.12751806043331e-71
IDS|IDS-006|ENSG00000241489.3|ENST00000422081.2|protein_coding	-2.18368079412404	3.228750020987e-54	3.40713845964653e-52
ASTN2|ASTN2-201|ENSG00000148219.12|ENST00000313400.4|protein_coding	-3.20165343958403	4.33450839408186e-100	1.28071719519937e-97
SNED1|SNED1-001|ENSG00000162804.9|ENST00000310397.8|protein_coding	-1.89414717119777	9.21314379841091e-15	1.57626380898464e-13
EPHA6|EPHA6-002|ENSG00000080224.13|ENST00000389672.5|protein_coding	-1.41145415464249	9.03965946177248e-18	1.99027435258563e-16
CTD-2568P8.1|CTD-2568P8.1-001|ENSG00000258556.1|ENST00000554773.1|lincRNA	-3.42463508364942	0.00126100921084044	0.00501602573407413
RP1-272L16.1|RP1-272L16.1-001|ENSG00000224260.2|ENST00000424696.2|lincRNA	-2.70913160903125	0.0138605665347038	0.0408081189363994
KCNK16|KCNK16-003|ENSG00000095981.6|ENST00000425054.2|protein_coding	-10.4710630011644	3.944136244033e-68	6.1014342200232e-66
C9orf24|C9orf24-001|ENSG00000164972.8|ENST00000297623.2|protein_coding	-2.55676193034093	0.000428919679570376	0.00190061334317125
RP11-862G15.1|RP11-862G15.1-001|ENSG00000258742.1|ENST00000557689.1|lincRNA	-5.35647993292995	9.76925653775768e-09	9.25464004235736e-08
FABP7|FABP7-001|ENSG00000164434.7|ENST00000368444.3|protein_coding	-5.60563498152395	4.84883802231026e-52	4.87308221242181e-50
MDGA1|MDGA1-201|ENSG00000112139.10|ENST00000297153.7|protein_coding	-2.02915442717548	1.25313980304781e-08	1.16950479345084e-07
VWA5B2|VWA5B2-001|ENSG00000145198.10|ENST00000426955.2|protein_coding	-7.13402152009359	1.09935159463044e-107	3.69119790528928e-105
HSPA12A|HSPA12A-001|ENSG00000165868.8|ENST00000369209.3|protein_coding	-1.00280252433655	7.21709894276683e-08	6.08224821625589e-07
RP11-335O4.3|RP11-335O4.3-001|ENSG00000235872.2|ENST00000425371.2|antisense	-1.1520299684838	4.08122518734302e-12	5.52648765400661e-11
RP11-85G21.2|RP11-85G21.2-001|ENSG00000237189.1|ENST00000434098.1|lincRNA	-3.47846930070545	0.00105502455829921	0.00427200364863186
TTLL6|TTLL6-004|ENSG00000170703.11|ENST00000490027.1|protein_coding	-5.45432247689612	1.10791386093829e-93	2.7279609040953e-91
RP11-354E11.2|RP11-354E11.2-002|ENSG00000233968.2|ENST00000431157.2|antisense	-3.42271093876559	0.00132576387984028	0.00524465729784989
SYNJ2|SYNJ2-002|ENSG00000078269.9|ENST00000355585.4|protein_coding	-1.27897455825762	4.72516044552529e-20	1.20565257299788e-18
SERPINF2|SERPINF2-001|ENSG00000167711.9|ENST00000382061.4|protein_coding	-3.98169897638106	3.0143608255605e-07	2.33155286159257e-06
IDS|IDS-001|ENSG00000010404.13|ENST00000340855.6|protein_coding	-2.31328044042387	2.7589313099257e-43	2.08486300292518e-41
KIAA1244|KIAA1244-001|ENSG00000112379.8|ENST00000251691.4|protein_coding	-3.03342536983458	5.38722366466536e-17	1.11234310006895e-15
DHRS2|DHRS2-005|ENSG00000100867.10|ENST00000556701.1|protein_coding	-2.49642820669946	2.24986377360344e-21	6.18963919168163e-20
REEP1|REEP1-001|ENSG00000068615.12|ENST00000165698.5|protein_coding	-1.03111048525849	0.00969043878737941	0.0300493819419563
ADH6|ADH6-002|ENSG00000172955.13|ENST00000394897.1|protein_coding	-2.53657183759528	7.14284327384594e-14	1.14019227559333e-12
RP11-244K5.8|RP11-244K5.8-201|ENSG00000268592.2|ENST00000596229.1|antisense	-2.33117912529669	1.60362326693099e-12	2.24986973732241e-11
CEACAM6|CEACAM6-001|ENSG00000086548.8|ENST00000199764.6|protein_coding	-2.94019492574105	1.40133735212482e-05	8.36109210266753e-05
RP11-1280N14.3|RP11-1280N14.3-001|ENSG00000251634.2|ENST00000512908.2|pseudogene	-3.00970985110406	2.38677942711397e-20	6.1915866315133e-19
CACNG4|CACNG4-001|ENSG00000075461.5|ENST00000262138.3|protein_coding	-1.10328126417585	9.87649157007523e-10	1.06426220430712e-08
PLCB4|PLCB4-202|ENSG00000101333.12|ENST00000334005.3|protein_coding	-2.09299387740579	1.06811393368099e-23	3.42294603020305e-22
PLS1|PLS1-001|ENSG00000120756.8|ENST00000457734.2|protein_coding	-1.94885701126959	1.95131113949045e-47	1.70074897458774e-45
TMPRSS3|TMPRSS3-006|ENSG00000160183.9|ENST00000474596.1|protein_coding	-1.58021553445947	0.00361728547506919	0.0127374489252615
DNAH7|DNAH7-001|ENSG00000118997.9|ENST00000312428.6|protein_coding	-2.6054918305224	3.33498034399108e-23	1.03834208876612e-21
MCOLN3|MCOLN3-001|ENSG00000055732.8|ENST00000370589.2|protein_coding	-2.3472152009129	5.3107006569178e-38	3.36007007087688e-36
GRM4|GRM4-001|ENSG00000124493.9|ENST00000538487.2|protein_coding	-7.51835406358914	2.98438653184048e-67	4.49201569603044e-65
DSC3|DSC3-001|ENSG00000134762.12|ENST00000360428.4|protein_coding	-1.41245311816296	4.66824754877494e-06	3.00965983686784e-05
ERMN|ERMN-002|ENSG00000136541.10|ENST00000410096.1|protein_coding	-3.84615312194944	2.06107828205519e-10	2.38537720328573e-09
STK32C|STK32C-004|ENSG00000165752.12|ENST00000462160.1|protein_coding	-1.84013408361752	1.22942381594624e-23	3.92711194483929e-22
GUSBP1|GUSBP1-002|ENSG00000183666.12|ENST00000508973.1|pseudogene	-3.88090278355403	3.87352643898864e-143	2.66165315564645e-140
RP11-101E14.2|RP11-101E14.2-002|ENSG00000237767.1|ENST00000445606.1|lincRNA	-2.46992402036589	0.000159554813446693	0.000775006752081118
NEGR1|NEGR1-001|ENSG00000172260.9|ENST00000357731.5|protein_coding	-6.18188288715688	4.35126559120876e-78	8.08596505807832e-76
CD109|CD109-001|ENSG00000156535.9|ENST00000287097.5|protein_coding	-2.14680360407454	1.1803974420208e-15	2.15957914671137e-14
LINC01014|LINC01014-001|ENSG00000223941.1|ENST00000455307.1|sense_intronic	-3.34346960228669	0.0018146753225065	0.00692831267012527
OR51E1|OR51E1-001|ENSG00000180785.8|ENST00000396952.5|protein_coding	-9.15513847130181	5.93739449546532e-36	3.49466524218155e-34
CTD-2523D13.2|CTD-2523D13.2-001|ENSG00000254854.1|ENST00000533253.1|antisense	-2.47512391571897	0.0150076860939177	0.0437094234615068
C1orf194|C1orf194-004|ENSG00000179902.8|ENST00000369949.4|protein_coding	-4.22162326637793	2.83861520740386e-09	2.88221867811553e-08
MBP|MBP-005|ENSG00000197971.10|ENST00000397860.3|protein_coding	-2.15760668793525	7.26041678566169e-65	1.02642839600931e-62
CTB-50L17.14|CTB-50L17.14-001|ENSG00000267385.1|ENST00000586020.1|protein_coding	-2.34441006088294	4.10005930115523e-12	5.54944810679036e-11
SPTBN4|SPTBN4-001|ENSG00000160460.11|ENST00000352632.3|protein_coding	-5.40015900465803	1.78764604368317e-74	3.14402247932777e-72
RP11-1415C14.4|RP11-1415C14.4-001|ENSG00000254701.2|ENST00000508650.2|pseudogene	-2.43530458050268	0.000325892657607704	0.00148896711834464
RAB40B|RAB40B-001|ENSG00000141542.6|ENST00000571995.1|protein_coding	-1.06760994344137	1.949543323952e-13	2.97536965871951e-12
ME3|ME3-203|ENSG00000151376.12|ENST00000543262.1|protein_coding	-2.92211453544306	8.48787001290375e-57	9.7584083763139e-55
CHRNA2|CHRNA2-201|ENSG00000120903.6|ENST00000407991.1|protein_coding	-5.61125262415748	1.57093859937421e-12	2.20610849789495e-11
WDR72|WDR72-001|ENSG00000166415.10|ENST00000396328.1|protein_coding	-1.09111174363749	0.0128638201857614	0.0383036677445017
MLN|MLN-001|ENSG00000096395.6|ENST00000430124.2|protein_coding	-2.77846350703305	0.00475197102141516	0.0162001255070675
DCC|DCC-001|ENSG00000187323.7|ENST00000442544.2|protein_coding	-2.47181607629687	4.87857177185402e-12	6.56407833073637e-11
DUSP18|DUSP18-002|ENSG00000167065.9|ENST00000403268.1|protein_coding	-1.04362592280243	2.70213660775181e-10	3.08500890066626e-09
RP11-605F22.1|RP11-605F22.1-001|ENSG00000259385.1|ENST00000559875.1|antisense	-1.68946001470921	0.0116231872971651	0.0351443220496661
RP4-673D20.3|RP4-673D20.3-001|ENSG00000232528.3|ENST00000418979.2|pseudogene	-1.71073504368467	0.00759616336290238	0.0244279319638307
SCUBE2|SCUBE2-201|ENSG00000175356.8|ENST00000457346.2|protein_coding	-1.44861566235217	1.41629426248747e-05	8.44375435305029e-05
LINC00237|LINC00237-003|ENSG00000225127.2|ENST00000455890.2|lincRNA	-5.66421981244388	9.58891620848424e-10	1.0359184907206e-08
RP11-355I22.5|RP11-355I22.5-001|ENSG00000258842.1|ENST00000553990.1|lincRNA	-3.84246257126594	4.81880223415772e-06	3.09658872580814e-05
KAT6B|KAT6B-003|ENSG00000156650.8|ENST00000287239.4|protein_coding	-1.48723098981067	3.62496589408798e-19	8.68668834327798e-18
LOXL4|LOXL4-001|ENSG00000138131.3|ENST00000260702.3|protein_coding	-1.25269437834486	3.41409417826337e-05	0.000189688305161993
RTN4RL2|RTN4RL2-001|ENSG00000186907.3|ENST00000335099.3|protein_coding	-3.26395715249862	3.45930630941388e-18	7.83835303100091e-17
CHDH|CHDH-001|ENSG00000016391.6|ENST00000315251.6|protein_coding	-1.95114797977736	3.87255497781894e-20	9.95843184766025e-19
HIST1H2AG|HIST1H2AG-001|ENSG00000196787.2|ENST00000359193.2|protein_coding	-2.69014416676553	2.8671456258281e-29	1.23133069485963e-27
MGLL|MGLL-201|ENSG00000074416.9|ENST00000265052.5|protein_coding	-1.8104336090339	8.76450805288982e-09	8.3644999818713e-08
RP11-967K21.1|RP11-967K21.1-001|ENSG00000247934.3|ENST00000473753.2|antisense	-1.25310846790813	6.27094002211009e-05	0.000331699722222139
C1orf173|C1orf173-001|ENSG00000178965.9|ENST00000326665.5|protein_coding	-6.65336144295193	2.08476604889761e-55	2.28142897951029e-53
MPO|MPO-001|ENSG00000005381.6|ENST00000225275.3|protein_coding	-3.94925471256905	0.000134251215621973	0.000661781893223628
GPR179|GPR179-001|ENSG00000188888.7|ENST00000342292.4|protein_coding	-6.39003310410915	3.20066856698565e-83	6.61329749291784e-81
TNFRSF11B|TNFRSF11B-001|ENSG00000164761.4|ENST00000297350.4|protein_coding	-1.77703971195752	0.000757498114155533	0.0031730543006358
ZG16B|ZG16B-001|ENSG00000162078.7|ENST00000382280.3|protein_coding	-3.84366008512306	0.000193905374274836	0.00092677484530873
CKMT1A|CKMT1A-001|ENSG00000223572.5|ENST00000434505.1|protein_coding	-2.80746814026138	4.02606681267434e-17	8.44873551946653e-16
RP11-73C9.1|RP11-73C9.1-001|ENSG00000260978.1|ENST00000563044.1|antisense	-4.98426948678514	3.11320765209202e-21	8.50933825128243e-20
OR5G3|OR5G3-001|ENSG00000241356.1|ENST00000435756.1|polymorphic_pseudogene	-3.11785994487584	0.00399341077327091	0.013888101237975
AC123023.1|AC123023.1-001|ENSG00000236452.1|ENST00000455974.1|lincRNA	-6.89480597955264	9.69384891237356e-16	1.78903281582699e-14
LINC00263|LINC00263-001|ENSG00000235823.1|ENST00000454935.1|processed_transcript	-1.10258426269035	2.30330426266224e-05	0.000132224074312961
RP11-686F15.2|RP11-686F15.2-001|ENSG00000260030.1|ENST00000566418.1|lincRNA	-4.46798154126627	6.48627851486795e-06	4.08287326968051e-05
CPEB3|CPEB3-001|ENSG00000107864.10|ENST00000412050.4|protein_coding	-1.16338905362477	5.86849398684284e-09	5.71699280676708e-08
RBFOX3|RBFOX3-201|ENSG00000167281.14|ENST00000415831.1|protein_coding	-3.53056928404236	1.41424791376952e-16	2.80636555461035e-15
GSTM3P1|GSTM3P1-001|ENSG00000227693.1|ENST00000447621.1|pseudogene	-6.2871970006523	1.114288243359e-12	1.58745779780753e-11
ARC|ARC-001|ENSG00000198576.2|ENST00000356613.2|protein_coding	-4.57315928989201	6.94661162415685e-22	1.9908005204555e-20
ACSL6|ACSL6-001|ENSG00000164398.8|ENST00000379264.2|protein_coding	-3.69523347926302	7.40766116852425e-12	9.84146423320081e-11
C4orf50|C4orf50-001|ENSG00000181215.8|ENST00000531445.1|protein_coding	-4.13262996619821	1.73259101687382e-09	1.80957464742209e-08
FKBP6|FKBP6-004|ENSG00000077800.7|ENST00000445032.1|protein_coding	-2.99547868877135	6.94457639162289e-05	0.000362785358280201
RP1-63G5.5|RP1-63G5.5-001|ENSG00000243902.2|ENST00000430883.1|sense_overlapping	-3.52565028493013	2.29690370858906e-05	0.000131882265599846
PXMP4|PXMP4-001|ENSG00000101417.7|ENST00000409299.3|protein_coding	-1.25353988748868	6.92977296764774e-06	4.34814189583962e-05
ROR1|ROR1-001|ENSG00000185483.7|ENST00000371079.1|protein_coding	-2.12447530062962	8.70743513044998e-24	2.81486417723638e-22
FGFR4|FGFR4-001|ENSG00000160867.10|ENST00000292408.4|protein_coding	-1.33270200363652	3.80264211689883e-07	2.88834618581002e-06
LRRC23|LRRC23-001|ENSG00000010626.10|ENST00000007969.8|protein_coding	-2.06928379349659	2.16312544734143e-39	1.45589675609561e-37
RP11-375B1.3|RP11-375B1.3-001|ENSG00000248859.2|ENST00000512115.2|lincRNA	-2.9128024249626	1.86885216028749e-06	1.28416220418638e-05
LL0XNC01-116E7.4|LL0XNC01-116E7.4-001|ENSG00000230312.2|ENST00000451950.2|pseudogene	-1.55453933532854	0.00220154192391852	0.00821844083714725
NPW|NPW-001|ENSG00000183971.5|ENST00000566435.1|protein_coding	-2.27393387995974	5.85585242270189e-05	0.000311248194879606
GPR68|GPR68-202|ENSG00000119714.6|ENST00000535815.1|protein_coding	-2.39777221085723	6.12042375349684e-13	8.90838229776212e-12
FRMPD4|FRMPD4-001|ENSG00000169933.8|ENST00000380682.1|protein_coding	-4.17934094825213	1.07651506423943e-09	1.15538650937459e-08
INSRR|INSRR-001|ENSG00000027644.4|ENST00000368195.3|protein_coding	-4.90682773706517	6.55841116420628e-21	1.76004881624708e-19
SLC5A9|SLC5A9-002|ENSG00000117834.8|ENST00000493837.2|protein_coding	-3.14156724109237	1.11295816018237e-17	2.43589442658582e-16
TCP10L|TCP10L-001|ENSG00000242220.2|ENST00000300258.3|protein_coding	-1.58986811555312	0.0086960618244019	0.0274247559745547
PRRG2|PRRG2-002|ENSG00000126460.6|ENST00000543867.2|protein_coding	-1.51599483386483	1.32848599213045e-09	1.4089294906489e-08
LINC01057|LINC01057-005|ENSG00000224081.3|ENST00000442418.1|lincRNA	-1.82915743295429	6.09043979284498e-15	1.05421338347505e-13
RP11-159K7.2|RP11-159K7.2-003|ENSG00000250358.1|ENST00000507565.1|lincRNA	-5.58095257848433	1.92289379890646e-09	1.99914648403551e-08
CLDN10|CLDN10-001|ENSG00000134873.5|ENST00000376873.3|protein_coding	-1.94126998409285	1.25712961698638e-14	2.12861941507716e-13
TMEM38A|TMEM38A-001|ENSG00000072954.2|ENST00000187762.2|protein_coding	-1.12188658180219	0.00119886065140058	0.00479528031229631
NKX6-3|NKX6-3-002|ENSG00000165066.11|ENST00000524115.2|protein_coding	-3.49460691224286	0.00103494857526066	0.00420126816912254
RP11-379K22.3|RP11-379K22.3-001|ENSG00000270919.1|ENST00000603875.1|antisense	-1.19127784948439	3.81376697297096e-06	2.49745950244621e-05
NFIX|NFIX-201|ENSG00000008441.12|ENST00000358552.3|protein_coding	-2.39256247490719	4.39308599796288e-07	3.3011829089982e-06
SERPINA3|SERPINA3-002|ENSG00000196136.12|ENST00000467132.1|protein_coding	-5.36703903269821	5.8516364225635e-30	2.59997445680427e-28
CTD-2165H16.3|CTD-2165H16.3-001|ENSG00000248791.1|ENST00000503819.1|pseudogene	-6.25879528930824	2.17783128036822e-12	3.0182167373846e-11
PKD1L3|PKD1L3-001|ENSG00000187008.2|ENST00000534738.1|processed_transcript	-1.72808663359138	3.53408102454142e-05	0.000195986283844079
GPR160|GPR160-001|ENSG00000173890.12|ENST00000355897.5|protein_coding	-3.75168904896391	4.87138917656842e-81	9.53211496689186e-79
BCAT1|BCAT1-001|ENSG00000060982.10|ENST00000261192.7|protein_coding	-1.50568513788201	0.00903616328654429	0.0283114004886787
CPM|CPM-201|ENSG00000135678.7|ENST00000338356.3|protein_coding	-4.44849433120042	2.57654321541343e-37	1.58272603712725e-35
RPRM|RPRM-001|ENSG00000177519.3|ENST00000325926.3|protein_coding	-1.51378187744751	4.24083514281874e-11	5.24065060497137e-10
ST3GAL6|ST3GAL6-004|ENSG00000064225.8|ENST00000486249.1|protein_coding	-1.59941911145136	1.14441781927064e-10	1.35799651831284e-09
AZGP1|AZGP1-003|ENSG00000160862.8|ENST00000411734.1|protein_coding	-2.20898237477809	0.0170939164546433	0.0488182823782473
FAM167A|FAM167A-001|ENSG00000154319.10|ENST00000284486.4|protein_coding	-2.66923777259637	1.88031898861428e-70	2.98697769659065e-68
CADPS|CADPS-013|ENSG00000163618.13|ENST00000383710.4|protein_coding	-3.1755133022808	6.12785043863454e-22	1.76988853284785e-20
PECR|PECR-001|ENSG00000115425.9|ENST00000265322.7|protein_coding	-1.52250709163826	4.21809714576717e-09	4.17248464566396e-08
RP11-408P14.1|RP11-408P14.1-001|ENSG00000243199.1|ENST00000466377.1|pseudogene	-1.07486231480656	0.00414162607592132	0.0143478280765913
IFNA17|IFNA17-001|ENSG00000234829.2|ENST00000413767.2|protein_coding	-2.68991749770491	0.0151297787831452	0.0440012233766178
SCAMP5|SCAMP5-002|ENSG00000198794.7|ENST00000361900.6|protein_coding	-2.19354550020939	4.79697927218912e-40	3.32714428533737e-38
RSAD2|RSAD2-001|ENSG00000134321.7|ENST00000382040.3|protein_coding	-6.35874584397388	2.48311281153115e-118	9.91466678950146e-116
PDX1-AS1|PDX1-AS1-001|ENSG00000247381.2|ENST00000499662.2|antisense	-3.51077934154848	5.26885089968123e-10	5.8394125106107e-09
C7orf57|C7orf57-201|ENSG00000164746.9|ENST00000539619.1|protein_coding	-2.18836721015088	0.00394956208874501	0.0137566557864139
RP11-64K12.4|RP11-64K12.4-001|ENSG00000259368.1|ENST00000558421.1|antisense	-4.79153015668686	2.10430867093089e-25	7.36682562796148e-24
RP11-16N11.2|RP11-16N11.2-001|ENSG00000260572.1|ENST00000566372.1|antisense	-1.7698122434213	0.000123177531231887	0.000610863799145443
SOX21-AS1|SOX21-AS1-001|ENSG00000227640.2|ENST00000438290.2|lincRNA	-6.69382144447418	1.57306618421905e-63	2.16183193233118e-61
ANKRD26P2|ANKRD26P2-001|ENSG00000235550.1|ENST00000445530.1|pseudogene	-3.97562368680138	0.000121049401212561	0.000601218130379483
DNAH5|DNAH5-001|ENSG00000039139.9|ENST00000265104.4|protein_coding	-2.13661818090542	9.20353200919609e-24	2.96874192440739e-22
RP11-855O10.2|RP11-855O10.2-001|ENSG00000250230.2|ENST00000506329.2|lincRNA	-4.29905773605348	1.842370803127e-05	0.000107987562229704
LINC00404|LINC00404-001|ENSG00000229520.1|ENST00000418660.1|lincRNA	-5.01213093107745	2.68494944370411e-07	2.09264577191045e-06
RP11-361F15.2|RP11-361F15.2-001|ENSG00000225135.1|ENST00000443556.1|lincRNA	-1.09443927401634	0.00131200574280706	0.00519440354853548
NR4A2|NR4A2-001|ENSG00000153234.9|ENST00000339562.4|protein_coding	-2.05689414876791	4.2978017107078e-17	8.98147343885385e-16
RP11-362F19.1|RP11-362F19.1-003|ENSG00000248810.1|ENST00000511213.1|lincRNA	-4.05300346338445	6.40600746892008e-12	8.53758695012096e-11
RP11-624G17.3|RP11-624G17.3-001|ENSG00000255301.1|ENST00000528885.1|antisense	-3.18147686349499	1.56084473816918e-09	1.64180418222445e-08
RP11-625L16.3|RP11-625L16.3-001|ENSG00000256482.1|ENST00000545410.1|antisense	-1.96355764648999	6.00181352965461e-05	0.000318547843292087
RFPL2|RFPL2-203|ENSG00000128253.9|ENST00000400236.3|protein_coding	-3.57295325066427	3.16689411178933e-12	4.33204723708516e-11
SORD|SORD-001|ENSG00000140263.9|ENST00000267814.9|protein_coding	-2.28493913717896	6.13195721141327e-24	1.9953847987404e-22
IQUB|IQUB-001|ENSG00000164675.6|ENST00000324698.6|protein_coding	-1.21835749828722	1.37138739345811e-05	8.20084665341163e-05
FSTL5|FSTL5-003|ENSG00000168843.9|ENST00000379164.4|protein_coding	-4.68877943193124	6.22501632014711e-12	8.30557197084172e-11
RSBN1L-AS1|RSBN1L-AS1-004|ENSG00000214293.4|ENST00000416650.1|lincRNA	-1.05442526817942	9.56318074900278e-13	1.36834528615392e-11
TRPM5|TRPM5-002|ENSG00000070985.9|ENST00000533881.1|protein_coding	-2.86249840741127	2.3308351063071e-10	2.67869252765678e-09
PTER|PTER-002|ENSG00000165983.10|ENST00000378000.1|protein_coding	-1.45787299477194	4.06570109773418e-07	3.07393219894452e-06
RP11-103G8.2|RP11-103G8.2-002|ENSG00000240137.1|ENST00000475393.1|antisense	-1.20501871700519	2.21235565601575e-06	1.50134296206471e-05
CDH7|CDH7-001|ENSG00000081138.9|ENST00000397968.2|protein_coding	-3.12671886155119	2.01066201527748e-73	3.37551310030703e-71
BHMT|BHMT-001|ENSG00000145692.10|ENST00000274353.5|protein_coding	-3.31222280544264	6.12673772220072e-14	9.82239389462099e-13
CTRC|CTRC-201|ENSG00000162438.7|ENST00000375943.2|protein_coding	-3.81769020460993	2.65848559832491e-05	0.000150826178904966
C7orf41|C7orf41-001|ENSG00000180354.11|ENST00000324453.8|protein_coding	-1.46371637745522	4.13380195575809e-20	1.06106322598629e-18
PDK4|PDK4-001|ENSG00000004799.7|ENST00000005178.5|protein_coding	-4.37465637393669	1.6972098673427e-90	4.04414999599797e-88
ESRRG|ESRRG-202|ENSG00000196482.12|ENST00000391890.3|protein_coding	-1.47944511809117	5.2717756676894e-08	4.53728970734689e-07
AC006132.1|AC006132.1-003|ENSG00000267757.1|ENST00000587092.1|protein_coding	-2.70030821925974	1.61300136568849e-12	2.26088004516119e-11
PDE2A|PDE2A-001|ENSG00000186642.11|ENST00000334456.5|protein_coding	-5.41612600495874	2.85168279321849e-193	4.43466692059087e-190
CCL2|CCL2-001|ENSG00000108691.5|ENST00000225831.4|protein_coding	-1.18041928693806	0.0159709456153837	0.0460788526606526
MFAP4|MFAP4-003|ENSG00000166482.7|ENST00000497081.2|protein_coding	-2.34776317669699	4.75459541652984e-20	1.21106923079489e-18
RP11-91I20.3|RP11-91I20.3-001|ENSG00000228862.3|ENST00000526470.1|lincRNA	-3.31706285907884	0.000394882669097129	0.00176915818405047
LSS|LSS-001|ENSG00000160285.10|ENST00000397728.3|protein_coding	-1.31708428747536	9.71618271791776e-07	6.97144368058077e-06
KIAA1324|KIAA1324-001|ENSG00000116299.12|ENST00000369936.1|protein_coding	-5.83738907887149	1.22773631049999e-199	2.01532915368573e-196
RP11-251M1.1|RP11-251M1.1-001|ENSG00000228401.3|ENST00000411904.1|antisense	-2.9623976499924	0.00656465076011472	0.0215111163368204
RP1-288L1.4|RP1-288L1.4-001|ENSG00000237316.1|ENST00000440858.1|lincRNA	-2.20646678562636	0.00171508713978978	0.00658467771821317
FGF17|FGF17-001|ENSG00000158815.6|ENST00000359441.3|protein_coding	-2.28465028408512	1.8509893321445e-07	1.47574694540944e-06
NTN3|NTN3-001|ENSG00000162068.1|ENST00000293973.1|protein_coding	-1.48440743133528	4.71545829240154e-12	6.35618823748122e-11
CHL1|CHL1-001|ENSG00000134121.5|ENST00000256509.2|protein_coding	-4.65752975722944	2.61526663151842e-48	2.32750852896008e-46
AC019117.2|AC019117.2-001|ENSG00000236039.1|ENST00000439046.1|lincRNA	-5.27494225016102	4.14971022278457e-17	8.68968731060353e-16
AC092675.4|AC092675.4-001|ENSG00000227987.1|ENST00000413274.1|sense_intronic	-4.66808313585416	2.00810624242405e-06	1.37187318254112e-05
RP11-351J23.2|RP11-351J23.2-001|ENSG00000272549.1|ENST00000609107.1|lincRNA	-2.14446846898184	7.09029020588833e-09	6.85301945415055e-08
P4HTM|P4HTM-004|ENSG00000178467.13|ENST00000484115.1|protein_coding	-1.4895567401768	2.2141646520588e-19	5.37567156732798e-18
NHS|NHS-001|ENSG00000188158.10|ENST00000380060.3|protein_coding	-1.70553046682503	1.19440701654713e-20	3.15381091312941e-19
FAM183A|FAM183A-002|ENSG00000186973.6|ENST00000410025.1|protein_coding	-2.85963001884951	1.09632721359446e-09	1.17494306057583e-08
BATF2|BATF2-001|ENSG00000168062.5|ENST00000301887.4|protein_coding	-1.58920118535325	5.69490605874704e-16	1.07450440177394e-14
TRIM50|TRIM50-001|ENSG00000146755.6|ENST00000333149.2|protein_coding	-3.63647014460882	2.66517295894802e-09	2.71638031797299e-08
FOXA3|FOXA3-001|ENSG00000170608.2|ENST00000302177.2|protein_coding	-1.27099698468866	0.00011269243904439	0.000563977556985872
GBA3|GBA3-001|ENSG00000249948.2|ENST00000508166.1|polymorphic_pseudogene	-1.58024345678212	0.00567234550922598	0.0189293870297154
C8orf37|C8orf37-001|ENSG00000156172.5|ENST00000286688.5|protein_coding	-1.12703205148939	3.36130569283895e-17	7.09910645506165e-16
CHST7|CHST7-001|ENSG00000147119.3|ENST00000276055.3|protein_coding	-1.08170507432274	5.72392430581298e-06	3.63318563832129e-05
STX1A|STX1A-001|ENSG00000106089.7|ENST00000222812.3|protein_coding	-3.30145560477309	5.93631833575188e-58	7.01601591465843e-56
CD1D|CD1D-001|ENSG00000158473.6|ENST00000368171.3|protein_coding	-2.33171947318613	2.52933936737056e-06	1.7023779108815e-05
KIF5A|KIF5A-001|ENSG00000155980.7|ENST00000455537.2|protein_coding	-3.57198968356655	1.64704990889489e-46	1.39843056488843e-44
SPOCK1|SPOCK1-001|ENSG00000152377.8|ENST00000394945.1|protein_coding	-1.13768187043832	0.000792389884822764	0.00330641772727838
RP11-91K11.2|RP11-91K11.2-001|ENSG00000235434.1|ENST00000454736.1|antisense	-3.20674534671568	0.00285362694980894	0.0103442664073126
LGALS8-AS1|LGALS8-AS1-001|ENSG00000223776.4|ENST00000487567.1|antisense	-1.07947418305685	0.0164912304805382	0.0473764109876968
AC018755.1|AC018755.1-201|ENSG00000167765.3|ENST00000301439.3|protein_coding	-1.21422047326499	0.000139678040589236	0.0006852178424855
CPA4|CPA4-001|ENSG00000128510.6|ENST00000222482.4|protein_coding	-1.519428039492	0.00153266644101866	0.00595942825803111
RP11-74E22.4|RP11-74E22.4-001|ENSG00000261963.2|ENST00000575506.2|pseudogene	-6.18472816763476	5.08719520167806e-19	1.20441792166652e-17
CECR6|CECR6-001|ENSG00000183307.3|ENST00000331437.3|protein_coding	-2.02107683461559	2.66236261571431e-51	2.59619895070992e-49
KCNB2|KCNB2-001|ENSG00000182674.5|ENST00000523207.1|protein_coding	-3.7305036055363	1.11630652596825e-39	7.56502498228986e-38
TLR6|TLR6-201|ENSG00000174130.8|ENST00000436693.2|protein_coding	-1.27727867965319	0.0123865446236036	0.0371106503745302
RP4-536B24.3|RP4-536B24.3-001|ENSG00000260177.1|ENST00000561567.1|lincRNA	-3.76616959796057	0.000283982690359874	0.00131373673901099
TTC39A|TTC39A-004|ENSG00000085831.11|ENST00000447632.2|protein_coding	-2.81617893342676	1.9416329397701e-128	1.04308051766159e-125
GNA14|GNA14-001|ENSG00000156049.6|ENST00000341700.6|protein_coding	-1.44792353439031	0.00111900027711464	0.00450635153167594
GALR2|GALR2-001|ENSG00000182687.3|ENST00000329003.3|protein_coding	-3.9689336930667	1.6490712859203e-11	2.13238990306727e-10
SPNS2|SPNS2-001|ENSG00000183018.4|ENST00000329078.3|protein_coding	-2.60375421148472	1.36867534718053e-25	4.84895089725936e-24
FBP1|FBP1-201|ENSG00000165140.5|ENST00000415431.1|protein_coding	-1.84223570440205	4.40626456730077e-09	4.34697493055211e-08
SPTBN2|SPTBN2-001|ENSG00000173898.7|ENST00000533211.1|protein_coding	-1.06664216470442	5.89881013599976e-13	8.59428713453574e-12
ADCYAP1R1|ADCYAP1R1-001|ENSG00000078549.10|ENST00000304166.4|protein_coding	-1.24034773256846	6.76748207149817e-05	0.00035453686660737
AC005082.12|AC005082.12-001|ENSG00000226816.2|ENST00000413042.2|lincRNA	-7.30405999458927	7.33604788994695e-17	1.50213587667542e-15
C8orf56|C8orf56-001|ENSG00000236939.2|ENST00000436771.1|protein_coding	-5.6409669066191	1.13884336866904e-12	1.62009653413886e-11
F7|F7-001|ENSG00000057593.9|ENST00000375581.3|protein_coding	-3.01173779603268	1.54698670257547e-16	3.0574458930433e-15
RP11-640M9.1|RP11-640M9.1-003|ENSG00000236943.2|ENST00000442509.1|antisense	-1.71437184045188	3.81083538631553e-07	2.89308204417947e-06
AC009227.2|AC009227.2-001|ENSG00000224675.1|ENST00000434635.1|antisense	-3.22413524792805	0.000222495542187432	0.0010513474788121
TPPP3|TPPP3-003|ENSG00000159713.6|ENST00000564104.1|protein_coding	-2.17134649873878	1.09077250143194e-06	7.77915884620068e-06
SMARCA1|SMARCA1-004|ENSG00000102038.11|ENST00000371122.4|protein_coding	-1.06353300326877	2.88778167141273e-17	6.13409669627835e-16
PCBP3|PCBP3-001|ENSG00000183570.12|ENST00000400314.1|protein_coding	-2.03661363316639	4.95826104426678e-08	4.27867228606748e-07
ATP6V0D2|ATP6V0D2-001|ENSG00000147614.3|ENST00000285393.3|protein_coding	-4.14205500994624	2.59949038688044e-24	8.64945297985994e-23
PPP1R3F|PPP1R3F-001|ENSG00000049769.8|ENST00000055335.6|protein_coding	-1.18432401678875	3.61038780042155e-14	5.87747263576063e-13
INSM2|INSM2-001|ENSG00000168348.3|ENST00000307169.3|protein_coding	-6.07893515006079	8.61194874826323e-22	2.45141859022094e-20
RP11-2L8.1|RP11-2L8.1-001|ENSG00000225790.1|ENST00000450500.1|lincRNA	-3.56419077577099	0.000718190678810339	0.00302327681818052
KCNH6|KCNH6-005|ENSG00000173826.10|ENST00000583023.1|protein_coding	-10.2919799047577	2.12999538409602e-160	2.17017150392707e-157
SMIM5|SMIM5-002|ENSG00000204323.5|ENST00000537494.1|protein_coding	-2.25014729781331	3.53384592472410e-12	4.80508723137704e-11
PTH2R|PTH2R-001|ENSG00000144407.5|ENST00000272847.2|protein_coding	-3.1433402436825	6.55143884242769e-20	1.6530773994638e-18
CBLN2|CBLN2-001|ENSG00000141668.5|ENST00000269503.4|protein_coding	-2.31608591280022	6.82913737832889e-23	2.09315894312743e-21
CTB-178M22.1|CTB-178M22.1-001|ENSG00000253925.1|ENST00000517408.1|antisense	-3.33402926056239	0.00176592701916898	0.00675878829473908
RP5-1185K9.1|RP5-1185K9.1-001|ENSG00000238034.1|ENST00000438222.1|lincRNA	-3.28049016554864	0.00238093894537394	0.00881132302341731
IL13RA1|IL13RA1-001|ENSG00000131724.6|ENST00000371666.3|protein_coding	-1.03771363229748	1.0402445291732e-12	1.48555365410732e-11
HNRNPA1P11|HNRNPA1P11-001|ENSG00000264315.1|ENST00000580106.1|pseudogene	-3.05343604690031	3.99750439341085e-07	3.02624294932386e-06
TP73|TP73-001|ENSG00000078900.10|ENST00000378295.4|protein_coding	-1.23510279223564	0.000138845779197461	0.000681700936847354
RP11-57H12.6|RP11-57H12.6-001|ENSG00000271092.1|ENST00000604534.1|protein_coding	-1.25522860355259	2.08685273324314e-11	2.66121008671278e-10
AC005544.1|AC005544.1-201|ENSG00000214167.1|ENST00000375684.1|protein_coding	-1.2308360526436	2.8550753382973e-09	2.89793579596944e-08
BTNL9|BTNL9-001|ENSG00000165810.12|ENST00000327705.9|protein_coding	-1.02623071832946	0.0103680228101837	0.0318577339821649
KCNN4|KCNN4-001|ENSG00000104783.7|ENST00000262888.3|protein_coding	-2.34995423267874	2.79977142137873e-07	2.1768536865692e-06
ASPHD1|ASPHD1-001|ENSG00000174939.6|ENST00000308748.5|protein_coding	-1.72021729942724	1.70308365466873e-09	1.78190555044253e-08
ZDHHC1|ZDHHC1-001|ENSG00000159714.6|ENST00000348579.2|protein_coding	-1.51699203433807	2.79160879850976e-16	5.4337065329096e-15
XKR4|XKR4-001|ENSG00000206579.7|ENST00000327381.6|protein_coding	-2.47317613021671	1.04403905007611e-12	1.4902522614782e-11
PDE3B|PDE3B-001|ENSG00000152270.4|ENST00000282096.4|protein_coding	-1.69871513624188	5.4659579622818e-43	4.07834999776617e-41
JAKMIP2|JAKMIP2-001|ENSG00000176049.11|ENST00000265272.5|protein_coding	-1.39156840252634	5.30097285471981e-12	7.10975238031804e-11
RP1-212P9.2|RP1-212P9.2-001|ENSG00000226852.2|ENST00000443593.2|lincRNA	-5.66469980460998	2.48027259297701e-31	1.18200990814019e-29
SLC6A12|SLC6A12-201|ENSG00000111181.8|ENST00000397296.2|protein_coding	-2.08844905340058	5.12527749261306e-09	5.01944229612987e-08
LRP2BP|LRP2BP-001|ENSG00000109771.11|ENST00000328559.7|protein_coding	-1.23616917507011	1.23068823262736e-06	8.69723635719699e-06
MIR137HG|MIR137HG-202|ENSG00000225206.4|ENST00000538428.1|lincRNA	-6.00692100088903	3.5360618725808e-17	7.43630036648719e-16
AC007040.6|AC007040.6-201|ENSG00000228384.3|ENST00000601923.1|antisense	-2.11405584245924	0.0149765401035225	0.0436359166195425
RPL13AP20|RPL13AP20-201|ENSG00000234498.2|ENST00000424500.1|pseudogene	-1.35207295190548	0.0162250543345725	0.0467162035103892
C4B|C4B-001|ENSG00000224389.4|ENST00000435363.2|protein_coding	-2.09274580549658	0.000363474736922782	0.00164289246624712
RP11-798K23.5|RP11-798K23.5-001|ENSG00000253520.1|ENST00000521868.1|pseudogene	-1.03626131125101	5.82727395237299e-05	0.000309896442531974
AC010170.1|AC010170.1-201|ENSG00000178550.3|ENST00000325090.3|pseudogene	-2.11637672823819	2.31914988621081e-05	0.000133056158617225
FAM126A|FAM126A-002|ENSG00000122591.7|ENST00000440481.1|protein_coding	-1.02889543791027	6.37952659790572e-07	4.6936223204263e-06
DLL4|DLL4-001|ENSG00000128917.5|ENST00000249749.5|protein_coding	-3.43986757650886	8.99060855551048e-154	8.04986396938388e-151
EPHA8|EPHA8-001|ENSG00000070886.6|ENST00000166244.3|protein_coding	-1.84763492543608	4.19327310157724e-09	4.15070821883761e-08
MARCH4|MARCH4-001|ENSG00000144583.4|ENST00000273067.4|protein_coding	-8.47982578932521	1.6896732185069e-122	7.45145889361543e-120
SMKR1|SMKR1-001|ENSG00000240204.2|ENST00000462322.2|protein_coding	-1.97859674154812	2.2438953850197e-09	2.3061000675192e-08
ENOX1|ENOX1-001|ENSG00000120658.8|ENST00000261488.6|protein_coding	-1.43210201694611	0.000137206703378595	0.000674887042571558
SVOP|SVOP-001|ENSG00000166111.5|ENST00000299134.5|protein_coding	-10.2552886785635	9.31466476572768e-44	7.13006217183823e-42
BTG2|BTG2-001|ENSG00000159388.5|ENST00000290551.4|protein_coding	-1.6359574647015	3.31174886235851e-19	7.95546696228511e-18
ULBP1|ULBP1-001|ENSG00000111981.4|ENST00000229708.3|protein_coding	-2.69882847405857	1.04979680674614e-06	7.50322841048092e-06
FHAD1|FHAD1-202|ENSG00000142621.15|ENST00000358897.4|protein_coding	-1.40646099702137	1.13678482019019e-06	8.08000507148415e-06
PFKFB4|PFKFB4-001|ENSG00000114268.7|ENST00000232375.3|protein_coding	-1.68201133473596	1.57420834069099e-05	9.3287472608096e-05
LINC00961|LINC00961-001|ENSG00000235387.1|ENST00000443779.1|lincRNA	-2.41853486719493	0.00866622708297592	0.0273540232475899
ECE1|ECE1-001|ENSG00000117298.10|ENST00000415912.2|protein_coding	-2.58583775597967	1.80419233396264e-30	8.26487920799911e-29
C16orf86|C16orf86-003|ENSG00000159761.10|ENST00000459925.1|protein_coding	-1.67765667822326	5.47771781787441e-13	8.01238259231362e-12
AL117190.1|AL117190.1-201|ENSG00000221077.1|ENST00000408150.1|miRNA	-4.30797842186245	7.21238667427748e-08	6.08001110028179e-07
RP11-92K15.3|RP11-92K15.3-001|ENSG00000272264.1|ENST00000607017.1|lincRNA	-2.96469855848131	9.23228176221951e-05	0.000470402188702017
DPP10|DPP10-001|ENSG00000175497.12|ENST00000410059.1|protein_coding	-1.83358556252928	1.11307872081749e-27	4.40269571137812e-26
TCP10L2|TCP10L2-001|ENSG00000166984.7|ENST00000366832.2|protein_coding	-3.99178038345722	0.000104758335802941	0.000528117138367087
KB-1107E3.1|KB-1107E3.1-001|ENSG00000253629.1|ENST00000518749.1|antisense	-1.94191849883845	2.24860218733266e-20	5.85885792143898e-19
TTC9B|TTC9B-002|ENSG00000174521.7|ENST00000593586.1|protein_coding	-1.57849300585873	0.000747923147486649	0.00313681834475344
SPEF1|SPEF1-001|ENSG00000101222.8|ENST00000471499.1|protein_coding	-2.11670320038316	1.33787349867938e-08	1.24426025387093e-07
CTD-2105E13.15|CTD-2105E13.15-001|ENSG00000269275.1|ENST00000595064.1|antisense	-3.65912215721417	2.80416028997583e-16	5.45133706466745e-15
PPAP2C|PPAP2C-001|ENSG00000141934.5|ENST00000269812.3|protein_coding	-1.77993553987721	1.82122238341251e-05	0.000106811547762385
GALNT15|GALNT15-001|ENSG00000131386.13|ENST00000339732.5|protein_coding	-1.30226908444677	0.00316901341182583	0.0113441772812234
NDUFA4L2|NDUFA4L2-201|ENSG00000185633.6|ENST00000393825.1|protein_coding	-2.31702164813907	0.00073341943763355	0.00308079956266115
HMSD|HMSD-001|ENSG00000221887.4|ENST00000408945.3|protein_coding	-1.2272210980974	1.64281133761637e-05	9.70220799371393e-05
CRYBA2|CRYBA2-002|ENSG00000163499.7|ENST00000295728.2|protein_coding	-10.1137150589981	4.90757326765623e-42	3.60706635172733e-40
PPM1E|PPM1E-001|ENSG00000175175.4|ENST00000308249.2|protein_coding	-2.87733429859715	1.12810832710686e-46	9.60582615015173e-45
PARD6A|PARD6A-002|ENSG00000102981.5|ENST00000458121.2|protein_coding	-1.90771830169445	6.86474534487235e-22	1.97116259188477e-20
AC007879.5|AC007879.5-001|ENSG00000223725.2|ENST00000432413.2|antisense	-2.8281640598242	0.00987874016824282	0.0305608978903854
RP11-217E22.5|RP11-217E22.5-001|ENSG00000243486.1|ENST00000463297.1|lincRNA	-3.9515860328149	0.000136429617907571	0.000671511897437117
FAM57B|FAM57B-003|ENSG00000149926.9|ENST00000380495.4|protein_coding	-4.50780093346064	1.01034773747854e-52	1.0329669411515e-50
TTC7B|TTC7B-201|ENSG00000165914.10|ENST00000357056.2|protein_coding	-1.33199463640447	1.29167197345182e-27	5.09546485975712e-26
RP11-384P7.7|RP11-384P7.7-001|ENSG00000260947.1|ENST00000566968.1|lincRNA	-2.19364456581905	1.8750545897077e-24	6.28856276527736e-23
OR11Q1P|OR11Q1P-001|ENSG00000237650.1|ENST00000451582.1|pseudogene	-2.93231586426923	0.00261567357098395	0.00957686579948733
CD40|CD40-003|ENSG00000101017.9|ENST00000489304.1|protein_coding	-1.58694629368946	1.72650847724391e-07	1.38284483537885e-06
LINC00543|LINC00543-001|ENSG00000260704.1|ENST00000567234.1|lincRNA	-3.32790081975257	2.01900870555637e-40	1.41364100054678e-38
MGAM|MGAM-007|ENSG00000257335.4|ENST00000475668.2|protein_coding	-2.25107855782381	3.67905419628181e-14	5.98595893929178e-13
SPEF2|SPEF2-002|ENSG00000152582.8|ENST00000509059.1|protein_coding	-1.2994849187375	1.91373445325814e-07	1.52289555320275e-06
RP11-256I23.1|RP11-256I23.1-001|ENSG00000268896.1|ENST00000596829.1|antisense	-2.1287374963466	7.46175486848687e-08	6.26698326035195e-07
RP4-740C4.5|RP4-740C4.5-001|ENSG00000238240.2|ENST00000417061.2|pseudogene	-1.16865828967368	0.00173895312054704	0.00666566460229763
CTD-2008A1.2|CTD-2008A1.2-002|ENSG00000259479.2|ENST00000561384.2|pseudogene	-3.38288045955172	1.09486587307479e-38	7.17294943497581e-37
RP11-157E21.1|RP11-157E21.1-001|ENSG00000253593.2|ENST00000520149.2|lincRNA	-2.93473127956141	0.00240660666228692	0.00889257085558608
RP11-558F24.4|RP11-558F24.4-001|ENSG00000231789.2|ENST00000415330.2|antisense	-1.43160971544481	6.51711268282796e-11	7.91130355133598e-10
PRICKLE2-AS3|PRICKLE2-AS3-001|ENSG00000226017.2|ENST00000473434.1|antisense	-2.1687752806743	3.78282367320428e-07	2.87477086090964e-06
PGA5|PGA5-006|ENSG00000256713.3|ENST00000451616.2|protein_coding	-2.81290218520344	0.000406831697723125	0.00181498658804548
RAP1GAP|RAP1GAP-014|ENSG00000076864.15|ENST00000542643.2|protein_coding	-1.79405405905128	1.78512740055265e-19	4.36993863331643e-18
DNAI1|DNAI1-001|ENSG00000122735.11|ENST00000242317.4|protein_coding	-2.3919067623365	3.88270290212159e-06	2.5364188071852e-05
XXbac-BPG248L24.12|XXbac-BPG248L24.12-001|ENSG00000271581.1|ENST00000603274.1|pseudogene	-2.89085268932611	3.58151819321511e-29	1.53144888646783e-27
OLIG1|OLIG1-201|ENSG00000184221.8|ENST00000333063.5|protein_coding	-4.78194102072564	4.17736886805463e-10	4.69132337302965e-09
DOCK8|DOCK8-001|ENSG00000107099.11|ENST00000453981.1|protein_coding	-3.27761273479546	1.85892199312403e-56	2.10442789773316e-54
NEUROG3|NEUROG3-001|ENSG00000122859.4|ENST00000242462.4|protein_coding	-11.9367852407827	3.9239591444876e-118	1.54588294456234e-115
SIM1|SIM1-001|ENSG00000112246.5|ENST00000369208.3|protein_coding	-11.7273375145763	2.67200053163977e-106	8.87074154026519e-104
HTR1A|HTR1A-001|ENSG00000178394.3|ENST00000323865.3|protein_coding	-4.70189906298736	4.16593680255946e-10	4.68204392184193e-09
ANKRD44|ANKRD44-201|ENSG00000065413.12|ENST00000282272.8|protein_coding	-1.55034810752937	5.91487034829017e-08	5.05897376862525e-07
GSTM5|GSTM5-008|ENSG00000134201.6|ENST00000429410.2|protein_coding	-2.107583176087	0.0096458315083785	0.0299281091649753
BACE1|BACE1-001|ENSG00000186318.12|ENST00000313005.6|protein_coding	-1.83250256813915	2.2762234258633e-62	2.94980585806943e-60
RALYL|RALYL-004|ENSG00000184672.7|ENST00000518566.1|protein_coding	-4.32528902270021	1.01423258788423e-28	4.22673205560159e-27
CELA3B|CELA3B-001|ENSG00000219073.3|ENST00000337107.6|protein_coding	-2.35516068057769	6.6226576027257e-11	8.02953074221323e-10
NTNG1|NTNG1-002|ENSG00000162631.14|ENST00000294649.4|protein_coding	-2.08389701147119	1.77368579756188e-08	1.62000291377313e-07
THEM6|THEM6-001|ENSG00000130193.7|ENST00000336138.3|protein_coding	-1.38938216534541	4.57988086593801e-09	4.51072466486234e-08
ADAM29|ADAM29-010|ENSG00000168594.11|ENST00000507652.1|protein_coding	-2.52719365407966	0.0151942104201966	0.044156913080117
TPSG1|TPSG1-001|ENSG00000116176.6|ENST00000234798.4|protein_coding	-1.09662123206637	6.62011823051336e-05	0.00034811289082929
CCDC108|CCDC108-001|ENSG00000181378.9|ENST00000341552.5|protein_coding	-2.16043124962528	1.33150845337314e-13	2.06737153293832e-12
AC002480.4|AC002480.4-001|ENSG00000232949.1|ENST00000439823.1|antisense	-4.25790494524952	2.04565076107056e-11	2.61430981995466e-10
PRKRIRP8|PRKRIRP8-001|ENSG00000223963.2|ENST00000447914.2|pseudogene	-2.63011236969933	0.00840035008564816	0.0266343109754959
RP11-354M1.2|RP11-354M1.2-001|ENSG00000260798.1|ENST00000563916.1|antisense	-1.24752887045894	4.75188745674328e-09	4.66768679136947e-08
KLK12|KLK12-202|ENSG00000186474.11|ENST00000319590.4|protein_coding	-4.33640129237186	2.59821722162722e-23	8.14963102414219e-22
BTBD16|BTBD16-201|ENSG00000138152.7|ENST00000368994.2|protein_coding	-2.79465197966279	0.00196429299637711	0.00743326910399008
EBF4|EBF4-201|ENSG00000088881.16|ENST00000380648.4|protein_coding	-1.13905741299769	5.91995176552912e-09	5.76522131892185e-08
CAV2|CAV2-001|ENSG00000105971.10|ENST00000222693.4|protein_coding	-2.64198999421159	8.67143617194245e-21	2.30616493764522e-19
OTOP3|OTOP3-002|ENSG00000182938.4|ENST00000580749.1|protein_coding	-5.68985223734691	4.39709493248347e-20	1.12388377136755e-18
PLA2G16|PLA2G16-001|ENSG00000176485.6|ENST00000323646.5|protein_coding	-1.06574013880233	3.38042153217271e-05	0.000187994193508577
PELI2|PELI2-001|ENSG00000139946.5|ENST00000267460.4|protein_coding	-1.87155734560917	3.45628104380125e-18	7.83750851889451e-17
ARX|ARX-001|ENSG00000004848.6|ENST00000379044.4|protein_coding	-8.09538347133003	4.64850298348419e-35	2.62676708779554e-33
CERS1|CERS1-201|ENSG00000223802.3|ENST00000427170.2|protein_coding	-2.04453388511746	3.29582493881584e-21	8.97527552693012e-20
C4A|C4A-001|ENSG00000244731.3|ENST00000428956.2|protein_coding	-1.98609746741521	0.00209813594069608	0.00787520612801664
RP11-431I8.1|RP11-431I8.1-001|ENSG00000244078.1|ENST00000490320.1|antisense	-3.16634014494249	6.89112648373897e-07	5.04865148066044e-06
GDI1|GDI1-003|ENSG00000203879.7|ENST00000491154.1|protein_coding	-1.21551203359256	4.99225881665273e-27	1.91566586046283e-25
NAALADL1|NAALADL1-001|ENSG00000168060.10|ENST00000358658.3|protein_coding	-2.54578055471635	1.2350319660269e-26	4.60170107190376e-25
RP11-319E12.2|RP11-319E12.2-001|ENSG00000251459.1|ENST00000511962.1|lincRNA	-3.33727613159531	0.00178725276597219	0.00683155982874261
RP11-2E17.1|RP11-2E17.1-001|ENSG00000259417.2|ENST00000560778.2|lincRNA	-4.08096492091433	4.38056065200714e-09	4.32366945971855e-08
CRYL1|CRYL1-002|ENSG00000165475.9|ENST00000382812.1|protein_coding	-1.35283340937485	1.2124551917729e-11	1.58025644249289e-10
NUS1P2|NUS1P2-001|ENSG00000234685.1|ENST00000417358.1|pseudogene	-1.03816289053562	0.00412631990481731	0.0142981557672847
PDE1B|PDE1B-001|ENSG00000123360.7|ENST00000243052.3|protein_coding	-1.01848502629463	0.000275748679891709	0.00127844755135106
SLC22A13|SLC22A13-001|ENSG00000172940.7|ENST00000311856.4|protein_coding	-4.94064370724602	2.09723016700352e-15	3.77156784811035e-14
RP1-249H1.4|RP1-249H1.4-001|ENSG00000227502.2|ENST00000434296.2|lincRNA	-2.97386229184827	0.000707067772410007	0.00298325452968706
MANEAL|MANEAL-002|ENSG00000185090.10|ENST00000373045.6|protein_coding	-3.1122673972661	5.30115285693897e-18	1.18661487472709e-16
HIST4H4|HIST4H4-001|ENSG00000197837.3|ENST00000358064.3|protein_coding	-1.5256858762221	5.43433485225489e-05	0.000290601624651468
AC144521.1|AC144521.1-003|ENSG00000228956.4|ENST00000593741.1|processed_transcript	-1.31414038286686	0.00117150324004201	0.0046941153015353
ABCA6|ABCA6-001|ENSG00000154262.8|ENST00000284425.2|protein_coding	-5.38545239248607	1.61985222272372e-37	1.00339148060414e-35
AL132709.8|AL132709.8-002|ENSG00000232018.4|ENST00000442197.1|lincRNA	-3.82568876813546	0.000215931444957854	0.00102311199553716
DENND6B|DENND6B-001|ENSG00000205593.7|ENST00000413817.3|protein_coding	-1.38503949968531	3.56704239131766e-12	4.84799455088606e-11
EPHA10|EPHA10-003|ENSG00000183317.12|ENST00000373048.4|protein_coding	-1.64529063969563	2.24006051621516e-05	0.000128843815597838
RP11-109D20.2|RP11-109D20.2-001|ENSG00000259352.1|ENST00000560967.1|antisense	-2.25563457125545	1.79480018178818e-23	5.6839186464411e-22
SKOR1|SKOR1-002|ENSG00000188779.6|ENST00000554240.1|protein_coding	-2.09543399094212	6.84225338846329e-11	8.27879037137284e-10
ISX|ISX-001|ENSG00000175329.8|ENST00000308700.6|protein_coding	-1.17264720765829	0.00038368108347626	0.00172603912507202
APOL1|APOL1-003|ENSG00000100342.16|ENST00000319136.4|protein_coding	-4.19316561331572	1.47676952384772e-06	1.03105172781495e-05
GPR153|GPR153-001|ENSG00000158292.6|ENST00000377893.2|protein_coding	-3.27477494784253	4.01853680179649e-35	2.2833789785131e-33
GUCY1A2|GUCY1A2-001|ENSG00000152402.6|ENST00000526355.2|protein_coding	-1.85164234912665	2.97346841179351e-08	2.63676684163454e-07
BAI1|BAI1-001|ENSG00000181790.6|ENST00000517894.1|protein_coding	-2.26939069675118	3.94797176516946e-09	3.91839844627014e-08
NOVA2|NOVA2-001|ENSG00000104967.6|ENST00000263257.5|protein_coding	-2.20121183618918	7.21132391297748e-44	5.53436331575963e-42
FAM181B|FAM181B-001|ENSG00000182103.3|ENST00000329203.3|protein_coding	-4.62159033394282	1.37959763229648e-87	3.06488505574918e-85
ACVR1C|ACVR1C-001|ENSG00000123612.11|ENST00000243349.8|protein_coding	-5.0712271609609	2.03031459225919e-45	1.64806882575501e-43
ALDH1L2|ALDH1L2-001|ENSG00000136010.9|ENST00000258494.9|protein_coding	-2.12545555261332	1.48462635102809e-08	1.36953652181789e-07
AC093668.2|AC093668.2-201|ENSG00000256604.1|ENST00000538869.1|pseudogene	-4.52360449153593	9.073345408857e-13	1.30140843104611e-11
MLC1|MLC1-002|ENSG00000100427.11|ENST00000395876.2|protein_coding	-1.683826016109	0.00970752912283135	0.0300910997683905
PRSS3P2|PRSS3P2-001|ENSG00000250606.4|ENST00000507847.2|pseudogene	-1.50900167628103	0.0140391987940982	0.0412670321099503
VSIG1|VSIG1-201|ENSG00000101842.9|ENST00000415430.3|protein_coding	-2.97510799700639	1.76634706748078e-08	1.61429807617861e-07
RP11-616M22.3|RP11-616M22.3-001|ENSG00000261294.1|ENST00000564700.1|antisense	-1.25499155152096	8.70404957032775e-05	0.000445716729037217
TRAM1L1|TRAM1L1-001|ENSG00000174599.4|ENST00000310754.4|protein_coding	-1.29145429053251	2.38992427276996e-13	3.62314481721571e-12
CACNG2|CACNG2-001|ENSG00000166862.6|ENST00000300105.6|protein_coding	-3.36967389005343	0.00152542544346735	0.00593674204137644
CTB-171A8.1|CTB-171A8.1-002|ENSG00000266903.1|ENST00000591312.1|antisense	-1.60372835558097	0.00552332678247565	0.0184821898575094
SLC44A3|SLC44A3-001|ENSG00000143036.12|ENST00000271227.6|protein_coding	-2.85673307688997	5.58331117224632e-127	2.89421219660284e-124
ZCCHC12|ZCCHC12-001|ENSG00000174460.3|ENST00000310164.2|protein_coding	-1.16216679770571	9.50922421666705e-08	7.88353108669645e-07
RHOV|RHOV-001|ENSG00000104140.6|ENST00000220507.4|protein_coding	-2.26390068466091	3.40668277499182e-20	8.7833556677734e-19
MARCH9|MARCH9-001|ENSG00000139266.5|ENST00000266643.5|protein_coding	-1.62271635894519	7.84711909113087e-17	1.59984997488891e-15
AC078941.1|AC078941.1-002|ENSG00000236780.1|ENST00000414404.1|lincRNA	-1.76205124134825	4.70947437915875e-08	4.07588867841252e-07
SCNN1G|SCNN1G-001|ENSG00000166828.2|ENST00000300061.2|protein_coding	-7.26740659166085	2.67054312777308e-22	7.89279297724008e-21
CTD-2277K2.1|CTD-2277K2.1-002|ENSG00000258882.1|ENST00000554436.1|lincRNA	-3.53398960380723	3.09721038568064e-05	0.000173649478682554
CTD-2653D5.1|CTD-2653D5.1-001|ENSG00000255438.2|ENST00000526566.2|antisense	-1.25604866098671	2.70254482540491e-17	5.76965982342766e-16
ADCY2|ADCY2-001|ENSG00000078295.11|ENST00000338316.4|protein_coding	-3.34940186100552	8.62579569200462e-56	9.58144305682934e-54
MGAT5B|MGAT5B-010|ENSG00000167889.8|ENST00000569840.2|protein_coding	-1.88132225854488	3.58530008793628e-09	3.5873640940824e-08
PDZRN3-AS1|PDZRN3-AS1-004|ENSG00000239677.2|ENST00000608304.1|antisense	-1.44537485553538	2.03712982979249e-06	1.39041522478352e-05
CDYL2|CDYL2-001|ENSG00000166446.10|ENST00000570137.2|protein_coding	-1.44555348188767	1.1149584771015e-10	1.32463522810286e-09
PLD1|PLD1-002|ENSG00000075651.11|ENST00000356327.5|protein_coding	-1.3613145209365	5.42577546109278e-07	4.0290371336745e-06
C1QA|C1QA-001|ENSG00000173372.12|ENST00000374642.3|protein_coding	-4.13358299595502	4.85860350940142e-05	0.00026234860725929
JAZF1-AS1|JAZF1-AS1-001|ENSG00000234336.2|ENST00000436758.1|antisense	-2.26728233438776	0.00538733437744562	0.0181009289118019
C6ORF165|C6ORF165-003|ENSG00000272514.1|ENST00000489338.2|protein_coding	-1.01639921516621	0.000110640860143365	0.000554649727630814
C22orf43|C22orf43-001|ENSG00000189269.8|ENST00000317749.5|protein_coding	-3.43781330583099	1.82249630678808e-43	1.38430072947731e-41
RP11-364C11.2|RP11-364C11.2-001|ENSG00000257095.1|ENST00000537730.1|antisense	-2.75315734833546	0.0127185224984083	0.0379584369092977
SNAP25|SNAP25-004|ENSG00000132639.8|ENST00000304886.2|protein_coding	-3.72770226732353	9.03470571770185e-60	1.11693912067337e-57
RP11-234O6.2|RP11-234O6.2-001|ENSG00000249568.1|ENST00000508189.1|antisense	-4.53305764371428	4.25847073216398e-24	1.39805594136943e-22
HNF1A-AS1|HNF1A-AS1-003|ENSG00000241388.3|ENST00000433033.2|antisense	-1.62491683731259	3.83196687597195e-09	3.81351045080307e-08
CKMT1B|CKMT1B-002|ENSG00000237289.5|ENST00000437534.1|protein_coding	-2.29726887911764	5.34243454137212e-15	9.31285624742903e-14
GPR142|GPR142-001|ENSG00000257008.2|ENST00000582579.1|protein_coding	-7.8778711306625	2.59493627192162e-45	2.08917117238333e-43
DCDC1|DCDC1-010|ENSG00000170959.10|ENST00000597505.1|protein_coding	-1.66078343329879	9.41250476737927e-09	8.93386695668986e-08
TG|TG-001|ENSG00000042832.7|ENST00000220616.4|protein_coding	-1.25259342058758	0.00310619223339257	0.0111449498385003
TUBA4B|TUBA4B-001|ENSG00000243910.3|ENST00000490341.1|pseudogene	-4.51152597664993	5.13980590453785e-06	3.28358583916497e-05
DDO|DDO-001|ENSG00000203797.5|ENST00000368924.3|protein_coding	-3.14351466021987	0.000256141692601269	0.001194856108508
RP11-439M11.1|RP11-439M11.1-001|ENSG00000271947.1|ENST00000607613.1|lincRNA	-1.98253603537364	0.00318344406554886	0.0113861786472306
PIWIL3|PIWIL3-001|ENSG00000184571.9|ENST00000332271.5|protein_coding	-2.78973614683176	0.000145750841145057	0.000712406964981473
DGKE|DGKE-001|ENSG00000153933.5|ENST00000284061.3|protein_coding	-1.22954963967846	6.4032821578282e-11	7.77631639610974e-10
MYO3A|MYO3A-001|ENSG00000095777.10|ENST00000265944.5|protein_coding	-1.54979148987077	1.11721058863218e-18	2.59106917286618e-17
ELAVL3|ELAVL3-001|ENSG00000196361.5|ENST00000359227.3|protein_coding	-4.67306880107797	4.58780661424493e-53	4.73971755353479e-51
GALNTL6|GALNTL6-002|ENSG00000174473.11|ENST00000511251.1|protein_coding	-1.92277053583854	0.000197704778385676	0.000943103501285368
LARGE|LARGE-001|ENSG00000133424.16|ENST00000354992.2|protein_coding	-1.23319039461625	1.74777583255931e-36	1.04537515232045e-34
SYBU|SYBU-203|ENSG00000147642.12|ENST00000419099.1|protein_coding	-2.64816383758398	6.94028013144369e-17	1.42208361334096e-15
RP11-410N8.4|RP11-410N8.4-001|ENSG00000204393.3|ENST00000375670.1|protein_coding	-3.26347824222287	0.0023006794763091	0.00855501843525107
KCNJ15|KCNJ15-001|ENSG00000157551.13|ENST00000328656.4|protein_coding	-1.84901132677353	0.00168828169664438	0.00648597832411279
RGMB-AS1|RGMB-AS1-002|ENSG00000246763.2|ENST00000501938.2|antisense	-1.54076373508114	2.36156038685458e-07	1.85232346032366e-06
GRASP|GRASP-001|ENSG00000161835.6|ENST00000293662.4|protein_coding	-2.47686334640594	2.70702618707183e-44	2.10485533551083e-42
ANKS1B|ANKS1B-009|ENSG00000185046.14|ENST00000549493.2|protein_coding	-4.04011043403947	1.3560148803274e-56	1.54695643509782e-54
CACNG5|CACNG5-001|ENSG00000075429.4|ENST00000533854.1|protein_coding	-6.27679285332637	1.97024399502721e-21	5.43555549216329e-20
PTCH2|PTCH2-001|ENSG00000117425.9|ENST00000372192.3|protein_coding	-1.36933752935726	4.76981384962577e-05	0.000257931350320082
SYNM|SYNM-001|ENSG00000182253.10|ENST00000561323.1|protein_coding	-1.26124166093361	3.49325753552786e-05	0.000193904340413755
RIMS2|RIMS2-005|ENSG00000176406.16|ENST00000507740.1|protein_coding	-4.55003188790516	2.90178440185814e-28	1.17611829522226e-26
FAM210CP|FAM210CP-001|ENSG00000213770.3|ENST00000445714.1|pseudogene	-1.45155028214211	0.00659912930717881	0.0216145076642514
FLG|FLG-001|ENSG00000143631.10|ENST00000368799.1|protein_coding	-5.51465605336855	2.9847289052157e-09	3.02226816183716e-08
FBXO25|FBXO25-001|ENSG00000147364.12|ENST00000276326.5|protein_coding	-1.10399109171763	3.87877062668002e-10	4.37427617200438e-09
RN7SKP276|RN7SKP276-201|ENSG00000252051.1|ENST00000516242.1|misc_RNA	-3.10617644543778	0.00408755060890332	0.0141771167791133
RASGRP1|RASGRP1-001|ENSG00000172575.7|ENST00000310803.5|protein_coding	-1.22742738614647	0.000190868646097069	0.000913294880361149
CCDC24|CCDC24-002|ENSG00000159214.8|ENST00000486064.1|protein_coding	-1.0098770034525	7.1570620546838e-09	6.91303408073691e-08
AGR3|AGR3-001|ENSG00000173467.4|ENST00000310398.2|protein_coding	-4.04407876469416	2.70211481202606e-12	3.71000865943002e-11
GRIA2|GRIA2-001|ENSG00000120251.14|ENST00000296526.7|protein_coding	-9.46680349023185	7.32183431672832e-57	8.45071244360826e-55
RP11-1319K7.1|RP11-1319K7.1-001|ENSG00000179978.10|ENST00000511830.2|pseudogene	-2.52900942680218	9.82233940014388e-21	2.60521240804355e-19
RNF128|RNF128-001|ENSG00000133135.9|ENST00000255499.2|protein_coding	-3.94245614579201	1.30875774853972e-09	1.38950288164223e-08
KCNA6|KCNA6-201|ENSG00000151079.6|ENST00000433855.1|protein_coding	-2.07584287786218	5.87033742100346e-77	1.07068431961969e-74
FRG1B|FRG1B-201|ENSG00000149531.10|ENST00000358464.4|protein_coding	-2.7028988337176	0.000119829678028847	0.000596092431233477
MROH4P|MROH4P-001|ENSG00000232722.1|ENST00000431302.1|pseudogene	-2.9084289389796	0.00787437471802851	0.0251801027915139
RP1-60O19.1|RP1-60O19.1-009|ENSG00000235142.3|ENST00000602934.1|lincRNA	-5.69508916203976	6.38806279304847e-21	1.71745306047501e-19
LRTM1|LRTM1-001|ENSG00000144771.7|ENST00000273286.5|protein_coding	-3.08305427943548	7.29546037947426e-11	8.79832521764595e-10
LOXHD1|LOXHD1-201|ENSG00000167210.12|ENST00000398722.4|protein_coding	-6.4833747272597	7.7663243194197e-20	1.94701362407177e-18
SPATC1L|SPATC1L-002|ENSG00000160284.10|ENST00000291672.5|protein_coding	-1.63111900878814	5.24427818447783e-42	3.8354625622962e-40
CAMK2B|CAMK2B-002|ENSG00000058404.15|ENST00000395749.2|protein_coding	-3.98050430213469	1.76237567213696e-37	1.08939150595462e-35
GAL3ST1|GAL3ST1-002|ENSG00000128242.8|ENST00000406361.1|protein_coding	-1.32993893228095	7.59088177511786e-06	4.72682368407602e-05
CCDC37|CCDC37-001|ENSG00000163885.7|ENST00000352312.1|protein_coding	-1.87529477436766	0.00940439835383494	0.0292743108049685
SEZ6L2|SEZ6L2-002|ENSG00000174938.10|ENST00000308713.5|protein_coding	-1.47712999129067	6.80394459818004e-13	9.88378323709073e-12
WSCD1|WSCD1-001|ENSG00000179314.9|ENST00000574946.1|protein_coding	-2.47784937820261	7.07576180857789e-84	1.48274846920603e-81
FAM46C|FAM46C-001|ENSG00000183508.4|ENST00000369448.3|protein_coding	-2.9278226303396	2.03369389781323e-42	1.49849260844608e-40
SSPN|SSPN-001|ENSG00000123096.7|ENST00000242729.2|protein_coding	-1.15561912778629	3.30719232554888e-05	0.000184233807773365
AAED1|AAED1-002|ENSG00000158122.7|ENST00000375234.3|protein_coding	-2.0685100614831	1.01538961094924e-29	4.46454119564243e-28
PKLR|PKLR-002|ENSG00000143627.13|ENST00000392414.3|protein_coding	-1.86312131975188	0.00719395526334586	0.0233248980759443
GS1-256O22.5|GS1-256O22.5-001|ENSG00000227303.1|ENST00000431432.1|antisense	-4.20320398546531	3.09596567999608e-05	0.000173645592154222
HLF|HLF-001|ENSG00000108924.9|ENST00000226067.5|protein_coding	-3.48951386676496	6.26129738474813e-17	1.28921640297668e-15
BX842568.1|BX842568.1-001|ENSG00000235510.1|ENST00000421222.1|pseudogene	-2.84995523394151	0.00166887095078294	0.00641808277792316
MLF1|MLF1-003|ENSG00000178053.13|ENST00000497004.1|protein_coding	-1.51303726352385	1.64234016979071e-07	1.32188027776644e-06
ZPLD1|ZPLD1-003|ENSG00000170044.4|ENST00000306176.1|protein_coding	-2.7472031222529	0.000134446037547364	0.000662631704989483
CA10|CA10-001|ENSG00000154975.9|ENST00000442502.2|protein_coding	-1.95632407896254	0.00206383049957033	0.00776221993009223
CA8|CA8-001|ENSG00000178538.5|ENST00000317995.4|protein_coding	-3.02826527787576	1.57520313692372e-18	3.63613492864728e-17
MORN2|MORN2-001|ENSG00000188010.8|ENST00000340556.6|protein_coding	-1.03054682233803	1.08640258491858e-10	1.29174797491305e-09
VSTM2L|VSTM2L-001|ENSG00000132821.7|ENST00000373461.4|protein_coding	-4.87253712583448	1.37329068000127e-71	2.2418021945855e-69
IL1R2|IL1R2-001|ENSG00000115590.9|ENST00000332549.3|protein_coding	-2.79544642297726	0.000480092474310024	0.00210714384112274
KB-1460A1.5|KB-1460A1.5-001|ENSG00000261087.1|ENST00000565617.1|lincRNA	-1.18176408075534	0.0049117575630483	0.0166755947047441
ART4|ART4-001|ENSG00000111339.6|ENST00000228936.4|protein_coding	-3.58805730182102	4.47982012510091e-14	7.2476689059539e-13
FAM19A2|FAM19A2-001|ENSG00000198673.6|ENST00000416284.3|protein_coding	-3.74961259360998	2.62654951240226e-63	3.57634370704836e-61
GPRIN2|GPRIN2-201|ENSG00000204175.4|ENST00000374314.4|protein_coding	-1.27127898448029	5.05174751996228e-18	1.13250367202068e-16
GPD1L|GPD1L-001|ENSG00000152642.6|ENST00000282541.5|protein_coding	-2.3362516983723	1.67531232349258e-70	2.67570017417488e-68
RP11-1084J3.4|RP11-1084J3.4-001|ENSG00000273294.1|ENST00000382079.3|protein_coding	-1.26841483763658	2.2860645881246e-16	4.48514942797594e-15
AFF3|AFF3-001|ENSG00000144218.14|ENST00000409236.2|protein_coding	-1.3796306432256	1.71934815158162e-17	3.70309558471694e-16
UNC13C|UNC13C-001|ENSG00000137766.12|ENST00000260323.11|protein_coding	-1.71015261125135	4.54606682344335e-05	0.000246418338712678
B3GALT2|B3GALT2-001|ENSG00000162630.5|ENST00000367434.4|protein_coding	-1.22413623514306	0.00663641568731704	0.0217197800524099
DKK2|DKK2-001|ENSG00000155011.4|ENST00000285311.3|protein_coding	-2.81417981215605	1.16255168627328e-11	1.51856386712276e-10
RNF43|RNF43-002|ENSG00000108375.8|ENST00000584437.1|protein_coding	-1.45002016665483	7.1387879599651e-25	2.43286929472997e-23
RP11-87E22.2|RP11-87E22.2-001|ENSG00000248738.2|ENST00000511897.1|antisense	-2.30444396059639	0.0029025476502505	0.0104958481730451
CITED1|CITED1-002|ENSG00000125931.6|ENST00000246139.5|protein_coding	-1.16565218114711	0.000856275265198765	0.00354327825923311
DMTN|DMTN-001|ENSG00000158856.13|ENST00000265800.5|protein_coding	-2.23914110441636	8.2496502394941e-34	4.36832286068696e-32
CBX6|CBX6-001|ENSG00000183741.7|ENST00000407418.3|protein_coding	-1.44278461921258	4.6092136808543e-22	1.34043736838782e-20
ZDHHC11B|ZDHHC11B-002|ENSG00000206077.6|ENST00000522356.1|protein_coding	-1.36679440668089	1.2391748140357e-06	8.742573598451e-06
SOX1|SOX1-001|ENSG00000182968.3|ENST00000330949.1|protein_coding	-7.82250205724358	2.23040558459786e-18	5.11262946533071e-17
RP11-206P5.2|RP11-206P5.2-001|ENSG00000248608.2|ENST00000504166.2|pseudogene	-1.53544004241045	0.0105420107919651	0.0323251134153376
RP1-90G24.11|RP1-90G24.11-001|ENSG00000273325.1|ENST00000608926.1|lincRNA	-2.40479420034203	3.67255412650156e-05	0.000202979717126341
PPP1R1A|PPP1R1A-001|ENSG00000135447.12|ENST00000257905.8|protein_coding	-2.637391068052	2.44558180338539e-58	2.93738233921253e-56
COL4A3|COL4A3-001|ENSG00000169031.14|ENST00000396578.3|protein_coding	-2.74954631000807	8.0850140959898e-07	5.87236753918905e-06
AP3B2|AP3B2-001|ENSG00000103723.8|ENST00000261722.3|protein_coding	-3.92057777780238	1.59525188537118e-102	4.80968443439412e-100
RP11-862L9.3|RP11-862L9.3-004|ENSG00000266844.1|ENST00000577364.1|antisense	-1.62636333577233	0.0131927560223566	0.0391096982233942
AGAP2|AGAP2-003|ENSG00000135439.7|ENST00000328568.5|protein_coding	-2.98850131312995	1.70444945042185e-17	3.67601225632223e-16
DDN|DDN-001|ENSG00000181418.7|ENST00000421952.2|protein_coding	-3.33141582844702	2.15129159687337e-25	7.52239204885414e-24
SGSM1|SGSM1-001|ENSG00000167037.14|ENST00000400358.4|protein_coding	-3.4633134383389	1.32683980072477e-50	1.27286154519529e-48
C7orf76|C7orf76-201|ENSG00000197851.3|ENST00000356686.1|protein_coding	-5.36387152532187	3.5067233821996e-11	4.37186311282074e-10
APOBEC4|APOBEC4-001|ENSG00000173627.6|ENST00000308641.4|protein_coding	-2.10528518170641	0.00340803688378495	0.012101582238336
RP5-1024N4.4|RP5-1024N4.4-001|ENSG00000272491.1|ENST00000606809.1|antisense	-3.36362230276219	1.70456062307549e-14	2.84064595205931e-13
AL009178.1|AL009178.1-201|ENSG00000269155.1|ENST00000597278.1|protein_coding	-2.4494185134977	8.35225650806739e-07	6.056052099236e-06
PGBD4P7|PGBD4P7-001|ENSG00000244433.2|ENST00000424505.2|pseudogene	-2.00236595370851	8.62493847866688e-07	6.24457381105539e-06
RP11-350J20.9|RP11-350J20.9-001|ENSG00000216906.2|ENST00000407115.2|pseudogene	-3.46189724563581	3.83381916365681e-05	0.000210945725937742
RCAN3|RCAN3-001|ENSG00000117602.7|ENST00000374395.4|protein_coding	-1.36759727134402	3.50212286305436e-09	3.5065138676607e-08
RP11-123M6.2|RP11-123M6.2-001|ENSG00000258663.1|ENST00000554041.1|antisense	-4.24549079249472	3.95716103205356e-10	4.45927677399262e-09
SLC7A14|SLC7A14-001|ENSG00000013293.5|ENST00000231706.5|protein_coding	-7.85032320331827	8.83101787856632e-56	9.77266236921345e-54
RP11-507K2.3|RP11-507K2.3-001|ENSG00000258789.1|ENST00000556328.1|antisense	-3.10304607972088	1.45516186791932e-07	1.17893248454653e-06
ZHX3|ZHX3-010|ENSG00000174306.17|ENST00000309060.3|protein_coding	-1.10757520167391	3.3075893124489e-13	4.94331519549457e-12
RP11-575H3.1|RP11-575H3.1-001|ENSG00000261600.1|ENST00000567067.1|lincRNA	-2.21505486250546	0.0123739287006401	0.0370803723446057
KCNA3|KCNA3-001|ENSG00000177272.7|ENST00000369769.2|protein_coding	-8.67702579033826	4.91334761990713e-54	5.14803837324099e-52
SLC18A3|SLC18A3-001|ENSG00000187714.5|ENST00000374115.3|protein_coding	-1.52840169663256	0.000507421776407067	0.00221557429104472
LYSMD2|LYSMD2-001|ENSG00000140280.9|ENST00000267838.3|protein_coding	-4.32992820952645	1.86459389381082e-115	7.06322510005489e-113
SLITRK1|SLITRK1-001|ENSG00000178235.6|ENST00000377084.2|protein_coding	-2.01645943318132	4.26135368913127e-07	3.21281493883035e-06
CTD-2292P10.2|CTD-2292P10.2-001|ENSG00000253806.1|ENST00000519782.1|antisense	-1.14443838263594	0.0112863755883372	0.0342345282320706
SMOC2|SMOC2-002|ENSG00000112562.14|ENST00000354536.5|protein_coding	-2.55320722909226	8.17219799662956e-14	1.29749561636977e-12
HK3|HK3-001|ENSG00000160883.6|ENST00000292432.5|protein_coding	-3.81781103069208	3.1340542916035e-08	2.77002399503466e-07
LRP8|LRP8-001|ENSG00000157193.10|ENST00000306052.6|protein_coding	-1.37655319065322	6.57752164871647e-11	7.98135655665813e-10
OVCH1|OVCH1-001|ENSG00000187950.4|ENST00000318184.5|protein_coding	-4.91390260110466	4.31695238203214e-07	3.2514145305099e-06
PTPN18|PTPN18-001|ENSG00000072135.8|ENST00000175756.5|protein_coding	-1.35785169195719	4.21844737910737e-20	1.08102744761913e-18
GUCY2C|GUCY2C-001|ENSG00000070019.3|ENST00000261170.3|protein_coding	-1.77110407881092	4.28650404731317e-11	5.29487186814223e-10
AC067945.4|AC067945.4-002|ENSG00000231858.1|ENST00000429796.1|processed_transcript	-2.49026259589752	0.000485145601584503	0.00212679482047735
RP11-474D1.3|RP11-474D1.3-001|ENSG00000214039.4|ENST00000567788.1|lincRNA	-5.87541811415486	2.67556616877146e-22	7.89759776110793e-21
IGSF21|IGSF21-001|ENSG00000117154.7|ENST00000251296.1|protein_coding	-3.85799799194977	4.50701998648088e-13	6.64184137359354e-12
RP11-656G20.1|RP11-656G20.1-001|ENSG00000250979.1|ENST00000503430.1|pseudogene	-1.64737560861763	0.00180095429961698	0.00688037195381211
PHGR1|PHGR1-001|ENSG00000233041.4|ENST00000448599.2|protein_coding	-7.07280991857441	7.57447572829198e-17	1.5466692076285e-15
AL163636.6|AL163636.6-001|ENSG00000259171.1|ENST00000553909.1|protein_coding	-1.45742265397612	3.23419569898047e-06	2.14117813842205e-05
CTA-373H7.7|CTA-373H7.7-001|ENSG00000206028.1|ENST00000382641.1|lincRNA	-2.13055348951182	3.68113042407332e-06	2.41595647801187e-05
NPHS2|NPHS2-001|ENSG00000116218.8|ENST00000367615.4|protein_coding	-2.69805553332389	0.00653446760212395	0.0214264692309351
RP11-152F13.10|RP11-152F13.10-001|ENSG00000260836.1|ENST00000562833.1|protein_coding	-3.27335102590596	1.17710574818336e-11	1.5368954282622e-10
RP11-797D24.4|RP11-797D24.4-001|ENSG00000272678.1|ENST00000608436.1|antisense	-1.44560022514442	0.000267939105573362	0.00124419248033571
PLCG2|PLCG2-001|ENSG00000197943.5|ENST00000359376.3|protein_coding	-3.02316386119286	1.61284016648214e-44	1.2707890239746e-42
C2orf40|C2orf40-001|ENSG00000119147.5|ENST00000238044.3|protein_coding	-4.02384208570931	9.61436814103499e-16	1.77547334664476e-14
SSTR5-AS1|SSTR5-AS1-001|ENSG00000261713.2|ENST00000569832.1|processed_transcript	-7.09981769480202	9.02925456936513e-27	3.40290031582948e-25
POU4F2|POU4F2-001|ENSG00000151615.3|ENST00000281321.3|protein_coding	-2.02229343289555	8.35749911334052e-06	5.16716941414255e-05
SEMA5B|SEMA5B-201|ENSG00000082684.10|ENST00000195173.4|protein_coding	-1.63483087674481	1.01040398048996e-21	2.86510618152946e-20
CTD-3064H18.1|CTD-3064H18.1-005|ENSG00000266916.1|ENST00000588845.1|antisense	-1.28561065954409	2.11018662918981e-13	3.21390125426141e-12
CTC-510F12.6|CTC-510F12.6-001|ENSG00000267576.1|ENST00000586051.1|sense_intronic	-1.3718209101945	1.83466711804309e-06	1.26155246303977e-05
C16orf92|C16orf92-001|ENSG00000167194.3|ENST00000300575.2|protein_coding	-4.57808240452843	2.99148851844235e-17	6.34982121080576e-16
TAL2|TAL2-001|ENSG00000186051.4|ENST00000334077.3|protein_coding	-2.1802561115126	8.34683903960116e-09	7.99170619258249e-08
CCDC28B|CCDC28B-001|ENSG00000160050.10|ENST00000421922.2|protein_coding	-1.1947917353095	1.97127457725428e-10	2.28861492864959e-09
LINC00982|LINC00982-002|ENSG00000177133.6|ENST00000445317.1|antisense	-1.60174656682511	0.000139174347479155	0.000682973666328948
PRIMA1|PRIMA1-001|ENSG00000175785.8|ENST00000393140.1|protein_coding	-1.48017774388545	1.38451382113965e-08	1.28561376094322e-07
GFAP|GFAP-001|ENSG00000131095.7|ENST00000253408.5|protein_coding	-2.64417208794978	8.13820990082248e-11	9.77875916793826e-10
RALGPS1|RALGPS1-001|ENSG00000136828.14|ENST00000259351.5|protein_coding	-1.01157460116165	8.07158443005652e-15	1.38899886520023e-13
SLC38A3|SLC38A3-001|ENSG00000188338.10|ENST00000420502.1|processed_transcript	-4.09209425661192	1.10905328734569e-10	1.31814953665338e-09
KCTD12|KCTD12-001|ENSG00000178695.4|ENST00000377474.2|protein_coding	-6.13417032643639	1.12006732974248e-68	1.74182259957375e-66
ZNF781|ZNF781-001|ENSG00000196381.6|ENST00000358582.4|protein_coding	-1.61416678384802	1.47985195114996e-18	3.41870098519373e-17
C10orf107|C10orf107-001|ENSG00000183346.6|ENST00000330194.2|protein_coding	-1.16226981917164	0.00713210945742306	0.0231726894808092
NT5DC3|NT5DC3-001|ENSG00000111696.7|ENST00000392876.3|protein_coding	-2.04813987600722	1.16739995936087e-45	9.5814351664543e-44
RP1-90G24.10|RP1-90G24.10-001|ENSG00000242082.1|ENST00000434942.1|antisense	-2.85918790508405	6.13972426248091e-12	8.19748905483613e-11
CYLC1|CYLC1-001|ENSG00000183035.8|ENST00000329312.4|protein_coding	-3.00401286259907	0.00180248803661076	0.00688534117876382
RP11-174G6.5|RP11-174G6.5-001|ENSG00000261324.2|ENST00000562691.2|sense_overlapping	-1.77301950504928	1.97728212133993e-07	1.5683961030666e-06
AC097468.7|AC097468.7-001|ENSG00000235024.1|ENST00000429343.1|antisense	-4.23433804655861	2.09814350771775e-09	2.16610224397401e-08
GRID1|GRID1-002|ENSG00000182771.13|ENST00000327946.7|protein_coding	-2.59859523207273	5.2026460909748e-07	3.87405705771251e-06
FAM162A|FAM162A-001|ENSG00000114023.11|ENST00000477892.1|protein_coding	-1.1377651798544	4.24977886344229e-25	1.4600955357922e-23
SPATA13|SPATA13-008|ENSG00000182957.11|ENST00000424834.2|protein_coding	-1.7481778822229	3.63303162588318e-36	2.15986288631731e-34
RP11-617F23.1|RP11-617F23.1-001|ENSG00000259291.1|ENST00000558334.1|antisense	-1.1553631226818	1.44401469673216e-32	7.21934048127666e-31
GSG1|GSG1-004|ENSG00000111305.14|ENST00000337630.6|protein_coding	-2.30158983857406	4.82352968192011e-07	3.60447221830282e-06
LINC00644|LINC00644-001|ENSG00000259142.1|ENST00000555156.1|lincRNA	-3.91733875823845	0.000148703050488301	0.000726236203764931
RP11-389G6.3|RP11-389G6.3-001|ENSG00000261292.1|ENST00000562191.1|sense_overlapping	-1.83858904846935	0.000105207407288429	0.000530200113107832
TC2N|TC2N-001|ENSG00000165929.8|ENST00000435962.2|protein_coding	-1.63328868464406	2.59834159890598e-09	2.65009317303676e-08
RUNDC3B|RUNDC3B-001|ENSG00000105784.11|ENST00000338056.3|protein_coding	-1.77599592151521	3.21683538446284e-05	0.000179742502089114
AC018359.1|AC018359.1-001|ENSG00000226320.1|ENST00000424786.1|lincRNA	-4.49703416126543	2.32432283049075e-07	1.8260241072191e-06
SERP2|SERP2-002|ENSG00000151778.6|ENST00000493476.1|protein_coding	-1.68803359288901	5.00004610100105e-17	1.03529335771744e-15
TRBV26OR9-2|TRBV26OR9-2-001|ENSG00000231165.3|ENST00000432077.2|IG_V_pseudogene	-2.45475278783583	3.14551304686317e-09	3.17419651624542e-08
RP11-718B12.2|RP11-718B12.2-001|ENSG00000255382.1|ENST00000526305.1|lincRNA	-2.93538456561189	0.00709386852313253	0.023078895975886
ST8SIA4|ST8SIA4-001|ENSG00000113532.8|ENST00000231461.5|protein_coding	-2.34692043133271	7.81749611063939e-42	5.67527168503838e-40
KLHL35|KLHL35-201|ENSG00000149243.11|ENST00000539798.1|protein_coding	-3.96403794957125	4.73792018644746e-13	6.95781947062441e-12
TUBA4A|TUBA4A-001|ENSG00000127824.9|ENST00000248437.4|protein_coding	-5.37564022202707	1.09425644064891e-165	1.19748129821679e-162
ZNRF2|ZNRF2-001|ENSG00000180233.9|ENST00000323037.4|protein_coding	-1.1720807393115	4.72516898342148e-20	1.20565257299788e-18
RP11-1112C15.2|RP11-1112C15.2-001|ENSG00000253523.1|ENST00000518750.1|lincRNA	-1.27350288041417	5.50876930843593e-05	0.000293857387175224
FAM99B|FAM99B-001|ENSG00000205865.4|ENST00000382166.2|antisense	-4.36739664354636	6.55651600281021e-07	4.81544564591184e-06
RP4-773A18.4|RP4-773A18.4-001|ENSG00000227811.2|ENST00000430373.1|antisense	-2.15952983059139	2.84701262076391e-17	6.05620460084315e-16
TSPAN13|TSPAN13-001|ENSG00000106537.7|ENST00000262067.4|protein_coding	-1.55618481423029	1.19303553647547e-16	2.38502171828421e-15
MIR3131|MIR3131-201|ENSG00000264755.1|ENST00000583592.1|miRNA	-2.76004985287029	0.0120883680394205	0.0363499908875186
SLC29A4|SLC29A4-001|ENSG00000164638.6|ENST00000396872.3|protein_coding	-2.15743624733464	3.99599270347203e-25	1.37450054027344e-23
RCL1|RCL1-001|ENSG00000120158.7|ENST00000381750.4|protein_coding	-1.02729202662976	7.47808799299867e-13	1.08258239063759e-11
NOS1|NOS1-001|ENSG00000089250.14|ENST00000317775.6|protein_coding	-4.83841916387447	2.49563897548947e-20	6.46263319971843e-19
GCA|GCA-001|ENSG00000115271.6|ENST00000437150.2|protein_coding	-2.36187904063551	3.95672633466324e-27	1.53022765720281e-25
KLHL29|KLHL29-001|ENSG00000119771.10|ENST00000486442.1|protein_coding	-2.74456491616644	4.97142720331166e-46	4.14945648520479e-44
UGT8|UGT8-001|ENSG00000174607.6|ENST00000310836.6|protein_coding	-1.25182249657777	6.37132570129428e-14	1.0203445013341e-12
SYP-AS1|SYP-AS1-001|ENSG00000237341.1|ENST00000433499.1|antisense	-3.53050023657807	2.63854572679599e-05	0.000149809974230671
UFL1-AS1|UFL1-AS1-001|ENSG00000233797.1|ENST00000430796.1|antisense	-2.97799903154679	0.000184468076179217	0.00088539282762627
FAM49A|FAM49A-001|ENSG00000197872.7|ENST00000381323.3|protein_coding	-3.53610415427671	1.86836706579274e-92	4.56236708206431e-90
MACC1|MACC1-001|ENSG00000183742.8|ENST00000400331.5|protein_coding	-1.34918464927323	3.78391998716197e-07	2.87486458885767e-06
FZD9|FZD9-001|ENSG00000188763.3|ENST00000344575.3|protein_coding	-2.95735534508965	2.23086758698125e-32	1.10782259819387e-30
CTD-2541J13.1|CTD-2541J13.1-001|ENSG00000260578.1|ENST00000562669.1|lincRNA	-1.62645430862421	0.0013309741846247	0.005263155009784
CSGALNACT1|CSGALNACT1-001|ENSG00000147408.10|ENST00000332246.6|protein_coding	-2.97611706573898	8.58563169705951e-22	2.44628408633575e-20
CTB-118P15.2|CTB-118P15.2-001|ENSG00000253171.1|ENST00000518129.1|antisense	-8.24096005386163	2.00807979665131e-24	6.7194488959973e-23
RSPH1|RSPH1-002|ENSG00000160188.5|ENST00000493019.1|protein_coding	-1.97929446181711	1.30596645019312e-21	3.6680029186175e-20
NAAA|NAAA-001|ENSG00000138744.10|ENST00000286733.4|protein_coding	-3.00375271759947	5.54973704293093e-48	4.90952336549342e-46
TACR1|TACR1-001|ENSG00000115353.6|ENST00000305249.5|protein_coding	-2.3018057102431	2.23375217607415e-07	1.75954880155859e-06
MGMT|MGMT-001|ENSG00000170430.9|ENST00000306010.7|protein_coding	-1.11465269714317	9.96628377026961e-05	0.000504322292447604
MMP17|MMP17-002|ENSG00000198598.2|ENST00000535291.1|protein_coding	-1.0934867893088	0.00137958483088207	0.00544226875808711
ATL1|ATL1-002|ENSG00000198513.7|ENST00000441560.2|protein_coding	-1.07714554612978	7.44791566134847e-14	1.18696636486442e-12
MCTP1|MCTP1-001|ENSG00000175471.15|ENST00000515393.1|protein_coding	-1.33042597056702	0.000484966458742486	0.00212652117697185
TMEM200A|TMEM200A-001|ENSG00000164484.7|ENST00000296978.3|protein_coding	-3.53223449250334	2.6497222770788e-37	1.62430174524579e-35
PGBD5|PGBD5-001|ENSG00000177614.5|ENST00000391860.1|protein_coding	-1.29926090673031	1.86538160895769e-18	4.2925568847253e-17
MAP2|MAP2-001|ENSG00000078018.15|ENST00000360351.4|protein_coding	-1.41080963683699	5.04938973913643e-07	3.76278231077589e-06
NFAM1|NFAM1-001|ENSG00000235568.2|ENST00000329021.5|protein_coding	-1.15599554091628	0.00539926585602732	0.0181286486645499
AMIGO1|AMIGO1-001|ENSG00000181754.6|ENST00000369864.4|protein_coding	-1.36514100714452	1.2820649374947e-32	6.453351398323e-31
HIST1H2BJ|HIST1H2BJ-001|ENSG00000124635.7|ENST00000607124.1|protein_coding	-2.86049094062875	1.06109089472077e-34	5.86019676005879e-33
ZFAND4|ZFAND4-002|ENSG00000172671.15|ENST00000344646.5|protein_coding	-1.84398018917593	3.82191855570964e-27	1.48002919483031e-25
RP11-839G9.1|RP11-839G9.1-001|ENSG00000267112.1|ENST00000588466.1|antisense	-2.46464075483923	0.00164826431458773	0.00634544178542327
PRR18|PRR18-001|ENSG00000176381.4|ENST00000322583.3|protein_coding	-3.45879848961564	1.09713379874172e-15	2.0109809151006e-14
BPIFB2|BPIFB2-001|ENSG00000078898.6|ENST00000170150.3|protein_coding	-3.26152624272247	0.00236701771146485	0.00876749057548601
RP11-713P17.5|RP11-713P17.5-001|ENSG00000255406.1|ENST00000532272.1|lincRNA	-3.7664219266828	2.89998017946127e-07	2.24837875524908e-06
RP11-793H13.11|RP11-793H13.11-001|ENSG00000270175.1|ENST00000602306.1|antisense	-1.12607558900222	2.87947020753058e-06	1.92270522535381e-05
PAXBP1-AS1|PAXBP1-AS1-002|ENSG00000238197.1|ENST00000440052.1|antisense	-1.12474974930218	0.00343597542604478	0.0121846814586348
DYRK2|DYRK2-001|ENSG00000127334.10|ENST00000344096.3|protein_coding	-1.03255667278948	7.9825318889618e-14	1.26806381571588e-12
RP11-85G21.3|RP11-85G21.3-001|ENSG00000271736.1|ENST00000607010.1|lincRNA	-4.7241718125823	1.75157711760939e-06	1.20666470258813e-05
GIPR|GIPR-001|ENSG00000010310.4|ENST00000590918.1|protein_coding	-4.22373783918698	4.88270143720219e-29	2.06985910136317e-27
RP11-546K22.1|RP11-546K22.1-001|ENSG00000253844.1|ENST00000521188.1|lincRNA	-2.54501426926589	5.48064227445446e-08	4.70199004887648e-07
RP1-89D4.1|RP1-89D4.1-001|ENSG00000241255.1|ENST00000473603.1|pseudogene	-2.88387282218923	4.96861291011871e-11	6.09713167311381e-10
FAM150B|FAM150B-001|ENSG00000189292.11|ENST00000403610.4|protein_coding	-1.72129029453902	0.00501765573564529	0.0169980135314276
FBXL4|FBXL4-001|ENSG00000112234.4|ENST00000369244.2|protein_coding	-1.61591824821493	1.56530906828927e-13	2.41263364844773e-12
NAIP|NAIP-001|ENSG00000249437.3|ENST00000517649.1|protein_coding	-3.07959376807778	3.99986816005744e-24	1.31608134215164e-22
ADCY1|ADCY1-001|ENSG00000164742.10|ENST00000297323.7|protein_coding	-2.21427096989702	6.18319130469828e-30	2.74316446666547e-28
MYBPC2|MYBPC2-001|ENSG00000086967.9|ENST00000357701.5|protein_coding	-3.52177000929955	1.99000910209175e-13	3.03556008980407e-12
RPH3AL|RPH3AL-001|ENSG00000181031.11|ENST00000331302.7|protein_coding	-1.46168137187591	6.56943087518143e-35	3.66239573715067e-33
CTD-2534I21.9|CTD-2534I21.9-001|ENSG00000267788.1|ENST00000593177.1|lincRNA	-2.85765935014018	0.00896048287609638	0.0281116359672988
NPDC1|NPDC1-002|ENSG00000107281.5|ENST00000371600.3|protein_coding	-1.39612871160499	4.92621799327484e-10	5.47816947863349e-09
PCDHB1|PCDHB1-001|ENSG00000171815.3|ENST00000306549.3|protein_coding	-1.71793125400001	0.0163155345714224	0.046935556419221
CABP7|CABP7-001|ENSG00000100314.3|ENST00000216144.3|protein_coding	-2.09824377151503	2.66456002783758e-18	6.08421600792248e-17
AC011747.4|AC011747.4-001|ENSG00000236008.1|ENST00000454224.1|lincRNA	-3.02261661658762	1.3785217819283e-13	2.13363976378395e-12
RP11-491F9.5|RP11-491F9.5-001|ENSG00000260769.1|ENST00000564048.1|lincRNA	-2.96682818387272	0.00682756879408907	0.0222763002604847
ARHGDIG|ARHGDIG-001|ENSG00000242173.4|ENST00000219409.3|protein_coding	-1.06914904555765	0.0020177670531431	0.00761222716026802
CCDC173|CCDC173-001|ENSG00000154479.8|ENST00000447353.1|protein_coding	-1.86404612214147	1.68381814078739e-11	2.17351571017235e-10
TTLL11|TTLL11-201|ENSG00000175764.10|ENST00000321582.5|protein_coding	-1.06479777139997	1.3337877038556e-07	1.08595826083829e-06
MUC15|MUC15-202|ENSG00000169550.8|ENST00000436318.2|protein_coding	-3.1929311219273	3.28796051289218e-12	4.48726878865705e-11
TEF|TEF-001|ENSG00000167074.10|ENST00000266304.4|protein_coding	-1.0974648128768	7.2321051916816e-08	6.08968401534957e-07
MPC2|MPC2-001|ENSG00000143158.6|ENST00000367846.4|protein_coding	-1.23209873186894	8.65477925780283e-16	1.61031866321254e-14
PBXIP1|PBXIP1-003|ENSG00000163346.12|ENST00000368465.1|protein_coding	-1.00285775077341	5.78702568866982e-09	5.64507256596656e-08
RP11-403I13.5|RP11-403I13.5-001|ENSG00000232721.1|ENST00000443018.1|lincRNA	-1.58617120813705	0.00480035063181323	0.0163461980083192
EPX|EPX-001|ENSG00000121053.5|ENST00000225371.5|protein_coding	-2.57866148869084	6.63008685558267e-07	4.86585137411578e-06
RIBC1|RIBC1-002|ENSG00000158423.12|ENST00000375327.3|protein_coding	-1.4037360761723	1.10678715722133e-08	1.04080967964413e-07
MIR7-3HG|MIR7-3HG-005|ENSG00000176840.7|ENST00000588758.1|lincRNA	-11.2813415514548	1.84817820095131e-56	2.10031235782725e-54
LGI2|LGI2-001|ENSG00000153012.7|ENST00000382114.4|protein_coding	-1.22920679615957	0.000487779555559358	0.00213707332860504
RP11-542B15.1|RP11-542B15.1-001|ENSG00000203585.3|ENST00000400306.2|lincRNA	-5.80813906657851	2.16882905035221e-10	2.50419663738791e-09
SEC14L3|SEC14L3-001|ENSG00000100012.7|ENST00000215812.4|protein_coding	-2.9883652468226	0.00628134886954884	0.0207032275639492
TMEM198|TMEM198-001|ENSG00000188760.6|ENST00000373883.3|protein_coding	-2.34221838489364	3.91206954807043e-25	1.34720185241069e-23
GAL|GAL-001|ENSG00000069482.6|ENST00000265643.3|protein_coding	-4.27707658795218	2.31290672595071e-28	9.41314807598701e-27
RP3-467K16.2|RP3-467K16.2-001|ENSG00000233485.1|ENST00000428747.1|antisense	-1.28709252687797	0.000951916446775636	0.00390046807001522
RP11-1C8.7|RP11-1C8.7-001|ENSG00000271830.1|ENST00000606457.1|lincRNA	-5.66925641763826	2.46962537667506e-14	4.0674482165339e-13
MFNG|MFNG-001|ENSG00000100060.13|ENST00000356998.3|protein_coding	-3.03584326737869	1.48553819015275e-23	4.72477899940185e-22
GPR113|GPR113-003|ENSG00000173567.10|ENST00000459892.1|protein_coding	-2.13515690379402	5.54417494064693e-18	1.23726387440555e-16
MTUS2|MTUS2-002|ENSG00000132938.14|ENST00000431530.3|protein_coding	-1.52151519629655	2.92922877004202e-14	4.79235451098736e-13
RP11-653B10.1|RP11-653B10.1-001|ENSG00000253503.1|ENST00000522776.1|lincRNA	-4.49708414820015	5.65734644285123e-06	3.5947874268156e-05
PLIN5|PLIN5-001|ENSG00000214456.4|ENST00000381848.3|protein_coding	-2.69068741567455	6.6179457146651e-52	6.60609601456789e-50
PCSK1N|PCSK1N-002|ENSG00000102109.7|ENST00000218230.5|protein_coding	-2.39220340043486	1.1559854287205e-14	1.96185533959819e-13
PIRT|PIRT-001|ENSG00000233670.6|ENST00000580256.2|protein_coding	-3.19394774661263	3.71658993789173e-05	0.00020510661728593
KIRREL2|KIRREL2-002|ENSG00000126259.15|ENST00000360202.5|protein_coding	-3.94684694094986	2.36399384531307e-97	6.46749316180234e-95
AMPD2|AMPD2-001|ENSG00000116337.11|ENST00000342115.4|protein_coding	-1.08480165997498	1.87618162453039e-15	3.38641041295049e-14
UBD|UBD-001|ENSG00000213886.3|ENST00000377050.4|protein_coding	-6.65115564261626	6.21312734642319e-15	1.07404189798024e-13
SLC6A17|SLC6A17-001|ENSG00000197106.6|ENST00000331565.4|protein_coding	-1.74728428698558	1.8812750965375e-06	1.29160991724493e-05
MIR431|MIR431-201|ENSG00000208001.1|ENST00000385266.1|miRNA	-4.56202442648282	3.12494132695571e-11	3.91240005879493e-10
TBC1D30|TBC1D30-201|ENSG00000111490.8|ENST00000229088.6|protein_coding	-2.46535316959175	1.3081031692062e-47	1.1503132244207e-45
RP11-362F19.3|RP11-362F19.3-001|ENSG00000272632.1|ENST00000608088.1|lincRNA	-2.6333190854451	0.0012446436011856	0.00495826944643805
GDPD5|GDPD5-001|ENSG00000158555.10|ENST00000336898.3|protein_coding	-2.15908981037428	1.92418550099483e-12	2.68052376227696e-11
ADAM33|ADAM33-001|ENSG00000149451.13|ENST00000356518.2|protein_coding	-3.22809882351016	6.56152712324246e-10	7.18582067866734e-09
NALCN-AS1|NALCN-AS1-001|ENSG00000233009.1|ENST00000457843.1|antisense	-2.80183159301475	0.00646029696159847	0.0212233037941239
MACROD2|MACROD2-010|ENSG00000172264.12|ENST00000217246.4|protein_coding	-1.09803345939277	2.68602859639117e-09	2.73574929119511e-08
RP11-109P14.9|RP11-109P14.9-001|ENSG00000233728.1|ENST00000433474.1|antisense	-3.22662508054863	2.40374281112569e-24	8.00714643070245e-23
GCLM|GCLM-001|ENSG00000023909.5|ENST00000370238.3|protein_coding	-2.37619824153437	1.17096407024601e-29	5.12570005682353e-28
CDH18|CDH18-005|ENSG00000145526.7|ENST00000507958.1|protein_coding	-3.02795853928818	1.81042692725079e-30	8.28060130332496e-29
CLRN3|CLRN3-001|ENSG00000180745.4|ENST00000368671.3|protein_coding	-6.39450568326585	1.15074885500989e-23	3.68376775936915e-22
PCOLCE2|PCOLCE2-001|ENSG00000163710.3|ENST00000295992.3|protein_coding	-1.48979029149003	0.00013725981232996	0.000675035897954949
AC132217.4|AC132217.4-001|ENSG00000240801.1|ENST00000430034.1|processed_transcript	-3.52695555457843	3.18666138672977e-21	8.70205951882667e-20
GDPD1|GDPD1-001|ENSG00000153982.6|ENST00000284116.4|protein_coding	-1.04115388354028	6.39982437355063e-09	6.21003647833499e-08
TRIM14|TRIM14-001|ENSG00000106785.10|ENST00000341469.2|protein_coding	-1.1244021860449	0.00310333799768184	0.0111360611874551
RP11-961A15.1|RP11-961A15.1-001|ENSG00000262791.1|ENST00000576540.1|antisense	-1.54078692054225	8.15355374366859e-09	7.82185235273298e-08
RP4-539M6.14|RP4-539M6.14-004|ENSG00000181123.4|ENST00000610156.1|antisense	-3.52949863371251	0.000120478401834059	0.000598821460142336
AC013463.2|AC013463.2-001|ENSG00000236283.1|ENST00000431341.1|antisense	-4.97804960429963	5.76516701445306e-11	7.0331705109845e-10
CTD-2235C13.3|CTD-2235C13.3-001|ENSG00000271815.1|ENST00000607296.1|lincRNA	-2.92308587180721	0.000454377465825733	0.00200380462429148
CACNA1B|CACNA1B-203|ENSG00000148408.8|ENST00000371355.4|protein_coding	-5.1289604677364	1.14585871431312e-125	5.55027662816552e-123
MC3R|MC3R-001|ENSG00000124089.4|ENST00000243911.2|protein_coding	-5.29448304894813	1.73349892789831e-08	1.58525821177998e-07
OSCP1|OSCP1-010|ENSG00000116885.14|ENST00000356637.5|protein_coding	-1.62903402201234	4.12735252164602e-41	2.95997293585133e-39
ARHGAP18|ARHGAP18-001|ENSG00000146376.6|ENST00000368149.2|protein_coding	-2.03066184125854	6.14859153302904e-50	5.76737885798124e-48
KIAA0513|KIAA0513-001|ENSG00000135709.8|ENST00000566428.1|protein_coding	-1.28138024601875	7.74597261122078e-12	1.02586397464698e-10
NPC1L1|NPC1L1-001|ENSG00000015520.10|ENST00000289547.4|protein_coding	-1.30324563338014	0.00408830480801495	0.0141780683289223
RP11-66N11.8|RP11-66N11.8-001|ENSG00000260081.1|ENST00000569906.1|antisense	-1.39711787251473	0.000195024765262207	0.000931371705059388
RP11-676J15.1|RP11-676J15.1-002|ENSG00000263958.1|ENST00000578967.1|lincRNA	-7.14808333470259	2.80500284532538e-17	5.97544477799776e-16
DPP6|DPP6-001|ENSG00000130226.12|ENST00000404039.1|protein_coding	-3.8523257976786	3.3469084941002e-37	2.03061817813508e-35
HBQ1|HBQ1-001|ENSG00000086506.2|ENST00000199708.2|protein_coding	-1.49791237509159	0.00817720083633416	0.0260161250254297
RP1-63M2.6|RP1-63M2.6-001|ENSG00000272521.1|ENST00000607224.1|antisense	-1.84000437740959	1.05174108078728e-10	1.25356166655997e-09
HNF1A|HNF1A-001|ENSG00000135100.13|ENST00000257555.6|protein_coding	-1.55660532901031	7.31826608723254e-05	0.00038062455215536
CTB-75G16.3|CTB-75G16.3-001|ENSG00000267067.1|ENST00000593050.1|lincRNA	-3.02550114494983	0.000136780758431617	0.000673128092834609
CCDC170|CCDC170-001|ENSG00000120262.8|ENST00000239374.7|protein_coding	-1.4227727704355	0.00070332092716561	0.00296829359162438
CTD-2201E18.3|CTD-2201E18.3-002|ENSG00000177738.3|ENST00000499871.2|sense_overlapping	-2.54237064293573	3.67915447259708e-18	8.31736627404943e-17
RP11-362K14.7|RP11-362K14.7-001|ENSG00000270135.1|ENST00000602913.1|antisense	-1.82440400815981	8.19481625135694e-06	5.07402002889446e-05
RP11-79P5.2|RP11-79P5.2-001|ENSG00000247993.2|ENST00000514661.1|lincRNA	-6.35705170158935	7.57727318118783e-13	1.09586730633655e-11
RP11-25O3.1|RP11-25O3.1-001|ENSG00000266335.1|ENST00000582700.1|lincRNA	-3.17326240233992	0.000244098832829407	0.00114446020526983
NDFIP1|NDFIP1-001|ENSG00000131507.9|ENST00000253814.4|protein_coding	-1.04204845996005	9.54730359822731e-16	1.76529524040565e-14
AC003102.3|AC003102.3-001|ENSG00000267750.1|ENST00000588097.1|antisense	-2.05680638683308	3.92428285712523e-13	5.82960209047155e-12
MAPK8IP1|MAPK8IP1-003|ENSG00000121653.7|ENST00000395629.2|protein_coding	-1.79847689693557	2.25995895412037e-23	7.13408196767035e-22
MRM1|MRM1-001|ENSG00000129282.8|ENST00000250156.7|protein_coding	-1.16872054594905	5.89590880390979e-08	5.04653584673009e-07
PKIB|PKIB-006|ENSG00000135549.10|ENST00000392491.2|protein_coding	-1.42473150795384	1.52954898850771e-06	1.06438021581341e-05
LINC00967|LINC00967-001|ENSG00000253138.1|ENST00000518035.1|lincRNA	-5.0952113151024	9.02765872294826e-08	7.49691490407398e-07
RGPD3|RGPD3-201|ENSG00000153165.14|ENST00000304514.7|protein_coding	-1.10442966732748	0.0151676358258734	0.0441013713586974
RP11-98D18.17|RP11-98D18.17-001|ENSG00000269489.1|ENST00000601909.1|lincRNA	-1.91349191739479	0.0165993623205093	0.0476453621997365
CTC-205M6.5|CTC-205M6.5-001|ENSG00000260841.1|ENST00000562870.1|sense_overlapping	-1.04078364863206	0.00144014954206743	0.00564800882923631
HSD17B7|HSD17B7-002|ENSG00000132196.9|ENST00000485405.1|protein_coding	-1.06669286339326	4.17017460670824e-10	4.68502468077598e-09
CTD-2162K18.4|CTD-2162K18.4-001|ENSG00000267260.1|ENST00000590750.1|protein_coding	-1.02292246039894	1.05077502448619e-08	9.91291495801199e-08
SAMD9|SAMD9-001|ENSG00000205413.3|ENST00000379958.2|protein_coding	-3.2089885313733	4.91295802077263e-22	1.42596434813133e-20
TCP10|TCP10-003|ENSG00000203690.7|ENST00000460930.2|protein_coding	-4.13803833349073	4.92800566998102e-05	0.000265804643174387
BHLHE41|BHLHE41-001|ENSG00000123095.5|ENST00000242728.4|protein_coding	-2.42354712010722	2.61505316453245e-10	2.99136569308713e-09
ONECUT3|ONECUT3-001|ENSG00000205922.4|ENST00000382349.4|protein_coding	-4.4015826325956	1.10081749620646e-11	1.43919710444302e-10
RP11-885L14.1|RP11-885L14.1-001|ENSG00000254471.1|ENST00000528393.1|pseudogene	-4.97729517309862	5.18569663325571e-26	1.87312687558443e-24
B3GALT1|B3GALT1-001|ENSG00000172318.4|ENST00000392690.3|protein_coding	-1.93625381393084	3.85812463477643e-34	2.06141064346725e-32
FAM47E|FAM47E-002|ENSG00000189157.9|ENST00000502320.2|protein_coding	-2.12171734254385	1.88351862643487e-18	4.33092022220008e-17
GPBAR1|GPBAR1-002|ENSG00000179921.10|ENST00000522678.1|protein_coding	-7.44143999576168	5.57432802294574e-106	1.83005188993308e-103
RP11-415L24.1|RP11-415L24.1-001|ENSG00000234070.1|ENST00000415765.1|antisense	-1.83031971053384	7.41300691389124e-05	0.000384743039308688
TRAF3|TRAF3-001|ENSG00000131323.10|ENST00000560371.1|protein_coding	-1.09765828955281	5.4033667082288e-35	3.04101478339117e-33
RAB39A|RAB39A-001|ENSG00000179331.2|ENST00000320578.2|protein_coding	-2.54523788783343	1.68378926862538e-14	2.80919940824811e-13
DCX|DCX-201|ENSG00000077279.12|ENST00000356915.2|protein_coding	-1.83541249618417	3.13140669327853e-09	3.16104111944997e-08
WDFY3-AS2|WDFY3-AS2-001|ENSG00000180769.4|ENST00000451762.1|processed_transcript	-1.02054429696884	5.79277839430677e-10	6.3841560319501e-09
RASA4B|RASA4B-001|ENSG00000170667.10|ENST00000465829.1|protein_coding	-3.02736144780601	5.66643929373444e-10	6.25394927314454e-09
PCDH1|PCDH1-002|ENSG00000156453.9|ENST00000287008.3|protein_coding	-1.03075181784796	6.37555551720775e-05	0.000336811262054242
HEYL|HEYL-001|ENSG00000163909.6|ENST00000372852.3|protein_coding	-3.27068557806938	2.21760936935471e-79	4.22733574427895e-77
ASIC2|ASIC2-003|ENSG00000108684.10|ENST00000359872.6|protein_coding	-2.44333346995249	7.95368622342823e-12	1.05195866984617e-10
RP11-98J23.2|RP11-98J23.2-001|ENSG00000198237.7|ENST00000506490.2|pseudogene	-3.45332772451298	2.51128572159759e-15	4.49430401066288e-14
TSPAN5|TSPAN5-001|ENSG00000168785.3|ENST00000305798.3|protein_coding	-1.42761726211822	4.60256325293965e-19	1.09494312749282e-17
ROBO1|ROBO1-201|ENSG00000169855.15|ENST00000436010.2|protein_coding	-1.14200137083305	7.07963398390501e-13	1.02640797508558e-11
ST6GALNAC5|ST6GALNAC5-003|ENSG00000117069.10|ENST00000477717.1|protein_coding	-3.01709439376176	4.52670441567738e-33	2.32205790572951e-31
AC007392.4|AC007392.4-002|ENSG00000237179.1|ENST00000433432.1|lincRNA	-2.72670787989571	2.95473446955465e-13	4.43615545589082e-12
FABP5P14|FABP5P14-001|ENSG00000234588.1|ENST00000437273.1|pseudogene	-2.63479710624804	0.0086600190049373	0.027343191017192
SPOCK2|SPOCK2-004|ENSG00000107742.8|ENST00000373109.2|protein_coding	-4.45058492820182	3.54754246021874e-200	6.16583747482841e-197
RP11-128P10.1|RP11-128P10.1-001|ENSG00000257579.1|ENST00000548473.1|antisense	-1.88527370819206	0.00214259591746374	0.00802475365360645
NME5|NME5-001|ENSG00000112981.3|ENST00000265191.2|protein_coding	-1.39045668218587	9.35793503450697e-16	1.73571190498793e-14
BEX5|BEX5-201|ENSG00000184515.6|ENST00000543160.1|protein_coding	-2.8440683199399	1.1331874871802e-52	1.15456174771425e-50
RP11-547I7.2|RP11-547I7.2-002|ENSG00000237457.2|ENST00000436905.1|lincRNA	-1.99401756245675	0.0144821538294864	0.0423835379556097
LL22NC03-13G6.2|LL22NC03-13G6.2-001|ENSG00000224404.1|ENST00000450365.1|lincRNA	-3.36307273519347	0.00032082851698213	0.00146764517592058
ZNF330|ZNF330-001|ENSG00000109445.6|ENST00000262990.4|protein_coding	-1.28124389297158	6.08859328263637e-15	1.05421338347505e-13
RP11-903H12.3|RP11-903H12.3-001|ENSG00000258451.1|ENST00000554286.1|antisense	-1.30234716098407	0.00335516826572142	0.0119296217505741
CALN1|CALN1-004|ENSG00000183166.6|ENST00000329008.5|protein_coding	-5.06896745505703	3.88478851350971e-28	1.56808533071955e-26
RGS22|RGS22-001|ENSG00000132554.15|ENST00000360863.6|protein_coding	-1.26705085261339	0.000250091315626048	0.00116911286348129
CACNA1C-AS1|CACNA1C-AS1-001|ENSG00000246627.2|ENST00000501371.1|antisense	-1.49277182605325	6.70687325237628e-05	0.0003520482927482
TMEM171|TMEM171-001|ENSG00000157111.8|ENST00000454765.2|protein_coding	-3.63200651395079	5.7344257680949e-38	3.62040765320299e-36
MMP24|MMP24-001|ENSG00000125966.8|ENST00000246186.6|protein_coding	-1.51546633710389	2.59368785202688e-13	3.90998443693052e-12
SERPINA11|SERPINA11-001|ENSG00000186910.3|ENST00000334708.3|protein_coding	-6.27220185080044	4.21660680484531e-23	1.30595473021766e-21
SOGA3|SOGA3-202|ENSG00000214338.6|ENST00000556132.1|protein_coding	-3.70510656693229	2.19167331567831e-29	9.50915880445624e-28
CNGA3|CNGA3-201|ENSG00000144191.7|ENST00000393504.1|protein_coding	-10.0174046569466	2.34379912646619e-99	6.72351774657249e-97
OLFML2A|OLFML2A-002|ENSG00000185585.15|ENST00000373580.3|protein_coding	-1.66542570208797	1.29347829773672e-08	1.2044879692161e-07
CPB1|CPB1-001|ENSG00000153002.7|ENST00000491148.1|protein_coding	-2.64018133064338	2.31916713520656e-07	1.82294310571823e-06
RP11-326A19.5|RP11-326A19.5-001|ENSG00000259948.2|ENST00000563131.2|pseudogene	-1.48646435792956	2.44552369566422e-27	9.57058127626366e-26
TTC29|TTC29-001|ENSG00000137473.13|ENST00000513335.1|protein_coding	-3.33939359252331	7.03623074923669e-18	1.55846709106219e-16
ADAM12|ADAM12-001|ENSG00000148848.10|ENST00000368679.4|protein_coding	-2.16428900337296	1.60668503798129e-13	2.47511589245219e-12
RP11-71H17.7|RP11-71H17.7-001|ENSG00000260391.2|ENST00000568966.2|sense_overlapping	-1.12611651414092	4.71929425958743e-06	3.04051104537821e-05
DISP2|DISP2-001|ENSG00000140323.4|ENST00000267889.3|protein_coding	-5.84798374963812	2.27950263332955e-111	7.92381933023392e-109
ADAMTSL1|ADAMTSL1-012|ENSG00000178031.11|ENST00000380548.4|protein_coding	-2.97513498984463	3.03962417986381e-05	0.000170809767292575
RAB19|RAB19-201|ENSG00000146955.6|ENST00000275874.5|protein_coding	-1.08199228439859	4.87162805224183e-06	3.12917378390411e-05
USH1C|USH1C-001|ENSG00000006611.11|ENST00000318024.4|protein_coding	-3.02804815609873	1.1733743657754e-13	1.83050118192005e-12
IFIH1|IFIH1-001|ENSG00000115267.5|ENST00000263642.2|protein_coding	-2.43917894163784	1.83414572913634e-18	4.2272623914814e-17
SSTR1|SSTR1-002|ENSG00000139874.5|ENST00000267377.2|protein_coding	-3.87411290234826	4.80713111598283e-19	1.14177092511209e-17
VWA5B1|VWA5B1-201|ENSG00000158816.11|ENST00000289815.8|protein_coding	-1.59455068324815	0.00070833390335339	0.00298731684875573
ANKH|ANKH-001|ENSG00000154122.8|ENST00000284268.6|protein_coding	-2.69510472447686	6.52321390038039e-38	4.10962475723965e-36
TMEM59|TMEM59-001|ENSG00000116209.7|ENST00000234831.5|protein_coding	-1.1120149655071	6.22629773425878e-12	8.30557197084172e-11
RN7SL399P|RN7SL399P-201|ENSG00000239542.2|ENST00000471648.2|misc_RNA	-3.34020065538982	0.000110795061020967	0.000555328527224174
SCGN|SCGN-001|ENSG00000079689.9|ENST00000377961.2|protein_coding	-11.5539353810684	1.82366712055725e-170	2.34277793091762e-167
NRIP3|NRIP3-001|ENSG00000175352.6|ENST00000309166.3|protein_coding	-1.77837797038044	2.25688865801594e-14	3.7295463746307e-13
MEP1A|MEP1A-001|ENSG00000112818.5|ENST00000230588.4|protein_coding	-3.65662138745116	0.000385964647129398	0.00173472732411505
C14orf132|C14orf132-001|ENSG00000227051.4|ENST00000555004.1|protein_coding	-1.84658599322115	5.96682210377909e-35	3.33273521172704e-33
GLRA2|GLRA2-201|ENSG00000101958.9|ENST00000443437.2|protein_coding	-2.24804708291706	0.000834004903475816	0.00346051718620979
LMO3|LMO3-004|ENSG00000048540.10|ENST00000396205.2|protein_coding	-3.40059357187797	1.045683377821e-39	7.10271419873037e-38
NRG3|NRG3-007|ENSG00000185737.8|ENST00000602794.1|protein_coding	-1.93940807642011	1.27671829838417e-06	8.9881333243643e-06
COL16A1|COL16A1-001|ENSG00000084636.13|ENST00000373672.3|protein_coding	-1.27998272901305	0.00615355059493812	0.0203376912112569
HNF4A|HNF4A-002|ENSG00000101076.12|ENST00000316099.4|protein_coding	-1.13724690639859	0.00100321124702395	0.00408684443896548
SNTG1|SNTG1-001|ENSG00000147481.9|ENST00000522124.1|protein_coding	-3.7955170945667	0.000250108722038287	0.00116911286348129
FAIM2|FAIM2-001|ENSG00000135472.4|ENST00000320634.3|protein_coding	-4.39292930368185	2.84965889198295e-26	1.04465100845434e-24
SULT1B1|SULT1B1-001|ENSG00000173597.4|ENST00000310613.3|protein_coding	-3.10351331576123	6.85003992260406e-08	5.7960518211106e-07
PRKCD|PRKCD-001|ENSG00000163932.9|ENST00000394729.2|protein_coding	-1.59558307976307	3.14647554160658e-10	3.5771032253886e-09
STXBP5-AS1|STXBP5-AS1-008|ENSG00000233452.2|ENST00000367477.3|antisense	-1.16440809068271	0.000382268548521626	0.00172020846834732
RP11-275F13.1|RP11-275F13.1-001|ENSG00000261664.1|ENST00000568425.1|antisense	-5.6381564729091	2.18552419617764e-18	5.01364001742707e-17
RP13-279N23.2|RP13-279N23.2-001|ENSG00000255275.3|ENST00000494072.3|protein_coding	-1.71648057908081	1.57002791691751e-08	1.44425949131885e-07
RNU6-914P|RNU6-914P-201|ENSG00000252558.1|ENST00000516749.1|snRNA	-1.90194653510473	1.93330172199017e-05	0.000112713626637024
CDHR2|CDHR2-001|ENSG00000074276.6|ENST00000510636.1|protein_coding	-1.8437278964485	1.49644882197189e-22	4.49345257548816e-21
MLLT3|MLLT3-001|ENSG00000171843.11|ENST00000380338.4|protein_coding	-1.10453702863839	1.48512784341705e-09	1.56550383123238e-08
ITPR1|ITPR1-202|ENSG00000150995.13|ENST00000354582.6|protein_coding	-1.95895466758395	5.10638594268361e-17	1.05583194855474e-15
AL353898.2|AL353898.2-201|ENSG00000203276.2|ENST00000327057.5|pseudogene	-1.68878551720022	0.0141794983833205	0.0416131941529569
CORO2B|CORO2B-001|ENSG00000103647.8|ENST00000261861.5|protein_coding	-1.01062061179695	4.58937881164421e-06	2.96333863084903e-05
ASNS|ASNS-007|ENSG00000070669.12|ENST00000394309.3|protein_coding	-1.19676977022045	7.81867254827057e-10	8.4995701907193e-09
PAM|PAM-004|ENSG00000145730.16|ENST00000438793.3|protein_coding	-2.70594617656983	2.29102472374039e-46	1.93408307178164e-44
AC011899.9|AC011899.9-001|ENSG00000233038.1|ENST00000438047.1|antisense	-3.19477073919933	7.03178491255762e-05	0.000366692814704094
MAMLD1|MAMLD1-001|ENSG00000013619.9|ENST00000370401.2|protein_coding	-1.28897759681666	1.06687499838947e-15	1.95916442370501e-14
GCKR|GCKR-001|ENSG00000084734.4|ENST00000264717.2|protein_coding	-4.0565938065797	1.5244595692679e-16	3.01494022042561e-15
TH|TH-002|ENSG00000180176.10|ENST00000381178.1|protein_coding	-3.73662605811018	3.84634270632065e-05	0.000211556008830336
SPINK4|SPINK4-201|ENSG00000122711.4|ENST00000379723.1|protein_coding	-5.21061591513243	1.24352303085972e-19	3.07983025924662e-18
PRLHR|PRLHR-201|ENSG00000119973.3|ENST00000239032.2|protein_coding	-9.59022983494579	5.88664131612752e-35	3.29417785923522e-33
HRASLS5|HRASLS5-003|ENSG00000168004.5|ENST00000540857.1|protein_coding	-3.87290295512997	7.25401473291163e-66	1.04553352835776e-63
CALCOCO2|CALCOCO2-001|ENSG00000136436.10|ENST00000258947.3|protein_coding	-1.4644720570139	5.0328566707014e-17	1.0413572552466e-15
B3GAT1|B3GAT1-001|ENSG00000109956.8|ENST00000312527.4|protein_coding	-1.46681656915755	4.79544824888393e-31	2.26343625255229e-29
HTR7|HTR7-201|ENSG00000148680.11|ENST00000371721.3|protein_coding	-2.57344302176807	1.24566618040028e-08	1.16289727116231e-07
RP11-551L14.4|RP11-551L14.4-003|ENSG00000226472.3|ENST00000418254.2|lincRNA	-3.03078698882845	0.000204664171253482	0.000973629410405189
NPM1P52|NPM1P52-001|ENSG00000253663.1|ENST00000518264.1|pseudogene	-2.91116330576798	0.00811654549853847	0.0258454111267719
PRICKLE2|PRICKLE2-001|ENSG00000163637.7|ENST00000295902.6|protein_coding	-1.52277888207672	5.42118068228014e-20	1.37257605500712e-18
FOLH1B|FOLH1B-006|ENSG00000134612.7|ENST00000526379.1|pseudogene	-3.25742912118833	0.00234269036529757	0.00869700618462711
STIM2|STIM2-202|ENSG00000109689.10|ENST00000382009.3|protein_coding	-1.15718200676123	8.68960866721136e-30	3.83784554992667e-28
AMPH|AMPH-001|ENSG00000078053.12|ENST00000356264.2|protein_coding	-2.45847023440811	1.55449866070949e-14	2.61118657919177e-13
LYZL4|LYZL4-001|ENSG00000157093.4|ENST00000287748.3|protein_coding	-3.06384516465318	0.00144656654824146	0.00567016473877557
LINC00966|LINC00966-004|ENSG00000254377.1|ENST00000521441.1|lincRNA	-4.52100958127505	7.53791155337362e-06	4.69978207781242e-05
TM4SF1|TM4SF1-001|ENSG00000169908.6|ENST00000305366.3|protein_coding	-3.91901156000567	1.72585195532781e-14	2.87450663608065e-13
KIAA1377|KIAA1377-001|ENSG00000110318.9|ENST00000263468.8|protein_coding	-1.66734993418036	1.51364003677813e-12	2.12867787561558e-11
SCG3|SCG3-001|ENSG00000104112.4|ENST00000220478.3|protein_coding	-3.57012322773287	9.40818373219792e-34	4.96399294170093e-32
NFE2L3|NFE2L3-001|ENSG00000050344.8|ENST00000056233.3|protein_coding	-1.51748622817926	3.04739161262602e-26	1.11437227695867e-24
SPATA16|SPATA16-001|ENSG00000144962.6|ENST00000351008.3|protein_coding	-2.74776614732679	4.09688117518104e-07	3.09592194585867e-06
C20orf26|C20orf26-004|ENSG00000089101.13|ENST00000245957.5|protein_coding	-2.58732959617886	1.32205834308803e-09	1.40311989451229e-08
MIR147B|MIR147B-201|ENSG00000211519.1|ENST00000390185.1|miRNA	-3.08161898916611	1.39997252593034e-06	9.81608643181388e-06
FUT2|FUT2-001|ENSG00000176920.10|ENST00000425340.2|protein_coding	-1.6167847137567	4.11855346899684e-17	8.63668554637684e-16
GP2|GP2-001|ENSG00000169347.12|ENST00000302555.5|protein_coding	-5.58624347173993	6.11941044231266e-31	2.87914363597153e-29
GFRA3|GFRA3-001|ENSG00000146013.6|ENST00000274721.3|protein_coding	-3.89734508586149	3.18779222129239e-52	3.22567454666186e-50
CDKL2|CDKL2-001|ENSG00000138769.6|ENST00000429927.2|protein_coding	-1.45847099023015	1.2634592837953e-09	1.3433404626952e-08
AP006285.6|AP006285.6-001|ENSG00000227306.1|ENST00000436539.1|lincRNA	-4.51150467460402	5.16034807350675e-06	3.29528429928472e-05
GP1BB|GP1BB-001|ENSG00000203618.5|ENST00000366425.3|protein_coding	-1.94406383307462	2.62229669208394e-12	3.60544440953951e-11
C2ORF15|C2ORF15-001|ENSG00000273045.1|ENST00000302513.2|protein_coding	-1.13832794517894	3.27503142743746e-15	5.81185306825794e-14
ITGBL1|ITGBL1-005|ENSG00000198542.9|ENST00000415285.1|protein_coding	-6.82624269320204	7.42224591807228e-24	2.40466118575967e-22
RP11-488C13.4|RP11-488C13.4-001|ENSG00000259058.1|ENST00000553991.1|lincRNA	-3.46656919155917	0.00107769376617546	0.00435246278146342
ERO1LB|ERO1LB-001|ENSG00000086619.9|ENST00000354619.5|protein_coding	-4.70143807723239	3.19935296089749e-152	2.78033182163642e-149
TSHR|TSHR-001|ENSG00000165409.11|ENST00000541158.2|protein_coding	-6.25517977503308	9.13555293771513e-66	1.31033098374111e-63
SPHK1|SPHK1-005|ENSG00000176170.9|ENST00000591762.1|protein_coding	-1.72908372071809	4.55746585400413e-08	3.95243450508541e-07
CPN1|CPN1-001|ENSG00000120054.7|ENST00000370418.3|protein_coding	-2.4617684647352	2.37001133637771e-05	0.00013586869413262
TPD52|TPD52-002|ENSG00000076554.11|ENST00000379096.5|protein_coding	-2.52892055729271	2.92420904609976e-49	2.69163877523706e-47
RP11-461O7.1|RP11-461O7.1-001|ENSG00000246379.2|ENST00000501259.1|lincRNA	-3.53688336749313	2.50392087944845e-09	2.55909201747019e-08
RP11-1406H17.1|RP11-1406H17.1-001|ENSG00000269908.1|ENST00000602577.1|lincRNA	-4.23171198815509	2.70224403696616e-05	0.000153026651235269
NPY4R|NPY4R-201|ENSG00000204174.2|ENST00000374312.1|protein_coding	-1.53254122369728	3.09067182488118e-06	2.05305936173031e-05
NMNAT3|NMNAT3-202|ENSG00000163864.10|ENST00000406824.1|protein_coding	-1.69966130563736	1.47907679682165e-08	1.36555020125711e-07
CXXC4|CXXC4-001|ENSG00000168772.9|ENST00000394767.2|protein_coding	-2.59425923289584	1.20472038730645e-42	8.89896832093589e-41
AC007461.2|AC007461.2-001|ENSG00000226101.1|ENST00000419257.1|lincRNA	-2.61825120552631	1.88187656741444e-06	1.29160991724493e-05
SULT4A1|SULT4A1-002|ENSG00000130540.9|ENST00000422525.1|protein_coding	-1.46085556208069	3.07872217026466e-11	3.85616803581221e-10
RP1-95L4.4|RP1-95L4.4-001|ENSG00000217648.1|ENST00000402907.1|pseudogene	-1.03731735560795	0.000328837052751946	0.00150102709681164
TFF1|TFF1-001|ENSG00000160182.2|ENST00000291527.2|protein_coding	-4.12737511893771	5.14461243524054e-05	0.000276528767735223
CBLN1|CBLN1-001|ENSG00000102924.7|ENST00000219197.6|protein_coding	-3.71630356342724	1.12478464012347e-31	5.44819864946363e-30
AC008069.2|AC008069.2-001|ENSG00000224604.1|ENST00000444710.1|pseudogene	-2.69933086512662	0.0147667698657198	0.0431012297957547
KIF1A|KIF1A-201|ENSG00000130294.10|ENST00000498729.2|protein_coding	-3.64455729494441	4.55492215159407e-30	2.04225014890971e-28
F3|F3-001|ENSG00000117525.9|ENST00000334047.7|protein_coding	-1.9203093226031	2.00909069685232e-11	2.57315140094909e-10
AC068499.10|AC068499.10-003|ENSG00000268650.3|ENST00000594805.3|antisense	-3.77696972857451	3.374640232137e-06	2.22866551048171e-05
IAPP|IAPP-001|ENSG00000121351.3|ENST00000240652.3|protein_coding	-7.44132627822149	7.10537215688437e-29	2.99489916004939e-27
ARSJ|ARSJ-001|ENSG00000180801.11|ENST00000315366.7|protein_coding	-2.25665081003087	2.34282223842933e-07	1.83811387888665e-06
MAP6|MAP6-002|ENSG00000171533.7|ENST00000434603.2|protein_coding	-4.73940373045862	5.57051843416735e-84	1.18411588614635e-81
RP11-6N17.6|RP11-6N17.6-001|ENSG00000264019.1|ENST00000580372.1|antisense	-1.06127372050983	0.000155824802766915	0.000758260119788215
CDO1|CDO1-001|ENSG00000129596.4|ENST00000250535.4|protein_coding	-1.43985618224246	5.13965594728e-21	1.38812992938101e-19
AIF1|AIF1-006|ENSG00000204472.8|ENST00000466820.1|protein_coding	-4.03974142927704	6.59609932855321e-23	2.02593499855262e-21
SLC4A10|SLC4A10-201|ENSG00000144290.12|ENST00000375514.5|protein_coding	-1.59529672173163	0.00137399259998666	0.00542310437507426
NIM1|NIM1-002|ENSG00000177453.3|ENST00000512796.1|protein_coding	-2.46567228125473	2.21718704667634e-08	1.99790258213314e-07
ZBTB18|ZBTB18-001|ENSG00000179456.9|ENST00000358704.4|protein_coding	-1.08767440081296	6.2926611062518e-10	6.9041685000528e-09
ARHGEF33|ARHGEF33-001|ENSG00000214694.6|ENST00000409978.1|protein_coding	-1.07118958974991	0.000830567640544213	0.00344939013283278
OPTN|OPTN-005|ENSG00000123240.12|ENST00000378748.3|protein_coding	-1.39554957248707	9.25008673653466e-23	2.8176527093236e-21
RP11-283G6.5|RP11-283G6.5-001|ENSG00000255750.1|ENST00000541940.1|antisense	-2.47570038934903	2.49973269065451e-05	0.000142641177695575
ACTL6B|ACTL6B-001|ENSG00000077080.5|ENST00000160382.5|protein_coding	-9.03972668913348	3.04811614481312e-31	1.44562901654564e-29
HIST1H2AC|HIST1H2AC-001|ENSG00000180573.8|ENST00000314088.6|protein_coding	-1.94679114678819	1.65150909757821e-14	2.75845897717034e-13
CELA3A|CELA3A-001|ENSG00000142789.15|ENST00000290122.3|protein_coding	-3.81872694411998	4.36341451570186e-13	6.43985058418795e-12
TTC39C|TTC39C-006|ENSG00000168234.8|ENST00000540918.2|protein_coding	-1.33874681784966	5.05492147211685e-12	6.78898930621076e-11
RP11-79H23.3|RP11-79H23.3-001|ENSG00000261618.1|ENST00000565297.1|lincRNA	-4.3233663907895	1.03997716801944e-06	7.43484282203496e-06
SYT17|SYT17-001|ENSG00000103528.12|ENST00000355377.2|protein_coding	-1.90169490918556	1.07813557394238e-06	7.69460671576703e-06
NEUROD4|NEUROD4-001|ENSG00000123307.3|ENST00000242994.3|protein_coding	-4.34021392819588	1.4043112303545e-05	8.37569316174491e-05
RP11-566J3.4|RP11-566J3.4-001|ENSG00000273087.1|ENST00000608876.1|lincRNA	-4.53930816487388	3.89376735162916e-33	2.00434048673496e-31
PROX1|PROX1-001|ENSG00000117707.11|ENST00000366958.4|protein_coding	-2.36078384693176	1.1163033364491e-22	3.37598922027243e-21
STMN2|STMN2-001|ENSG00000104435.9|ENST00000220876.7|protein_coding	-7.15721551701817	2.09706142801302e-84	4.52276452653291e-82
AC002511.3|AC002511.3-001|ENSG00000232680.2|ENST00000428426.2|lincRNA	-2.85712675087244	0.00357824294913841	0.0126134984989492
SERPINI1|SERPINI1-001|ENSG00000163536.8|ENST00000295777.5|protein_coding	-1.15607961931512	0.0143838293756256	0.0421333405930019
PCSK9|PCSK9-001|ENSG00000169174.9|ENST00000302118.5|protein_coding	-1.45268277067333	0.0017338173872323	0.00664967579706033
RP11-362K14.6|RP11-362K14.6-001|ENSG00000270096.1|ENST00000602835.1|antisense	-1.72353428867851	2.50209066913355e-09	2.55810633221069e-08
DNAH9|DNAH9-001|ENSG00000007174.13|ENST00000262442.4|protein_coding	-1.26032234421642	0.000249301680545616	0.00116644433702112
CACNB2|CACNB2-003|ENSG00000165995.14|ENST00000396576.2|protein_coding	-1.10585090555253	3.74118777405954e-07	2.84605754789231e-06
WDR81|WDR81-001|ENSG00000167716.14|ENST00000409644.1|protein_coding	-1.12586964543213	6.2546982357378e-08	5.32740180949395e-07
RP11-390F4.3|RP11-390F4.3-001|ENSG00000225489.2|ENST00000452643.1|lincRNA	-1.42224940949128	0.00427453162993525	0.0147597973670325
RPL29P23|RPL29P23-001|ENSG00000241950.1|ENST00000486188.1|pseudogene	-1.77436299553293	0.0146763122880025	0.0428880426440123
TRIM9|TRIM9-001|ENSG00000100505.9|ENST00000298355.3|protein_coding	-2.0111419124552	4.00535768608476e-05	0.000219525697552859
CIB4|CIB4-001|ENSG00000157884.6|ENST00000288861.4|protein_coding	-3.99958678805829	9.33775661974957e-05	0.000475120879703359
RP11-442O18.1|RP11-442O18.1-001|ENSG00000232985.1|ENST00000453367.1|lincRNA	-2.66035600857176	0.0163918952530797	0.0471093598913283
LINC00365|LINC00365-002|ENSG00000224511.1|ENST00000413591.1|lincRNA	-2.48851166966997	0.00650119817976347	0.0213386916926762
LRRC16B|LRRC16B-001|ENSG00000186648.10|ENST00000342740.5|protein_coding	-1.93297469016031	7.90286182073211e-13	1.14072231664471e-11
BRSK2|BRSK2-001|ENSG00000174672.11|ENST00000308219.9|protein_coding	-2.7855315210092	3.96074278600539e-22	1.15869373364457e-20
RAP1GAP2|RAP1GAP2-001|ENSG00000132359.9|ENST00000254695.8|protein_coding	-3.38976268659445	1.1247882300725e-87	2.53695555984368e-85
TCEAL2|TCEAL2-201|ENSG00000184905.4|ENST00000372780.1|protein_coding	-1.48906972660283	1.3622964534769e-12	1.92408094220277e-11
RP13-225O21.2|RP13-225O21.2-001|ENSG00000228487.1|ENST00000453199.1|antisense	-1.15475890968974	0.00312889552855032	0.0112155133060872
LRRN2|LRRN2-002|ENSG00000170382.7|ENST00000367177.3|protein_coding	-1.40330978600864	1.16381565043185e-13	1.81713141494585e-12
INSM1|INSM1-001|ENSG00000173404.3|ENST00000310227.1|protein_coding	-12.0806560549578	1.58470592122957e-229	3.60179275804385e-226
RGS2|RGS2-001|ENSG00000116741.6|ENST00000235382.5|protein_coding	-3.04401198944908	3.74595806096937e-16	7.20584784032956e-15
RP11-58B17.2|RP11-58B17.2-001|ENSG00000269975.1|ENST00000602693.1|lincRNA	-5.3249777735303	6.26850629925891e-16	1.17746697790339e-14
MAPRE3|MAPRE3-001|ENSG00000084764.6|ENST00000233121.2|protein_coding	-1.53970092906759	4.51502910364861e-31	2.13448903880809e-29
DCAF12L2|DCAF12L2-201|ENSG00000198354.4|ENST00000538699.1|protein_coding	-1.26340903814981	7.15466143647359e-07	5.22746739523949e-06
SLC26A4|SLC26A4-001|ENSG00000091137.7|ENST00000265715.3|protein_coding	-1.40319023662255	8.75416748722875e-05	0.000448127835663804
PDE8B|PDE8B-001|ENSG00000113231.9|ENST00000264917.5|protein_coding	-1.1869532180175	1.62947927295557e-15	2.94832970471637e-14
AC006547.14|AC006547.14-002|ENSG00000234409.4|ENST00000439765.2|protein_coding	-6.43658286640084	5.43164912400132e-40	3.74974151090811e-38
ORMDL3|ORMDL3-001|ENSG00000172057.5|ENST00000304046.2|protein_coding	-1.53256948440195	7.16552711473687e-12	9.5326352840671e-11
TM4SF4|TM4SF4-001|ENSG00000169903.6|ENST00000305354.4|protein_coding	-6.59707886792378	2.45706190677008e-79	4.65376975380357e-77
LPAR1|LPAR1-001|ENSG00000198121.9|ENST00000374431.3|protein_coding	-1.38334499938667	0.00016911548094977	0.000817548284624156
OR51E2|OR51E2-001|ENSG00000167332.7|ENST00000396950.3|protein_coding	-4.98875443375798	2.39268650982938e-07	1.87424995508825e-06
FFAR4|FFAR4-001|ENSG00000186188.6|ENST00000371481.4|protein_coding	-5.37896527975572	3.0328005985416e-13	4.54873905000552e-12
KB-208E9.1|KB-208E9.1-001|ENSG00000272733.1|ENST00000608615.1|lincRNA	-2.31017425941935	2.38022869231683e-07	1.86597551530606e-06
Y_RNA|Y_RNA.615-201|ENSG00000207480.1|ENST00000384749.1|misc_RNA	-3.14988056176777	0.0035797846213065	0.0126174276757418
MSC|MSC-001|ENSG00000178860.8|ENST00000325509.4|protein_coding	-6.51575561132321	1.24463929513904e-24	4.19810014309056e-23
UBASH3A|UBASH3A-004|ENSG00000160185.9|ENST00000473381.1|protein_coding	-2.94021852367518	0.00250904871460778	0.00922419589032176
CLDN18|CLDN18-001|ENSG00000066405.8|ENST00000343735.4|protein_coding	-4.61951088727573	7.98885492871209e-38	5.00098933429356e-36
DMRTC1B|DMRTC1B-001|ENSG00000184911.10|ENST00000472595.1|protein_coding	-3.20942491711156	0.00277901295405499	0.0101035432205565
CTGLF10P|CTGLF10P-001|ENSG00000230869.1|ENST00000454844.1|pseudogene	-3.07374407041135	0.00449585334674032	0.0154341625832411
PCBD1|PCBD1-001|ENSG00000166228.4|ENST00000299299.3|protein_coding	-1.2787680911153	1.84788115861456e-26	6.84429899949588e-25
MIR3911|MIR3911-201|ENSG00000264329.1|ENST00000577791.1|miRNA	-2.27622298135981	2.24398805038251e-08	2.02020459855734e-07
C12orf68|C12orf68-001|ENSG00000177875.3|ENST00000316554.3|protein_coding	-2.13424106209387	8.04682187754958e-15	1.38554455720255e-13
MMD2|MMD2-001|ENSG00000136297.10|ENST00000404774.3|protein_coding	-4.88156574301781	5.41275290010846e-15	9.42431408011223e-14
ATP2B3|ATP2B3-202|ENSG00000067842.13|ENST00000370181.2|protein_coding	-4.2964536890382	1.96436153706638e-50	1.85434473915975e-48
C1QL1|C1QL1-001|ENSG00000131094.3|ENST00000253407.3|protein_coding	-9.90805617930345	0	0
USH2A|USH2A-201|ENSG00000042781.8|ENST00000366943.2|protein_coding	-5.67245828621315	4.81451715505713e-52	4.85510369899225e-50
MYC|MYC-001|ENSG00000136997.10|ENST00000377970.2|protein_coding	-1.34410424265072	1.49425694779941e-05	8.8870390572925e-05
PRKCH|PRKCH-001|ENSG00000027075.9|ENST00000332981.5|protein_coding	-1.02222787220404	6.75078946718818e-05	0.000353976178149085
RP11-469H8.8|RP11-469H8.8-001|ENSG00000257378.1|ENST00000552806.1|antisense	-3.02353124917603	0.00550527413711343	0.0184301308553468
SLC2A12|SLC2A12-001|ENSG00000146411.5|ENST00000275230.5|protein_coding	-2.21083820063082	2.30950817685865e-11	2.93627530557842e-10
CRH|CRH-001|ENSG00000147571.3|ENST00000276571.3|protein_coding	-9.14856419437482	1.05421989351568e-40	7.48774884464126e-39
POU3F4|POU3F4-001|ENSG00000196767.4|ENST00000373200.2|protein_coding	-7.62387986969977	2.5381792834857e-45	2.04905965270907e-43
ATP1A3|ATP1A3-002|ENSG00000105409.11|ENST00000441343.1|protein_coding	-3.19846692782548	4.93514697836823e-19	1.17123524313129e-17
AC099522.1|AC099522.1-201|ENSG00000183900.4|ENST00000328926.2|pseudogene	-6.93981103399054	1.96217828266747e-20	5.12159732490951e-19
NPY5R|NPY5R-001|ENSG00000164129.7|ENST00000515560.1|protein_coding	-2.75783242284123	0.000472591769414053	0.00207823619748133
SLC9A2|SLC9A2-001|ENSG00000115616.2|ENST00000233969.2|protein_coding	-2.14225749959905	5.35682998553348e-09	5.23406929836501e-08
RP11-492E3.2|RP11-492E3.2-001|ENSG00000227619.1|ENST00000443993.1|antisense	-1.46545170765058	0.00554013854747551	0.0185321491749416
RHOH|RHOH-001|ENSG00000168421.8|ENST00000381799.5|protein_coding	-5.3381297383752	1.5355187233568e-39	1.03584410317405e-37
FAM162B|FAM162B-001|ENSG00000183807.6|ENST00000368557.4|protein_coding	-2.48449623465535	1.02252454290804e-06	7.31538321290651e-06
SUSD2|SUSD2-002|ENSG00000099994.10|ENST00000463101.1|protein_coding	-3.67682854137848	4.33478494075345e-24	1.42153041780735e-22
GK-AS1|GK-AS1-001|ENSG00000243055.1|ENST00000464659.1|antisense	-1.45145951114945	0.000597004024725632	0.00256353406751464
BRINP2|BRINP2-001|ENSG00000198797.6|ENST00000361539.4|protein_coding	-1.1599804398437	0.000988568776602482	0.0040349829592863
THRB|THRB-201|ENSG00000151090.13|ENST00000396671.2|protein_coding	-1.88029662017534	0.00200620062140146	0.0075753622697187
TRPC4|TRPC4-001|ENSG00000133107.10|ENST00000379705.3|protein_coding	-1.12881775317974	9.79607729638118e-05	0.000496219262602734
TLR1|TLR1-201|ENSG00000174125.3|ENST00000308979.2|protein_coding	-1.73215220721054	0.000330134217655855	0.00150578507704192
CXorf22|CXorf22-001|ENSG00000165164.8|ENST00000297866.5|protein_coding	-1.2386322142449	0.00157640442772999	0.00610539017251777
CADM2-AS1|CADM2-AS1-001|ENSG00000239519.1|ENST00000476021.1|antisense	-3.48851457047394	0.000994852160029093	0.00405726663524908
SLC22A14|SLC22A14-001|ENSG00000144671.6|ENST00000273173.4|protein_coding	-2.30527366183697	0.000552854387143003	0.002393784961447
AC016723.4|AC016723.4-001|ENSG00000235335.2|ENST00000436982.2|antisense	-1.63930195404032	1.66385856789434e-10	1.9470110536861e-09
KCND1|KCND1-001|ENSG00000102057.5|ENST00000218176.3|protein_coding	-1.23387932874304	1.47006543557403e-07	1.19002803903851e-06
MT-TD|MT-TD-201|ENSG00000210154.1|ENST00000387419.1|Mt_tRNA	-1.18855552632222	0.0055022397857911	0.0184283245240047
STXBP1|STXBP1-001|ENSG00000136854.13|ENST00000373302.3|protein_coding	-2.42830786532013	4.61319060518764e-33	2.36232136588352e-31
OR7E47P|OR7E47P-002|ENSG00000257542.4|ENST00000546390.1|pseudogene	-4.41515254342292	1.09648933143307e-16	2.20244529407566e-15
RP3-326L13.3|RP3-326L13.3-001|ENSG00000272294.1|ENST00000607789.1|lincRNA	-8.37375830649312	2.44401605005032e-25	8.50569402012211e-24
COL21A1|COL21A1-202|ENSG00000124749.12|ENST00000535941.1|protein_coding	-4.72486684663353	1.21421309052936e-67	1.84929660751912e-65
RP11-42A4.1|RP11-42A4.1-001|ENSG00000248749.1|ENST00000504840.1|lincRNA	-3.05088391290551	0.00502968348511774	0.0170342352476717
RP4-758J24.5|RP4-758J24.5-001|ENSG00000272091.1|ENST00000606641.1|lincRNA	-1.55935945471251	5.95339199916391e-11	7.25979667351613e-10
RP11-626E13.1|RP11-626E13.1-001|ENSG00000235902.1|ENST00000447277.1|antisense	-2.80645910557114	7.23017552677862e-13	1.04771945213206e-11
KCNQ2|KCNQ2-201|ENSG00000075043.13|ENST00000354587.3|protein_coding	-1.02842686594214	0.0117798165907961	0.0355560568810146
LAP3|LAP3-001|ENSG00000002549.8|ENST00000226299.4|protein_coding	-1.02354587180821	5.24347041623867e-08	4.51424301831597e-07
ABLIM2|ABLIM2-009|ENSG00000163995.14|ENST00000428004.2|protein_coding	-2.93872004303692	5.29190727163598e-41	3.77681121147412e-39
OCA2|OCA2-001|ENSG00000104044.11|ENST00000354638.3|protein_coding	-4.13017589479687	1.31736944353662e-38	8.59256400621998e-37
RP4-612J11.1|RP4-612J11.1-001|ENSG00000234497.1|ENST00000416017.1|antisense	-5.62212030237801	2.14001771768596e-12	2.96999077052452e-11
RP11-446J8.1|RP11-446J8.1-001|ENSG00000248138.1|ENST00000512370.1|antisense	-1.19685755902027	0.0103106132641821	0.0316978139753186
ZDHHC22|ZDHHC22-001|ENSG00000177108.5|ENST00000319374.4|protein_coding	-1.66334342741556	0.00165974909901391	0.00638466431826116
LINGO2|LINGO2-001|ENSG00000174482.6|ENST00000379992.2|protein_coding	-1.45640778471007	3.31007030972251e-08	2.91600022186557e-07
RP11-60H5.1|RP11-60H5.1-001|ENSG00000260840.1|ENST00000567718.1|lincRNA	-4.83711929760165	7.72903954205307e-07	5.62903454150954e-06
CPSF1P1|CPSF1P1-005|ENSG00000214076.3|ENST00000397477.2|pseudogene	-2.61681806630522	9.81944494211903e-35	5.44343601697544e-33
GDAP1L1|GDAP1L1-001|ENSG00000124194.11|ENST00000342560.5|protein_coding	-3.70228167375846	4.97985106055159e-15	8.72197150480842e-14
RN7SL336P|RN7SL336P-201|ENSG00000264017.1|ENST00000580171.1|misc_RNA	-2.28988010407977	0.0143863826301778	0.0421366423051016
RP11-366L5.1|RP11-366L5.1-001|ENSG00000260742.1|ENST00000567327.1|antisense	-1.30451796968786	0.000796981120589631	0.00332369811856906
NKX6-2|NKX6-2-001|ENSG00000148826.6|ENST00000368592.5|protein_coding	-3.84270635671167	8.66328550504905e-07	6.26619576053083e-06
DLL3|DLL3-002|ENSG00000090932.6|ENST00000205143.4|protein_coding	-3.03056737243723	7.90412259875468e-38	4.95845245064553e-36
AC140481.8|AC140481.8-001|ENSG00000229797.1|ENST00000448777.1|antisense	-3.35262440761687	2.10803810599725e-05	0.00012193853155423
NEURL|NEURL-001|ENSG00000107954.6|ENST00000369780.4|protein_coding	-5.29045519832354	0	0
NXPE3|NXPE3-001|ENSG00000144815.10|ENST00000491511.2|protein_coding	-1.36865767978565	3.51451048870686e-17	7.39624226565681e-16
CTXN2|CTXN2-001|ENSG00000233932.3|ENST00000417307.2|protein_coding	-2.08519382388116	0.00013387924670018	0.000660278768527827
PIPOX|PIPOX-001|ENSG00000179761.7|ENST00000323372.4|protein_coding	-4.92161662923298	7.46250356255682e-63	9.84350860548511e-61
RP11-91K9.1|RP11-91K9.1-001|ENSG00000231574.1|ENST00000436078.1|lincRNA	-5.09630704015798	3.67332141274735e-16	7.07072493696716e-15
ADORA2A|ADORA2A-001|ENSG00000128271.15|ENST00000337539.7|protein_coding	-2.26679460895695	9.67101376622154e-31	4.49999124016611e-29
IGF2-AS|IGF2-AS-001|ENSG00000099869.6|ENST00000381361.3|antisense	-3.66905863838615	2.30957945232601e-16	4.52827764285844e-15
GAA|GAA-002|ENSG00000171298.8|ENST00000302262.3|protein_coding	-1.62155086200174	4.79849106375679e-27	1.84370631288455e-25
RP3-462E2.3|RP3-462E2.3-001|ENSG00000257877.1|ENST00000551450.1|lincRNA	-1.58136138813992	0.000122434613347406	0.000607689487750007
RP11-343J3.5|RP11-343J3.5-001|ENSG00000235524.1|ENST00000415223.1|pseudogene	-2.64747066206423	0.016916980060337	0.0484065475346481
VGF|VGF-001|ENSG00000128564.5|ENST00000249330.2|protein_coding	-2.87757757824781	9.95274147332203e-12	1.30525367204725e-10
PCSK2|PCSK2-001|ENSG00000125851.5|ENST00000262545.2|protein_coding	-4.36177134402454	1.8833181573328e-26	6.96450583162857e-25
PRKAR2B|PRKAR2B-001|ENSG00000005249.8|ENST00000265717.4|protein_coding	-1.3990196123277	2.83218537296129e-08	2.51828411720997e-07
RP11-379K22.2|RP11-379K22.2-001|ENSG00000259175.1|ENST00000558208.1|antisense	-1.79217832305825	3.85551929527126e-13	5.73321734360241e-12
GPD1|GPD1-001|ENSG00000167588.8|ENST00000301149.3|protein_coding	-3.59677037179167	1.46335156918013e-08	1.3532910427094e-07
RABGAP1L|RABGAP1L-006|ENSG00000152061.17|ENST00000489615.1|protein_coding	-1.03267936593426	2.03900553856334e-05	0.000118202445314081
HLA-B|HLA-B-001|ENSG00000234745.5|ENST00000412585.2|protein_coding	-2.8265747370835	8.02403190017376e-34	4.256482415699e-32
NBPF7|NBPF7-201|ENSG00000215864.3|ENST00000401014.1|pseudogene	-4.37952782997808	1.49167416439587e-07	1.20619859155459e-06
FAM92B|FAM92B-201|ENSG00000153789.8|ENST00000539556.1|protein_coding	-6.98444902238984	2.89317089058081e-30	1.30910444569665e-28
SHD|SHD-001|ENSG00000105251.6|ENST00000543264.2|protein_coding	-1.65537580225883	0.000733538646178203	0.00308086231394845
ZSCAN1|ZSCAN1-002|ENSG00000152467.5|ENST00000391700.1|protein_coding	-1.02988766198598	5.31667277740666e-05	0.000284896138110327
CXXC1P1|CXXC1P1-001|ENSG00000187893.6|ENST00000483225.1|pseudogene	-3.3279539237261	0.00195412297569921	0.0074023681491006
RP11-247A12.1|RP11-247A12.1-001|ENSG00000234055.1|ENST00000434250.1|antisense	-1.50209458873044	0.00964092686452957	0.0299171866138102
WDR96|WDR96-201|ENSG00000197748.8|ENST00000357060.3|protein_coding	-1.69950441750781	2.07212002757128e-16	4.07080654618674e-15
ASPHD2|ASPHD2-001|ENSG00000128203.6|ENST00000215906.5|protein_coding	-1.3750549951103	2.25093185695304e-20	5.8597606676116e-19
RP11-637A17.2|RP11-637A17.2-002|ENSG00000247363.2|ENST00000500695.2|lincRNA	-1.07786329353681	0.0136076086489289	0.0401501910075797
WNK2|WNK2-009|ENSG00000165238.12|ENST00000432730.1|protein_coding	-3.15156164395131	3.43513896450054e-33	1.77134469431235e-31
APOL2|APOL2-001|ENSG00000128335.9|ENST00000249066.6|protein_coding	-1.0810351969332	3.05907747222096e-05	0.000171739620124858
UNC5A|UNC5A-001|ENSG00000113763.6|ENST00000329542.4|protein_coding	-6.10179119969496	3.05774219302656e-138	1.92227890590118e-135
CATSPERB|CATSPERB-004|ENSG00000133962.3|ENST00000554560.1|protein_coding	-1.48607554725465	0.000819881504656452	0.00340909637181033
JAKMIP3|JAKMIP3-001|ENSG00000188385.7|ENST00000298622.4|protein_coding	-1.70182599368917	0.000385161953311903	0.001731909942856
CTNND2|CTNND2-001|ENSG00000169862.14|ENST00000304623.8|protein_coding	-1.40418218396092	1.67282582610819e-21	4.64103142572944e-20
SAMD3|SAMD3-001|ENSG00000164483.12|ENST00000368134.2|protein_coding	-3.56408891955631	1.88591565650828e-31	9.04596589331981e-30
HIST2H2BE|HIST2H2BE-001|ENSG00000184678.8|ENST00000369155.2|protein_coding	-1.02204129395127	0.000495207980517646	0.00216640660354677
ACTN3|ACTN3-003|ENSG00000248746.1|ENST00000502692.1|polymorphic_pseudogene	-1.75846273815518	0.00229763540886147	0.00854585012910749
C7orf55|C7orf55-001|ENSG00000164898.8|ENST00000297534.6|protein_coding	-1.01221461730009	4.2282236396341e-16	8.07571582936449e-15
C16orf96|C16orf96-001|ENSG00000205832.7|ENST00000444310.4|protein_coding	-1.04378595950529	0.000511475933244088	0.00223162720017174
C1orf158|C1orf158-001|ENSG00000157330.5|ENST00000288048.5|protein_coding	-6.92389540380017	3.19021915103236e-30	1.4391054237489e-28
RPL23AP10|RPL23AP10-001|ENSG00000240051.1|ENST00000489946.1|pseudogene	-2.38822628662954	0.0093364995463135	0.0290905359163688
NECAP1|NECAP1-001|ENSG00000089818.12|ENST00000339754.5|protein_coding	-1.31337948688425	1.02493968923744e-31	4.98090345360177e-30
AC011897.1|AC011897.1-201|ENSG00000265629.1|ENST00000581929.1|protein_coding	-5.35483246790366	4.85312833408201e-174	6.51797194941459e-171
COX5BP6|COX5BP6-001|ENSG00000237082.1|ENST00000454311.1|pseudogene	-1.42555058504436	0.0147474546764684	0.0430618681021456
RP11-1143G9.4|RP11-1143G9.4-001|ENSG00000257764.2|ENST00000548900.1|antisense	-2.74680539941235	8.37143199082638e-09	8.01265633407668e-08
FOXD1|FOXD1-001|ENSG00000251493.2|ENST00000499003.3|protein_coding	-6.93981103399054	1.96217828266747e-20	5.12159732490951e-19
RP11-351J23.1|RP11-351J23.1-001|ENSG00000203688.4|ENST00000400831.2|lincRNA	-2.08534197943031	3.60541189918034e-09	3.60626626218962e-08
OVGP1|OVGP1-001|ENSG00000085465.11|ENST00000369732.3|protein_coding	-1.80673157572429	5.60605173074851e-07	4.15455255802423e-06
LDLRAD4|LDLRAD4-002|ENSG00000168675.14|ENST00000359446.5|protein_coding	-2.35505173882581	4.68051975930388e-08	4.05439218200386e-07
IFFO1|IFFO1-008|ENSG00000010295.15|ENST00000396840.2|protein_coding	-1.32516025696734	2.85154064510022e-12	3.90609510620196e-11
KCNS2|KCNS2-001|ENSG00000156486.7|ENST00000287042.4|protein_coding	-2.52142169708425	5.83663278312834e-05	0.000310282455637087
IL10RA|IL10RA-006|ENSG00000110324.5|ENST00000529924.1|protein_coding	-5.58145489453657	1.61020361814225e-36	9.67005819212382e-35
KLHL2|KLHL2-001|ENSG00000109466.9|ENST00000226725.6|protein_coding	-1.23366298938487	1.51908154297032e-09	1.59901326505679e-08
MCF2L|MCF2L-002|ENSG00000126217.16|ENST00000397030.1|protein_coding	-1.1030728626526	9.50034425772128e-13	1.3606721850843e-11
SYT11|SYT11-001|ENSG00000132718.7|ENST00000368324.4|protein_coding	-1.11107836204713	2.30387396874775e-08	2.07222417517777e-07
RP11-690D19.3|RP11-690D19.3-001|ENSG00000260966.1|ENST00000561652.1|sense_overlapping	-1.37644236446706	1.73868476977548e-06	1.19834193824484e-05
hsa-mir-7162|hsa-mir-7162.1-201|ENSG00000166104.10|ENST00000429274.2|pseudogene	-2.61706092646834	0.00715242862919826	0.0232245937128801
IGFBPL1|IGFBPL1-001|ENSG00000137142.4|ENST00000377694.1|protein_coding	-5.44149329657742	1.07195041331659e-116	4.11336608600847e-114
KLHL13|KLHL13-203|ENSG00000003096.9|ENST00000540167.1|protein_coding	-1.12710607189083	5.84525199856559e-09	5.69622891825915e-08
ABCA3|ABCA3-001|ENSG00000167972.9|ENST00000301732.5|protein_coding	-3.08784131814413	3.97768706314145e-59	4.79709059814859e-57
C1orf210|C1orf210-001|ENSG00000253313.1|ENST00000523677.1|protein_coding	-1.23287730945497	1.44226913810162e-09	1.52195450798174e-08
ANGPT2|ANGPT2-201|ENSG00000091879.9|ENST00000415216.1|protein_coding	-4.79603228472522	4.02644006490703e-89	9.29447067170376e-87
FRY-AS1|FRY-AS1-001|ENSG00000237637.1|ENST00000428419.1|antisense	-1.46480516580161	0.0128295209789868	0.0382353912395757
LRRN3|LRRN3-201|ENSG00000173114.8|ENST00000451085.1|protein_coding	-1.60511683101335	5.726410677349e-09	5.58963515968387e-08
RAB3C|RAB3C-001|ENSG00000152932.6|ENST00000282878.4|protein_coding	-4.59918913040744	3.12106566417587e-97	8.38346610721857e-95
RTN1|RTN1-001|ENSG00000139970.12|ENST00000267484.5|protein_coding	-3.81603050024717	1.4080077898209e-88	3.22499272603397e-86
CCK|CCK-001|ENSG00000187094.7|ENST00000334681.5|protein_coding	-6.60213628517163	1.34924949852783e-13	2.09161988105991e-12
KRT4|KRT4-201|ENSG00000170477.8|ENST00000293774.4|protein_coding	-2.85993352325505	0.00340330503700176	0.0120876852900939
MS4A8|MS4A8-001|ENSG00000166959.3|ENST00000300226.2|protein_coding	-3.82129793244644	1.03730904051751e-10	1.23835839273417e-09
SLC41A2|SLC41A2-001|ENSG00000136052.5|ENST00000258538.3|protein_coding	-1.26220750290907	8.95497005469403e-06	5.51349239854229e-05
LHFPL4|LHFPL4-001|ENSG00000156959.7|ENST00000287585.6|protein_coding	-5.92932443304123	1.03859995167819e-10	1.23939873878173e-09
CPA2|CPA2-001|ENSG00000158516.7|ENST00000222481.4|protein_coding	-8.03629532208237	1.63516674153121e-29	7.12599877758444e-28
C2orf62|C2orf62-001|ENSG00000158428.3|ENST00000289388.3|protein_coding	-1.02350292201777	0.00374625210842651	0.0131461414545936
MSRB1|MSRB1-001|ENSG00000198736.7|ENST00000361871.3|protein_coding	-1.69574826075253	9.31021885555494e-23	2.83304877986696e-21
PRICKLE2-AS1|PRICKLE2-AS1-001|ENSG00000241572.1|ENST00000476308.1|antisense	-1.31114328222738	5.08355918705384e-06	3.25257521221048e-05
RP11-713M15.2|RP11-713M15.2-001|ENSG00000272502.1|ENST00000605955.1|antisense	-2.36495299120382	1.0968349920321e-06	7.81673504813613e-06
MBOAT4|MBOAT4-001|ENSG00000177669.3|ENST00000320542.3|protein_coding	-3.88727374892476	1.79139282068636e-48	1.61372816075671e-46
RFPL4B|RFPL4B-001|ENSG00000251258.1|ENST00000441065.2|protein_coding	-3.66519114385931	0.000466960454800407	0.00205592021427323
ANGPTL4|ANGPTL4-001|ENSG00000167772.7|ENST00000301455.2|protein_coding	-1.80326837330353	3.36629435465016e-13	5.02850855899132e-12
RP3-428L16.2|RP3-428L16.2-001|ENSG00000272841.1|ENST00000608721.1|antisense	-1.60684751485087	1.44441172915541e-28	5.93574872897841e-27
AC023672.2|AC023672.2-001|ENSG00000231221.1|ENST00000424355.1|lincRNA	-3.24001310498924	0.00251976665947302	0.00925781517796054
RP11-514P8.6|RP11-514P8.6-001|ENSG00000205236.6|ENST00000519541.1|protein_coding	-1.34793480874961	5.16785735177103e-07	3.84912228819709e-06
CCDC162P|CCDC162P-001|ENSG00000203799.6|ENST00000368966.4|pseudogene	-1.39449256732671	1.79131551499921e-07	1.43203461909312e-06
MET|MET-002|ENSG00000105976.10|ENST00000397752.3|protein_coding	-1.96918137954487	5.62297329638239e-19	1.32701271556079e-17
RP11-279F6.1|RP11-279F6.1-004|ENSG00000245750.3|ENST00000559477.1|lincRNA	-2.67038581362301	1.29320701804898e-07	1.05477531034061e-06
PLCXD2|PLCXD2-002|ENSG00000240891.2|ENST00000477665.1|protein_coding	-1.34628344666568	1.03824421533144e-07	8.56182021501479e-07
CCNA1|CCNA1-201|ENSG00000133101.5|ENST00000418263.1|protein_coding	-2.0607577025342	3.7994921705283e-08	3.3184627597576e-07
TXNDC16|TXNDC16-001|ENSG00000087301.4|ENST00000281741.4|protein_coding	-1.04110987614521	1.54137209484264e-15	2.79233116409046e-14
RASL11A|RASL11A-001|ENSG00000122035.6|ENST00000241463.4|protein_coding	-1.03427623736987	1.92327292082683e-06	1.31818475972327e-05
PSD|PSD-201|ENSG00000059915.12|ENST00000406432.1|protein_coding	-3.73679269039416	2.71516293176907e-37	1.6575396517558e-35
AC140481.7|AC140481.7-007|ENSG00000240253.1|ENST00000430837.1|pseudogene	-4.1733995935912	2.01425728804286e-16	3.96504064555646e-15
RP11-122K13.14|RP11-122K13.14-001|ENSG00000270235.1|ENST00000605518.1|lincRNA	-3.68492195726405	0.000440439102021936	0.0019461124790552
TMEM151B|TMEM151B-001|ENSG00000178233.13|ENST00000451188.2|protein_coding	-1.8957618208028	1.14615548592698e-17	2.50299010662858e-16
C6orf118|C6orf118-002|ENSG00000112539.10|ENST00000230301.8|protein_coding	-3.86422049735195	4.80099591537856e-60	5.96029522318027e-58
PRDM16|PRDM16-201|ENSG00000142611.12|ENST00000378398.3|protein_coding	-1.08127769350029	2.38488356043331e-06	1.61176016834682e-05
RP11-307N16.6|RP11-307N16.6-001|ENSG00000273167.1|ENST00000382141.4|protein_coding	-1.74361658439887	2.33168582614917e-45	1.88751564671862e-43
LIG4|LIG4-001|ENSG00000174405.9|ENST00000356922.4|protein_coding	-2.41718453995693	3.22896071695993e-37	1.96308852477397e-35
RP11-386G11.3|RP11-386G11.3-001|ENSG00000258283.1|ENST00000549516.1|antisense	-4.1876981906751	1.65095911529582e-06	1.14214209739278e-05
RCAN2|RCAN2-002|ENSG00000172348.10|ENST00000371374.1|protein_coding	-1.14771779694239	1.0745266049311e-20	2.83980658281745e-19
RP11-521D12.5|RP11-521D12.5-001|ENSG00000243491.1|ENST00000474667.1|lincRNA	-3.96211599186999	8.17446457221956e-07	5.93296253292487e-06
RP11-298I3.4|RP11-298I3.4-001|ENSG00000258457.1|ENST00000556503.1|antisense	-1.34027790329749	3.17491118587892e-09	3.20058344623556e-08
LINC00599|LINC00599-002|ENSG00000253230.2|ENST00000517675.1|lincRNA	-2.75408248902389	0.00056461859179592	0.00243971710029161
RP3-471C18.2|RP3-471C18.2-002|ENSG00000237404.1|ENST00000450310.1|lincRNA	-4.16538049817658	3.90167352494947e-05	0.000214359887768096
AP006285.7|AP006285.7-001|ENSG00000231487.1|ENST00000415865.1|lincRNA	-3.07690692768461	0.00490090705801588	0.0166444943497925
TMEM108|TMEM108-001|ENSG00000144868.9|ENST00000321871.6|protein_coding	-1.31371622839384	2.63222520514969e-11	3.31801869183267e-10
PTGER3|PTGER3-008|ENSG00000050628.16|ENST00000370924.4|protein_coding	-2.38794990444742	8.08514256985654e-12	1.06791107515222e-10
CACNA1S|CACNA1S-002|ENSG00000081248.6|ENST00000367338.3|protein_coding	-2.10876113274787	0.000595051899656303	0.00255590366105732
IKBKE|IKBKE-001|ENSG00000143466.9|ENST00000367120.3|protein_coding	-1.0403785267829	1.1773934613098e-06	8.34655580645889e-06
SLC6A3|SLC6A3-001|ENSG00000142319.14|ENST00000270349.9|protein_coding	-1.84731813217315	0.000306146663980012	0.00140811262151579
NAP1L2|NAP1L2-001|ENSG00000186462.7|ENST00000373517.3|protein_coding	-1.3106730442595	8.46094458676186e-14	1.34189763663474e-12
RP13-653N12.2|RP13-653N12.2-001|ENSG00000256659.1|ENST00000541258.1|lincRNA	-2.64262010902125	0.0166116863372694	0.0476668443437213
ARID3C|ARID3C-002|ENSG00000205143.2|ENST00000378909.2|protein_coding	-3.1130605112322	5.47416355908528e-08	4.69779583735965e-07
LDLRAD1|LDLRAD1-002|ENSG00000203985.6|ENST00000371362.3|protein_coding	-3.4963322370282	2.05301371632344e-06	1.39996298814237e-05
KCTD8|KCTD8-001|ENSG00000183783.6|ENST00000360029.3|protein_coding	-2.04848644745307	1.15366329146994e-07	9.45555874426139e-07
TSPAN11|TSPAN11-002|ENSG00000110900.10|ENST00000261177.9|protein_coding	-1.37119699811888	6.29289790613316e-06	3.97129975293713e-05
RP11-742D12.2|RP11-742D12.2-002|ENSG00000270112.2|ENST00000602333.1|processed_transcript	-4.02126512746604	1.18045106569786e-09	1.26007180773753e-08
WASF3|WASF3-001|ENSG00000132970.8|ENST00000335327.5|protein_coding	-1.44088331276667	8.39344860851524e-31	3.92407003221202e-29
KCNH8|KCNH8-001|ENSG00000183960.4|ENST00000328405.2|protein_coding	-1.59278256799394	4.7487938097575e-08	4.10871480810849e-07
AC013718.1|AC013718.1-201|ENSG00000255674.1|ENST00000538722.1|pseudogene	-1.4822054466959	0.0083049188362437	0.0263741871081785
DLG5-AS1|DLG5-AS1-001|ENSG00000233871.1|ENST00000449852.1|antisense	-1.33710940448374	8.65964815208184e-05	0.000443750648542425
LRRC42|LRRC42-002|ENSG00000116212.10|ENST00000371370.3|protein_coding	-1.02157352707444	1.39812122505121e-08	1.29621235759611e-07
SRPRB|SRPRB-001|ENSG00000144867.7|ENST00000466490.2|protein_coding	-1.07030921116263	8.97155516518699e-15	1.53671037951177e-13
SCPEP1|SCPEP1-002|ENSG00000121064.8|ENST00000576154.1|protein_coding	-1.16435013479349	1.66969049716529e-05	9.85079817752083e-05
RP11-3P17.4|RP11-3P17.4-001|ENSG00000240567.1|ENST00000473595.1|lincRNA	-2.29174707623778	0.0146084324997673	0.0427150277160441
DPYSL4|DPYSL4-001|ENSG00000151640.8|ENST00000338492.4|protein_coding	-1.01986118238118	1.27327596435008e-05	7.66221688770912e-05
IL18R1|IL18R1-001|ENSG00000115604.6|ENST00000409599.1|protein_coding	-1.4318000732815	0.00541505398362035	0.018171334475188
GSAP|GSAP-001|ENSG00000186088.11|ENST00000257626.7|protein_coding	-1.58240072240272	1.05909837093245e-05	6.44555706816503e-05
RP11-462G12.1|RP11-462G12.1-001|ENSG00000262185.1|ENST00000576810.1|sense_overlapping	-1.49962808906254	0.0161321745624765	0.0465031572485359
LINC00305|LINC00305-001|ENSG00000179676.6|ENST00000323355.3|lincRNA	-2.79052177009811	1.06750690802751e-07	8.78841644232062e-07
CCDC126|CCDC126-001|ENSG00000169193.7|ENST00000307471.3|protein_coding	-1.0507117247855	1.84684410659282e-05	0.000108228288015664
SLC1A6|SLC1A6-003|ENSG00000105143.8|ENST00000598504.1|protein_coding	-2.4957537013195	1.16670943933906e-08	1.09506873583708e-07
GFRA2|GFRA2-001|ENSG00000168546.6|ENST00000524240.1|protein_coding	-2.76317404205854	3.80082389005482e-19	9.10072475522283e-18
PRDM8|PRDM8-201|ENSG00000152784.11|ENST00000339711.4|protein_coding	-2.42018921852401	1.3461184707491e-11	1.74829725077906e-10
ABHD2|ABHD2-201|ENSG00000140526.12|ENST00000355100.3|protein_coding	-1.5996770272166	1.32921485540797e-82	2.69002132416022e-80
CXorf57|CXorf57-002|ENSG00000147231.9|ENST00000372548.4|protein_coding	-4.47442493567398	2.00558201761558e-108	6.81137147982615e-106
NKX6-1|NKX6-1-001|ENSG00000163623.5|ENST00000295886.4|protein_coding	-7.35077033069709	1.46926604306901e-21	4.08779696558945e-20
CTD-2320G14.2|CTD-2320G14.2-001|ENSG00000253596.1|ENST00000521872.1|antisense	-2.40713223278105	0.00189540743518343	0.00720396237295664
EFCAB1|EFCAB1-001|ENSG00000034239.6|ENST00000262103.3|protein_coding	-1.04594990336189	0.00555266317147869	0.0185698402634613
FGF5|FGF5-002|ENSG00000138675.12|ENST00000456523.3|protein_coding	-2.82968097706839	1.60719277814641e-08	1.47660836492202e-07
CBFA2T2|CBFA2T2-201|ENSG00000078699.17|ENST00000346541.3|protein_coding	-1.62195002461215	1.13590661213118e-12	1.61669714203467e-11
HERC6|HERC6-001|ENSG00000138642.10|ENST00000264346.7|protein_coding	-1.09148618288967	1.67319812755247e-08	1.53391204079407e-07
HNF1B|HNF1B-001|ENSG00000108753.8|ENST00000225893.4|protein_coding	-1.53620736482745	9.64182294809446e-18	2.11811853269403e-16
MIR2277|MIR2277-201|ENSG00000251725.1|ENST00000515916.1|miRNA	-1.46651115015942	0.00175751570118936	0.00673182738177884
A4GNT|A4GNT-001|ENSG00000118017.3|ENST00000236709.3|protein_coding	-2.96685199793807	0.00093270563249472	0.00383238121587004
RP11-1220K2.2|RP11-1220K2.2-003|ENSG00000257743.4|ENST00000477922.3|protein_coding	-5.93702815724031	7.40359991547604e-96	1.91889619914535e-93
TAGLN3|TAGLN3-201|ENSG00000144834.8|ENST00000393917.2|protein_coding	-5.83039876559846	9.13824679764676e-58	1.07572819972139e-55
CTC-518B2.9|CTC-518B2.9-001|ENSG00000268906.1|ENST00000594910.1|antisense	-5.10035172295112	9.56435317916344e-08	7.92478809267365e-07
AL163953.2|AL163953.2-001|ENSG00000225680.1|ENST00000436530.1|lincRNA	-4.38183626791898	1.17650644231782e-05	7.11320561718122e-05
FAM155A|FAM155A-001|ENSG00000204442.2|ENST00000375915.2|protein_coding	-4.24122751353682	2.20813058311208e-99	6.39643473913848e-97
DNAH12|DNAH12-202|ENSG00000174844.10|ENST00000351747.2|protein_coding	-3.17149009342226	7.38607755150047e-09	7.1249243687295e-08
RP4-665N4.4|RP4-665N4.4-001|ENSG00000232862.4|ENST00000437804.2|pseudogene	-2.70668012808866	0.000142613820983986	0.000698460230169705
TCTA|TCTA-001|ENSG00000145022.4|ENST00000273590.3|protein_coding	-1.27231246701853	4.67920065830347e-16	8.92552239192334e-15
C2CD4B|C2CD4B-001|ENSG00000205502.3|ENST00000380392.3|protein_coding	-1.96177218082172	0.00207129166572851	0.00778631741059547
TENM1|TENM1-201|ENSG00000009694.9|ENST00000422452.2|protein_coding	-1.83877778898419	1.04591364925073e-07	8.62025400123046e-07
F5|F5-001|ENSG00000198734.6|ENST00000367797.3|protein_coding	-2.0838559008664	4.7712266149527e-12	6.42549830410243e-11
RP11-300E4.2|RP11-300E4.2-001|ENSG00000254238.1|ENST00000520778.1|antisense	-1.01678927825403	1.11738393659861e-06	7.94784380709659e-06
MPZ|MPZ-001|ENSG00000158887.11|ENST00000533357.1|protein_coding	-2.78264822476408	1.55605456592807e-20	4.07956914458532e-19
RBP1|RBP1-001|ENSG00000114115.5|ENST00000232219.2|protein_coding	-1.13376480034348	1.44919918972163e-06	1.01323919684583e-05
C9orf171|C9orf171-001|ENSG00000188523.4|ENST00000343036.2|protein_coding	-2.90326707950484	1.20113672943828e-08	1.1250914022246e-07
SHANK2|SHANK2-201|ENSG00000162105.12|ENST00000338508.4|protein_coding	-1.28597956154781	3.99126045583772e-06	2.59871689485758e-05
ELAVL4|ELAVL4-003|ENSG00000162374.12|ENST00000371824.1|protein_coding	-6.6297109557352	1.35466015136532e-128	7.41224879488725e-126
GLYCTK-AS1|GLYCTK-AS1-003|ENSG00000242797.2|ENST00000467187.1|processed_transcript	-1.00184196528098	0.00429183501881647	0.0148160824045999
SOGA3|SOGA3-001|ENSG00000255330.4|ENST00000481848.2|protein_coding	-3.8665142669763	1.24527629722005e-29	5.43515672755854e-28
SYT14|SYT14-003|ENSG00000143469.12|ENST00000367015.1|protein_coding	-2.43431688475113	3.90832217532316e-18	8.81520574918117e-17
SEZ6L|SEZ6L-202|ENSG00000100095.14|ENST00000529632.2|protein_coding	-7.97869707978273	6.04868070942437e-130	3.37208243247853e-127
AC019100.3|AC019100.3-001|ENSG00000225328.1|ENST00000445083.1|antisense	-3.63084372334625	7.00905782882116e-05	0.000365701274356664
MATK|MATK-003|ENSG00000007264.9|ENST00000310132.6|protein_coding	-2.75715638101352	4.39572715067905e-15	7.72179251611853e-14
AC008746.3|AC008746.3-001|ENSG00000227407.1|ENST00000457113.1|antisense	-1.67028748140387	0.000338963288182148	0.00154272154589001
LINC00694|LINC00694-001|ENSG00000225873.1|ENST00000416124.1|lincRNA	-1.78177033107444	0.000978503078139132	0.00399721145441407
RP11-343J3.2|RP11-343J3.2-001|ENSG00000236154.1|ENST00000428753.1|antisense	-6.41144515921038	1.42986712716289e-28	5.88416211786655e-27
C12orf55|C12orf55-003|ENSG00000188596.5|ENST00000524981.4|protein_coding	-2.25548216537284	4.1582804059969e-16	7.95755901269368e-15
WDR65|WDR65-002|ENSG00000243710.3|ENST00000372492.4|protein_coding	-1.00654160361359	7.32975907128227e-05	0.000381021096550277
RP11-95O2.1|RP11-95O2.1-001|ENSG00000267651.1|ENST00000589715.1|lincRNA	-1.27753567010609	0.00456433540487356	0.015639849032564
TSPAN2|TSPAN2-001|ENSG00000134198.5|ENST00000369516.2|protein_coding	-2.56334640339158	2.76744720503133e-84	5.92534511355513e-82
SLC15A3|SLC15A3-001|ENSG00000110446.5|ENST00000227880.3|protein_coding	-1.20324229131232	3.18994308768882e-08	2.81689325797793e-07
N4BP2L1|N4BP2L1-201|ENSG00000139597.12|ENST00000380130.2|protein_coding	-1.91754859256781	4.06210959273182e-13	6.01765271480636e-12
GALNT8|GALNT8-003|ENSG00000130035.2|ENST00000541339.1|protein_coding	-2.13947864075393	3.23576725028845e-34	1.73515816595777e-32
CHRNB2|CHRNB2-001|ENSG00000160716.4|ENST00000368476.3|protein_coding	-5.69919629549079	6.60267128563587e-105	2.09773256426541e-102
CCDC19|CCDC19-002|ENSG00000213085.5|ENST00000476696.1|protein_coding	-1.52928482329474	0.000179021005926619	0.000861908695146459
POMC|POMC-201|ENSG00000115138.6|ENST00000380794.1|protein_coding	-4.90459243832965	2.54435839694957e-61	3.22653036715318e-59
CMIP|CMIP-001|ENSG00000153815.12|ENST00000537098.3|protein_coding	-1.11476342062213	2.23687754402471e-44	1.74849261357932e-42
EPS8L3|EPS8L3-001|ENSG00000198758.6|ENST00000369805.3|protein_coding	-2.24713925709734	0.00203963452106342	0.00767903684937065
NAP1L5|NAP1L5-001|ENSG00000177432.6|ENST00000323061.5|protein_coding	-1.99646214757433	4.28460136145407e-36	2.53194232853767e-34
C10orf32-ASMT|C10orf32-ASMT-001|ENSG00000270316.1|ENST00000299353.6|protein_coding	-1.56653228706005	4.74106312412108e-35	2.67336244519858e-33
TBCC|TBCC-001|ENSG00000124659.5|ENST00000372876.1|protein_coding	-1.37007703598553	1.54249149971745e-57	1.8014227803222e-55
CTD-2207A17.1|CTD-2207A17.1-001|ENSG00000248461.1|ENST00000508853.1|lincRNA	-2.81763895969282	0.00407818471580102	0.0141529391352798
CXCL6|CXCL6-001|ENSG00000124875.5|ENST00000226317.5|protein_coding	-2.95528832809757	5.98816340344502e-08	5.11808689851287e-07
KRT36|KRT36-002|ENSG00000126337.9|ENST00000328119.6|protein_coding	-2.65316168972228	0.0163015756223631	0.0469136704893311
NYAP2|NYAP2-001|ENSG00000144460.10|ENST00000272907.6|protein_coding	-3.24531213243382	3.05283735227518e-05	0.000171421864780834
RP3-395M20.12|RP3-395M20.12-001|ENSG00000272449.1|ENST00000606645.1|lincRNA	-1.61728587989786	0.000317980786590711	0.00145551948898462
ARHGAP9|ARHGAP9-002|ENSG00000123329.13|ENST00000393797.2|protein_coding	-3.92462810283685	5.12650575911948e-32	2.52034718244099e-30
PNPLA7|PNPLA7-201|ENSG00000130653.11|ENST00000406427.1|protein_coding	-2.72367783703325	6.33093402918273e-17	1.30264698997397e-15
NLRP1|NLRP1-004|ENSG00000091592.11|ENST00000568641.1|protein_coding	-3.34191624924083	9.58418514438737e-74	1.63690126278158e-71
RP11-528G1.2|RP11-528G1.2-001|ENSG00000234425.1|ENST00000446952.1|antisense	-4.82978585087617	7.01295437115339e-07	5.1290040298136e-06
DKK3|DKK3-001|ENSG00000050165.13|ENST00000326932.4|protein_coding	-1.00775232165985	0.00427937529985166	0.014774795744884
IDI1|IDI1-004|ENSG00000067064.6|ENST00000381344.3|protein_coding	-1.40015796342972	2.60617794797705e-07	2.03500898067859e-06
AGAP2-AS1|AGAP2-AS1-001|ENSG00000255737.2|ENST00000542466.2|protein_coding	-3.83516006907304	1.75803132453343e-22	5.27355853258774e-21
MYT1L|MYT1L-001|ENSG00000186487.13|ENST00000399161.2|protein_coding	-7.11311053229538	3.77838936197035e-21	1.02422083007466e-19
AL391319.1|AL391319.1-201|ENSG00000255905.1|ENST00000535039.1|pseudogene	-2.87659964857775	1.80682338339481e-24	6.06661483058708e-23
IRX2|IRX2-001|ENSG00000170561.8|ENST00000382611.6|protein_coding	-2.84275450132686	3.46489838525284e-24	1.14133057512894e-22
GPR63|GPR63-001|ENSG00000112218.7|ENST00000229955.3|protein_coding	-1.09583835729241	5.42157745180105e-07	4.02693184938073e-06
NYAP1|NYAP1-201|ENSG00000166924.4|ENST00000423930.1|protein_coding	-1.3014230102805	1.23038487424188e-13	1.91539419806243e-12
PITPNC1|PITPNC1-001|ENSG00000154217.10|ENST00000580974.1|protein_coding	-1.08684925056123	1.1212983338065e-24	3.79073247928842e-23
NPM2|NPM2-001|ENSG00000158806.9|ENST00000397940.1|protein_coding	-3.18627489947526	1.30255805413519e-53	1.3504099237029e-51
ANKRD36BP2|ANKRD36BP2-003|ENSG00000230006.3|ENST00000393525.3|pseudogene	-4.07659900164133	9.87029821476597e-05	0.000499721900876782
SEL1L3|SEL1L3-003|ENSG00000091490.6|ENST00000399878.3|protein_coding	-1.06260317737436	9.74172045189919e-09	9.23447591248846e-08
AC007879.3|AC007879.3-001|ENSG00000240440.1|ENST00000440545.1|lincRNA	-3.14242874004269	0.00393396379917626	0.0137168784959005
AP006285.1|AP006285.1-201|ENSG00000256528.1|ENST00000538190.1|pseudogene	-1.7462425742185	0.000531673752750562	0.00230924370323818
MMRN1|MMRN1-001|ENSG00000138722.5|ENST00000394980.1|protein_coding	-2.23881806499184	4.92300213226679e-15	8.6275174378462e-14
FFAR2|FFAR2-001|ENSG00000126262.4|ENST00000599180.2|protein_coding	-9.77170447237916	9.93270590622587e-57	1.13752581942347e-54
WIPI1|WIPI1-002|ENSG00000070540.8|ENST00000262139.5|protein_coding	-1.22401023249738	4.9736977461135e-16	9.46543515600979e-15
FGD3|FGD3-001|ENSG00000127084.13|ENST00000375482.3|protein_coding	-1.45558931438837	4.40436887661641e-17	9.17742504918089e-16
AC078942.1|AC078942.1-001|ENSG00000225365.1|ENST00000448698.1|antisense	-3.3524518269395	0.00168710275240873	0.00648229194088696
MIR1179|MIR1179-201|ENSG00000221630.1|ENST00000408703.1|miRNA	-2.7113044154164	0.0137804556017509	0.0406074719921148
F12|F12-001|ENSG00000131187.5|ENST00000253496.3|protein_coding	-3.60344355256519	2.35059225580479e-13	3.56717767756877e-12
MARCH1|MARCH1-201|ENSG00000145416.9|ENST00000274056.7|protein_coding	-1.23294842264299	0.00328325074735304	0.0117034877345929
ICA1L|ICA1L-001|ENSG00000163596.12|ENST00000392237.2|protein_coding	-1.03916796781567	1.75965655563979e-09	1.83654441008438e-08
CTD-3074O7.5|CTD-3074O7.5-001|ENSG00000255517.2|ENST00000527092.1|antisense	-2.36668844622458	9.61296164591514e-31	4.48003434939834e-29
TMEM179|TMEM179-002|ENSG00000258986.2|ENST00000556573.1|protein_coding	-2.04839023239819	1.37454399995309e-14	2.3194546868426e-13
CLEC10A|CLEC10A-004|ENSG00000132514.9|ENST00000576617.1|protein_coding	-2.19747999536679	0.0112392508688513	0.0341125983997895
GC|GC-001|ENSG00000145321.8|ENST00000273951.8|protein_coding	-8.30342771840693	2.84927934205135e-24	9.4486707878329e-23
ERICH2|ERICH2-001|ENSG00000204334.7|ENST00000409885.1|protein_coding	-1.3257032494281	0.000297312669680979	0.0013696129484041
KCNC1|KCNC1-001|ENSG00000129159.6|ENST00000379472.3|protein_coding	-1.72759119546181	2.18684645438756e-07	1.72351966358467e-06
PPFIA3|PPFIA3-001|ENSG00000177380.9|ENST00000334186.4|protein_coding	-2.06337050357576	3.99665875284411e-19	9.55414855746641e-18
PTGDR2|PTGDR2-001|ENSG00000183134.4|ENST00000332539.4|protein_coding	-3.33733632263259	7.0594462922947e-74	1.21979800934755e-71
AP000688.14|AP000688.14-002|ENSG00000230212.2|ENST00000535199.1|sense_intronic	-1.34050309291451	0.00329831779566311	0.0117510276253114
TTC8|TTC8-005|ENSG00000165533.14|ENST00000338104.6|protein_coding	-1.21568085188117	1.4133257572734e-20	3.71195876890285e-19
ASAH2B|ASAH2B-001|ENSG00000204147.5|ENST00000483649.1|protein_coding	-2.54447124555819	1.5006732895335e-10	1.76093700102646e-09
RNA5SP442|RNA5SP442-201|ENSG00000201920.1|ENST00000365050.1|rRNA	-2.91750700092809	0.00765007349288307	0.0245852427120096
RAB3A|RAB3A-001|ENSG00000105649.5|ENST00000222256.4|protein_coding	-2.03205434841888	3.07202919846174e-21	8.40455988212492e-20
GRIP2|GRIP2-001|ENSG00000144596.7|ENST00000273083.3|processed_transcript	-2.66081097859213	5.8728267306441e-18	1.30961819932333e-16
NRAP|NRAP-003|ENSG00000197893.9|ENST00000369360.3|protein_coding	-3.61116609260469	2.03357324203628e-05	0.000117954433809278
C2CD4C|C2CD4C-001|ENSG00000183186.6|ENST00000332235.6|protein_coding	-1.93923651464719	1.26425581280302e-40	8.91526646799303e-39
LAPTM5|LAPTM5-001|ENSG00000162511.7|ENST00000294507.3|protein_coding	-3.60237563309048	4.8126803680075e-18	1.07972867755139e-16
RP1-90G24.6|RP1-90G24.6-001|ENSG00000224050.1|ENST00000452181.1|lincRNA	-2.06788157313635	1.47834429323947e-06	1.03190736669848e-05
ZNF710|ZNF710-001|ENSG00000140548.5|ENST00000268154.4|protein_coding	-1.24806511373429	7.95740449063156e-36	4.63742466439232e-34
PTF1A|PTF1A-001|ENSG00000168267.5|ENST00000376504.3|protein_coding	-9.13621366446081	7.46912068607926e-55	8.0838867733181e-53
CADM2|CADM2-002|ENSG00000175161.9|ENST00000383699.3|protein_coding	-6.70634882414032	2.83793508283121e-104	8.92047530770358e-102
AC093628.1|AC093628.1-201|ENSG00000272082.1|ENST00000606234.1|miRNA	-3.17452834107101	8.87231509427946e-25	3.01322177115719e-23
RP11-693J15.5|RP11-693J15.5-001|ENSG00000205056.8|ENST00000504409.3|lincRNA	-3.08495379347352	4.7758389709726e-10	5.31894889089059e-09
C3orf80|C3orf80-201|ENSG00000180044.3|ENST00000326474.3|protein_coding	-2.76785138974995	1.36202182766589e-24	4.58878665245656e-23
LINC00957|LINC00957-001|ENSG00000235314.1|ENST00000441052.1|lincRNA	-4.96640219329395	6.06856172165363e-63	8.07692762115765e-61
VPS37D|VPS37D-001|ENSG00000176428.5|ENST00000324941.4|protein_coding	-2.06163444154899	8.5878255141335e-40	5.87371482560422e-38
RP11-314B1.2|RP11-314B1.2-001|ENSG00000273301.1|ENST00000609089.1|lincRNA	-4.49434575319552	3.24661704400703e-07	2.49616949776934e-06
ACE|ACE-001|ENSG00000159640.10|ENST00000290866.4|protein_coding	-3.71082668547344	5.21877021650727e-57	6.0470197485153e-55
AC007405.6|AC007405.6-001|ENSG00000239467.1|ENST00000426475.1|lincRNA	-1.22708365704894	1.86272097457764e-08	1.69608063592745e-07
TMEM59L|TMEM59L-201|ENSG00000105696.4|ENST00000262817.3|protein_coding	-1.73468286084279	5.01000010200805e-08	4.3220576062491e-07
AC011899.10|AC011899.10-001|ENSG00000231980.1|ENST00000436489.1|antisense	-6.44174917448761	1.88298108943167e-13	2.87824326174018e-12
FGF12|FGF12-002|ENSG00000114279.9|ENST00000445105.2|protein_coding	-1.80264805549935	8.7336952572964e-20	2.1869024895537e-18
BTBD3|BTBD3-001|ENSG00000132640.10|ENST00000405977.1|protein_coding	-2.01155202737253	4.50336993843956e-38	2.87388923479641e-36
KY|KY-005|ENSG00000174611.7|ENST00000508956.1|protein_coding	-1.70417223066429	0.00347207007317124	0.0122964466561178
RP11-728F11.3|RP11-728F11.3-201|ENSG00000254844.3|ENST00000596805.1|antisense	-4.85724017450672	9.33065481385025e-23	2.83634627350652e-21
UNC5D|UNC5D-003|ENSG00000156687.6|ENST00000287272.2|protein_coding	-2.52180549121784	1.97569444996272e-40	1.38659961788714e-38
RP11-474D1.4|RP11-474D1.4-001|ENSG00000261650.1|ENST00000561864.1|lincRNA	-4.50144599965367	5.69095840527444e-06	3.61459045573181e-05
GUCA2B|GUCA2B-001|ENSG00000044012.3|ENST00000372581.1|protein_coding	-6.48665664370673	6.14836579730283e-52	6.1581614987426e-50
AC103809.2|AC103809.2-201|ENSG00000268626.1|ENST00000599136.1|protein_coding	-5.88412634743891	1.25481588714859e-16	2.50344665885074e-15
FAM101B|FAM101B-001|ENSG00000183688.4|ENST00000329099.4|protein_coding	-2.96619854173693	1.71849021931914e-28	7.03271890723305e-27
RP1-300I2.2|RP1-300I2.2-002|ENSG00000243995.1|ENST00000461248.1|pseudogene	-3.32787558222598	0.00181810199403503	0.00693960206920981
LINC00900|LINC00900-001|ENSG00000246100.3|ENST00000499809.1|lincRNA	-1.13970007284615	0.00128390935919202	0.00509340357626833
NCAM2|NCAM2-001|ENSG00000154654.10|ENST00000400546.1|protein_coding	-1.78151543161645	3.3730893790925e-10	3.82296401549851e-09
MEST|MEST-001|ENSG00000106484.10|ENST00000223215.4|protein_coding	-1.20391953346507	9.91605567604995e-14	1.56344555528414e-12
BEX2|BEX2-201|ENSG00000133134.7|ENST00000536889.1|protein_coding	-1.22635465047055	3.20487317550144e-14	5.22884526319939e-13
GJD2|GJD2-001|ENSG00000159248.4|ENST00000290374.4|protein_coding	-8.21496460745593	1.88301785606891e-24	6.30810981783086e-23
PPL|PPL-001|ENSG00000118898.11|ENST00000345988.2|protein_coding	-1.4838796345343	4.92921605744357e-38	3.1321192870814e-36
Z83851.1|Z83851.1-001|ENSG00000229891.1|ENST00000424852.1|lincRNA	-1.92571172794764	5.47252911111045e-12	7.33318900888801e-11
CAMKV|CAMKV-002|ENSG00000164076.12|ENST00000475665.1|protein_coding	-5.4277794631086	3.82388371395732e-98	1.08638742400286e-95
HS3ST5|HS3ST5-001|ENSG00000249853.3|ENST00000312719.5|protein_coding	-4.0362753476458	1.40540091297327e-33	7.34962491603913e-32
PTCHD2|PTCHD2-001|ENSG00000204624.6|ENST00000294484.6|protein_coding	-4.44261133732012	3.13322614667768e-81	6.17182886372569e-79
MUT|MUT-001|ENSG00000146085.7|ENST00000274813.3|protein_coding	-1.47661020496219	2.69343297199046e-22	7.94240159914193e-21
UNC80|UNC80-201|ENSG00000144406.14|ENST00000439458.1|protein_coding	-2.80279240382354	7.64299039204252e-11	9.20992810414684e-10
PDK3|PDK3-003|ENSG00000067992.8|ENST00000441463.2|protein_coding	-1.31516534367017	1.00537823431045e-17	2.20370257338062e-16
RP11-47I22.3|RP11-47I22.3-001|ENSG00000232774.3|ENST00000556569.1|protein_coding	-2.14406415555123	0.00868718849135233	0.0274026217950237
C14orf166B|C14orf166B-003|ENSG00000100565.11|ENST00000460005.1|protein_coding	-3.25895743247482	0.00250691078571593	0.00921863011643418
BHMT2|BHMT2-001|ENSG00000132840.5|ENST00000255192.3|protein_coding	-4.18993667395749	6.69576894364211e-10	7.32197945883766e-09
ATP8A1|ATP8A1-003|ENSG00000124406.12|ENST00000264449.10|protein_coding	-2.75987004013951	8.19523013829281e-27	3.09647653319869e-25
CFB|CFB-001|ENSG00000244255.1|ENST00000456570.1|protein_coding	-1.37837094136313	0.000108577263370426	0.000545415233050999
HSPB3|HSPB3-001|ENSG00000169271.1|ENST00000302005.1|protein_coding	-2.92921062723248	0.0017588649812724	0.0067352493003701
RP11-680F8.1|RP11-680F8.1-001|ENSG00000256802.2|ENST00000536835.2|antisense	-1.67027115968186	3.95192874155448e-08	3.44548948146091e-07
LINC00271|LINC00271-003|ENSG00000231028.4|ENST00000421378.2|lincRNA	-2.01846265608533	0.000223180018532289	0.00105412056105295
CCDC60|CCDC60-001|ENSG00000183273.2|ENST00000327554.2|protein_coding	-1.26686677213156	1.41350526685456e-06	9.90627137565267e-06
DNAJC12|DNAJC12-001|ENSG00000108176.10|ENST00000225171.2|protein_coding	-5.49287963062491	6.63887946334152e-109	2.28091827329479e-106
CPNE4|CPNE4-001|ENSG00000196353.7|ENST00000512055.1|protein_coding	-1.14422977844556	0.0065297055268839	0.0214132307661308
RP11-286N22.10|RP11-286N22.10-001|ENSG00000255931.1|ENST00000534856.1|lincRNA	-5.17218006506183	4.59426075944323e-08	3.98200711819505e-07
IGFBP1|IGFBP1-001|ENSG00000146678.5|ENST00000275525.3|protein_coding	-6.51368513697603	1.18712760782058e-21	3.34376162328642e-20
RP11-713C5.1|RP11-713C5.1-001|ENSG00000265579.1|ENST00000584727.1|sense_intronic	-5.59066155290733	2.46447428473222e-11	3.11853626085579e-10
KCNJ2-AS1|KCNJ2-AS1-001|ENSG00000267365.1|ENST00000590966.1|antisense	-1.20533011388843	6.47773362909415e-06	4.0783634250766e-05
GS1-358P8.4|GS1-358P8.4-001|ENSG00000260822.1|ENST00000568479.1|sense_overlapping	-1.4323905409532	7.68966201982974e-14	1.22351342864787e-12
ANG|ANG-001|ENSG00000214274.5|ENST00000336811.6|protein_coding	-1.14330778435651	0.00335817552780482	0.011938877670563
C9orf66|C9orf66-001|ENSG00000183784.5|ENST00000382387.2|protein_coding	-2.88131967018617	1.04806943438248e-38	6.88162390615535e-37
SMAP2|SMAP2-001|ENSG00000084070.7|ENST00000372718.3|protein_coding	-1.49038296060016	2.41577253019917e-33	1.25006709194037e-31
RUNDC3A|RUNDC3A-003|ENSG00000108309.8|ENST00000590834.1|protein_coding	-5.81148079536198	3.97193300531025e-130	2.30115106878239e-127
ARHGEF26|ARHGEF26-001|ENSG00000114790.8|ENST00000356448.4|protein_coding	-1.43994698860409	2.51839966162001e-11	3.1799638804225e-10
RP11-300J18.3|RP11-300J18.3-008|ENSG00000258867.1|ENST00000556673.1|lincRNA	-5.14509200645632	6.73559535335e-08	5.70411682159451e-07
RP1-159A19.4|RP1-159A19.4-001|ENSG00000237429.1|ENST00000443579.1|antisense	-1.92714499237919	0.00591784256580868	0.0196421584241686
B3GALT4|B3GALT4-001|ENSG00000235863.2|ENST00000451237.1|protein_coding	-1.91925738973135	1.66669556696183e-16	3.29183515488109e-15
CACNA1C|CACNA1C-001|ENSG00000151067.16|ENST00000399655.1|protein_coding	-2.5709747635289	9.45183560099402e-16	1.75093032290013e-14
RP11-93L9.1|RP11-93L9.1-002|ENSG00000249464.1|ENST00000508111.1|lincRNA	-1.34641954340271	1.01880944106475e-06	7.29410287258058e-06
AMER3|AMER3-201|ENSG00000178171.6|ENST00000423981.1|protein_coding	-5.64119599011027	6.72626638140245e-125	3.15461893287775e-122
XBP1|XBP1-006|ENSG00000100219.12|ENST00000403532.3|protein_coding	-1.0950575407023	1.03329480131759e-05	6.30019840993205e-05
ST18|ST18-001|ENSG00000147488.7|ENST00000276480.7|protein_coding	-11.0423175661727	4.94684018999785e-63	6.64383123153938e-61
CTD-2331C18.5|CTD-2331C18.5-001|ENSG00000256220.1|ENST00000537594.1|processed_transcript	-2.42411514727354	0.000492192331251039	0.00215544787482947
RP11-618K13.2|RP11-618K13.2-001|ENSG00000255498.1|ENST00000533218.1|antisense	-1.83481162245614	2.15813741844704e-22	6.4345596672911e-21
CCDC40|CCDC40-001|ENSG00000141519.10|ENST00000397545.4|protein_coding	-1.11791300223783	7.40114416522525e-10	8.06348107116189e-09
ELMO1|ELMO1-001|ENSG00000155849.11|ENST00000310758.4|protein_coding	-1.50684170819732	3.84210654190342e-09	3.82231387183906e-08
PARP8|PARP8-001|ENSG00000151883.12|ENST00000281631.5|protein_coding	-1.41799489468257	2.73963724230184e-23	8.58409985135656e-22
CTA-250D10.19|CTA-250D10.19-001|ENSG00000224883.1|ENST00000424613.1|antisense	-1.11329698405819	9.6424266408673e-05	0.000488855147490916
RP11-309I15.1|RP11-309I15.1-001|ENSG00000228741.2|ENST00000439928.2|lincRNA	-1.18971475679312	5.53778359471157e-07	4.10911330670374e-06
OR2B4P|OR2B4P-001|ENSG00000197171.5|ENST00000356293.5|pseudogene	-3.52517125100688	0.000812717719872966	0.00338359454263584
CTD-2636A23.2|CTD-2636A23.2-002|ENSG00000261604.1|ENST00000569313.1|antisense	-1.19113755854561	0.000442553600581534	0.00195457866014687
RP1-92C8.3|RP1-92C8.3-001|ENSG00000226181.1|ENST00000415736.1|antisense	-5.47543365489924	4.11414705957243e-09	4.07511576162207e-08
RP11-1260E13.2|RP11-1260E13.2-001|ENSG00000262294.1|ENST00000572499.1|antisense	-1.59147076971603	0.000415304115477589	0.00184887610366375
IL15RA|IL15RA-002|ENSG00000134470.15|ENST00000534292.1|protein_coding	-3.56943508791333	2.78968246728135e-08	2.48422989333219e-07
DTX1|DTX1-001|ENSG00000135144.3|ENST00000257600.3|protein_coding	-1.27867963004418	9.39754410767886e-07	6.76087742268291e-06
SLC35D3|SLC35D3-001|ENSG00000182747.4|ENST00000331858.4|protein_coding	-5.17264872718491	5.1327278323541e-20	1.30177432843405e-18
RP5-1111A8.3|RP5-1111A8.3-001|ENSG00000229242.1|ENST00000414995.1|antisense	-2.32031097731181	0.0142404307457207	0.0417588335891038
C1orf127|C1orf127-201|ENSG00000175262.10|ENST00000377004.4|protein_coding	-3.96464790943499	9.70290260197002e-12	1.27305356652046e-10
KCNK3|KCNK3-001|ENSG00000171303.5|ENST00000302909.3|protein_coding	-4.35045167126007	5.24851989779005e-130	2.98226956576928e-127
SLC2A13|SLC2A13-001|ENSG00000151229.8|ENST00000280871.4|protein_coding	-1.03830879140634	3.39479706707363e-08	2.98796749898196e-07
SRRM4|SRRM4-001|ENSG00000139767.4|ENST00000267260.4|protein_coding	-2.93553101362227	3.01423479911953e-24	9.97330297979671e-23
ACAT1|ACAT1-001|ENSG00000075239.9|ENST00000265838.4|protein_coding	-1.04517170056121	7.21756977269052e-09	6.96464840214523e-08
TTC5|TTC5-001|ENSG00000136319.7|ENST00000258821.3|protein_coding	-1.06474339508377	4.62930324799735e-19	1.10041852830714e-17
SYT5|SYT5-001|ENSG00000129990.10|ENST00000354308.3|protein_coding	-6.11347685340558	1.27872543697862e-83	2.66073947087375e-81
SLC17A2|SLC17A2-201|ENSG00000112337.6|ENST00000377850.3|protein_coding	-3.27299417137641	0.00220792061882456	0.00823704930863753
RP11-384L8.1|RP11-384L8.1-001|ENSG00000261572.1|ENST00000565519.1|sense_intronic	-4.35412199321514	2.76566495945112e-89	6.43441752416554e-87
CERKL|CERKL-001|ENSG00000188452.9|ENST00000410087.3|protein_coding	-5.90664113314769	6.74535304789327e-122	2.93095509567798e-119
RAPGEF4|RAPGEF4-201|ENSG00000091428.13|ENST00000264111.6|protein_coding	-2.17308758181209	8.7951202986032e-30	3.87864805168401e-28
GALR1|GALR1-001|ENSG00000166573.4|ENST00000299727.3|protein_coding	-7.51949062434189	1.59102217252498e-19	3.91097605088149e-18
FAM110B|FAM110B-001|ENSG00000169122.7|ENST00000361488.3|protein_coding	-1.05160860585602	5.42040050693351e-21	1.45995053581007e-19
RP11-355I22.6|RP11-355I22.6-001|ENSG00000258403.1|ENST00000553426.1|lincRNA	-5.12768222200236	1.03074757780668e-07	8.50712253671901e-07
SEPT5|SEPT5-006|ENSG00000184702.13|ENST00000431044.1|protein_coding	-1.8871744066269	1.43463195057163e-12	2.0223793055124e-11
RP1-76B20.12|RP1-76B20.12-001|ENSG00000239446.1|ENST00000420180.1|antisense	-2.93456924950837	0.00741984807021585	0.0239547914041377
C1orf110|C1orf110-002|ENSG00000185860.9|ENST00000367910.1|protein_coding	-3.19405038292668	0.00305570382889609	0.0109916303974639
AC016757.3|AC016757.3-001|ENSG00000186235.6|ENST00000470346.1|protein_coding	-1.8292124283347	0.000165710689301411	0.000801875816703044
SLC35G2|SLC35G2-001|ENSG00000168917.8|ENST00000446465.2|protein_coding	-4.79319781045236	2.93566853045891e-62	3.787781575086e-60
SNAP25-AS1|SNAP25-AS1-006|ENSG00000227906.3|ENST00000603542.1|antisense	-2.91714125095139	1.22195917360318e-11	1.59123965193712e-10
RP11-331F4.4|RP11-331F4.4-002|ENSG00000240338.1|ENST00000489723.1|pseudogene	-2.20602727741047	0.00202759747687599	0.00764005183485611
SLC16A7|SLC16A7-001|ENSG00000118596.7|ENST00000261187.4|protein_coding	-1.45522171332134	3.2103730647607e-12	4.38746035820926e-11
ARL6|ARL6-001|ENSG00000113966.5|ENST00000463745.1|protein_coding	-1.18044506229488	5.19095667720009e-06	3.31411402206636e-05
RP11-1023L17.1|RP11-1023L17.1-003|ENSG00000215158.5|ENST00000514048.1|pseudogene	-1.59511600827697	7.73302909837842e-08	6.4800853876854e-07
SSTR2|SSTR2-001|ENSG00000180616.4|ENST00000357585.2|protein_coding	-2.47014686639536	7.76183033432035e-14	1.23366756798366e-12
KCNK13|KCNK13-001|ENSG00000152315.4|ENST00000282146.4|protein_coding	-1.22871369558355	0.00262002485157701	0.00958923253927238
RP5-984P4.4|RP5-984P4.4-001|ENSG00000233492.1|ENST00000431034.1|lincRNA	-4.00013490601384	9.21597101698544e-05	0.000469895247004088
SCN8A|SCN8A-001|ENSG00000196876.9|ENST00000354534.6|protein_coding	-1.54654494059668	1.72173818090304e-09	1.79951178037291e-08
EYS|EYS-012|ENSG00000188107.9|ENST00000503581.1|protein_coding	-1.01948451390981	0.000639518365543266	0.00272588706674941
C15orf59|C15orf59-001|ENSG00000205363.4|ENST00000569673.1|protein_coding	-3.83815054500062	8.48929429894558e-62	1.0905790376128e-59
RP11-862G15.2|RP11-862G15.2-001|ENSG00000258499.1|ENST00000555299.1|lincRNA	-7.02156025229243	1.4760454510696e-16	2.92310421868322e-15
ARL14|ARL14-001|ENSG00000179674.2|ENST00000320767.2|protein_coding	-3.05187332601841	1.87706690769998e-05	0.000109838840723099
CTD-2012M11.3|CTD-2012M11.3-001|ENSG00000259603.1|ENST00000559410.1|antisense	-3.82560146839482	8.18375070583918e-09	7.84827270708959e-08
GJA4|GJA4-001|ENSG00000187513.8|ENST00000342280.4|protein_coding	-1.75612391327638	2.33099470074701e-12	3.22292468053214e-11
BAIAP2L2|BAIAP2L2-001|ENSG00000128298.12|ENST00000381669.3|protein_coding	-3.37817015809493	3.91423419789538e-14	6.36159944143096e-13
FAM135B|FAM135B-003|ENSG00000147724.7|ENST00000395297.1|protein_coding	-7.00421843121245	6.73295666117245e-139	4.32475370581875e-136
NFASC|NFASC-208|ENSG00000163531.11|ENST00000367172.4|protein_coding	-5.05738162217129	1.19185800418896e-178	1.67694421189386e-175
GNG4|GNG4-201|ENSG00000168243.6|ENST00000391854.2|protein_coding	-4.83082730816739	1.99677884464602e-63	2.7314270612387e-61
METRN|METRN-001|ENSG00000103260.4|ENST00000568223.2|protein_coding	-1.50951442979653	5.74479235889211e-09	5.60572588600348e-08
LCN2|LCN2-004|ENSG00000148346.7|ENST00000470902.1|protein_coding	-4.53564676033567	5.0656594332945e-06	3.24322945342476e-05
CCDC96|CCDC96-001|ENSG00000173013.4|ENST00000310085.4|protein_coding	-2.08670035947498	3.00959192647284e-39	2.01642659073681e-37
LYST|LYST-201|ENSG00000143669.9|ENST00000389793.2|protein_coding	-1.96765748862767	4.28386078427266e-18	9.64750263665429e-17
WDR16|WDR16-201|ENSG00000166596.10|ENST00000299764.5|protein_coding	-2.05703473959105	2.30428462827423e-06	1.560144315115e-05
MAPK8IP2|MAPK8IP2-002|ENSG00000008735.10|ENST00000399908.2|protein_coding	-2.10375667140832	3.34709008725264e-27	1.29785394761225e-25
DARC|DARC-201|ENSG00000213088.5|ENST00000537147.1|protein_coding	-1.43697347904109	1.83949541338684e-07	1.46856446850421e-06
BEX1|BEX1-001|ENSG00000133169.5|ENST00000372728.3|protein_coding	-1.86410192539934	2.5085065393974e-25	8.71986384936177e-24
AC104809.3|AC104809.3-201|ENSG00000226321.3|ENST00000430980.2|protein_coding	-4.63125224406767	6.53213214167955e-08	5.5445248029361e-07
PDE4B|PDE4B-003|ENSG00000184588.13|ENST00000423207.2|protein_coding	-1.60954241551092	1.53489446271085e-13	2.36698991073682e-12
FSD1L|FSD1L-004|ENSG00000106701.7|ENST00000374710.3|protein_coding	-2.35064473663211	1.0627724982955e-23	3.41147525166923e-22
XKR7|XKR7-001|ENSG00000260903.2|ENST00000562532.2|protein_coding	-4.71433656093407	8.63241911311607e-42	6.23623685905234e-40
HEPACAM2|HEPACAM2-001|ENSG00000188175.5|ENST00000394468.2|protein_coding	-12.9815273652178	1.09674871990212e-123	4.90994461014361e-121
TEKT2|TEKT2-002|ENSG00000092850.7|ENST00000469024.1|protein_coding	-2.09071337368294	2.43708266507693e-29	1.05584283731713e-27
SUSD4|SUSD4-202|ENSG00000143502.10|ENST00000366878.4|protein_coding	-1.77978988314409	1.74215692602805e-14	2.89839587237336e-13
RNF157|RNF157-001|ENSG00000141576.10|ENST00000269391.6|protein_coding	-2.11580096908189	4.78484715140539e-27	1.84325787200228e-25
KCNC2|KCNC2-001|ENSG00000166006.8|ENST00000549446.1|protein_coding	-4.95692601107711	4.53024980218578e-11	5.57962863297971e-10
RP3-326L13.2|RP3-326L13.2-001|ENSG00000272066.1|ENST00000607095.1|antisense	-8.20389637101145	1.14051726347627e-30	5.26531071499e-29
CARD10|CARD10-002|ENSG00000100065.10|ENST00000251973.5|protein_coding	-1.11224959984192	6.79314035438412e-15	1.17241190450343e-13
NPTX1|NPTX1-001|ENSG00000171246.5|ENST00000306773.4|protein_coding	-3.05959380476776	2.72777156055155e-09	2.77635088872258e-08
KLHL2P1|KLHL2P1-001|ENSG00000250412.1|ENST00000508691.1|pseudogene	-4.41207999586541	9.93023988551163e-06	6.07220194323701e-05
MYT1|MYT1-202|ENSG00000196132.7|ENST00000536311.1|protein_coding	-2.68451100377007	2.07167483754217e-24	6.92440909783468e-23
ABCA10|ABCA10-001|ENSG00000154263.13|ENST00000269081.4|protein_coding	-2.12052714938894	5.91017774428349e-07	4.36788448750236e-06
MOK|MOK-004|ENSG00000080823.17|ENST00000518686.1|protein_coding	-1.02964886389529	3.43269250300108e-07	2.63033623926797e-06
KIF9|KIF9-001|ENSG00000088727.8|ENST00000265529.3|protein_coding	-1.25046900438699	1.32352977186197e-16	2.63519772029687e-15
ANGEL1|ANGEL1-001|ENSG00000013523.5|ENST00000251089.2|protein_coding	-1.30150580808122	1.57675692394575e-14	2.64256590084089e-13
LINC00870|LINC00870-001|ENSG00000243083.1|ENST00000473713.1|lincRNA	-5.03736254138888	3.9153038024025e-09	3.88858761175081e-08
FBXL21|FBXL21-001|ENSG00000164616.10|ENST00000297158.9|polymorphic_pseudogene	-2.99888379188553	2.23837658913882e-05	0.000128772027023529
TMEM178B|TMEM178B-001|ENSG00000261115.1|ENST00000565468.1|protein_coding	-2.53213369213836	5.25866417927376e-18	1.17799659215316e-16
GNAT1|GNAT1-001|ENSG00000114349.5|ENST00000232461.3|protein_coding	-2.64514702492594	0.00125242788681547	0.00498860700616564
RP5-1043L13.1|RP5-1043L13.1-001|ENSG00000228340.1|ENST00000432910.1|lincRNA	-4.31701891124768	1.67442681784114e-05	9.87313693609105e-05
NPHS1|NPHS1-001|ENSG00000161270.15|ENST00000378910.5|protein_coding	-4.39427673774316	2.51432077309025e-48	2.24443008708452e-46
PNMA2|PNMA2-001|ENSG00000240694.4|ENST00000522362.2|protein_coding	-3.63406238075511	6.41202630539312e-40	4.3957341356253e-38
AC129492.6|AC129492.6-001|ENSG00000214999.3|ENST00000399413.3|protein_coding	-1.15400797397199	0.0136427845182461	0.0402499604753486
MIR31HG|MIR31HG-001|ENSG00000171889.3|ENST00000304425.3|sense_overlapping	-1.35910815055614	0.000195706665587374	0.000934477189416634
RP11-586L23.1|RP11-586L23.1-001|ENSG00000248747.1|ENST00000514347.1|lincRNA	-6.86190684164966	1.12214343028414e-15	2.05554692712991e-14
MPPED1|MPPED1-001|ENSG00000186732.9|ENST00000417669.2|protein_coding	-4.39262443593231	1.21965731579345e-17	2.65565325790339e-16
P2RX1|P2RX1-001|ENSG00000108405.3|ENST00000572418.1|protein_coding	-5.20156845804547	6.96469855434925e-20	1.74839378237347e-18
RP11-873E20.1|RP11-873E20.1-001|ENSG00000267397.1|ENST00000590983.1|lincRNA	-1.45191516888593	0.00163346602715531	0.00629503335129227
CDHR1|CDHR1-001|ENSG00000148600.10|ENST00000372117.3|protein_coding	-3.45966737303274	9.33788410938865e-27	3.51026032799118e-25
RNU6-516P|RNU6-516P-201|ENSG00000223313.1|ENST00000411381.1|snRNA	-2.48647889798396	0.00343220804871036	0.0121742438433667
LGALS12|LGALS12-002|ENSG00000133317.10|ENST00000340246.5|protein_coding	-1.60887807984789	0.000714416432642858	0.00301039109174251
RP11-483G21.3|RP11-483G21.3-001|ENSG00000225005.1|ENST00000417100.1|pseudogene	-2.45757191935374	0.0113083048891082	0.0342975245902771
PNPO|PNPO-001|ENSG00000108439.5|ENST00000225573.4|protein_coding	-1.01336432717875	1.12602060690726e-05	6.8261245121643e-05
RP11-95O2.5|RP11-95O2.5-001|ENSG00000267707.1|ENST00000589281.1|antisense	-3.24144229846526	4.63923321717927e-09	4.56461617942044e-08
TMEM176B|TMEM176B-005|ENSG00000106565.13|ENST00000492607.1|protein_coding	-1.35413077860392	6.43143229425162e-07	4.73063305945364e-06
MFSD6|MFSD6-001|ENSG00000151690.10|ENST00000392328.1|protein_coding	-1.35594894131447	5.48320073123595e-25	1.877313232976e-23
SH3GL2|SH3GL2-001|ENSG00000107295.8|ENST00000380607.4|protein_coding	-2.10820769788102	1.67261041714221e-23	5.30833727124606e-22
CTC-232P5.1|CTC-232P5.1-001|ENSG00000266983.1|ENST00000587836.1|antisense	-3.40560359136286	0.00138865650458095	0.00547294034158376
ITIH1|ITIH1-001|ENSG00000055957.6|ENST00000273283.2|protein_coding	-8.36640626120443	3.97482235796778e-26	1.44635561836052e-24
GPR15|GPR15-001|ENSG00000154165.3|ENST00000284311.3|protein_coding	-2.74101978119141	0.0133202572064011	0.0394243854229723
ERN1|ERN1-001|ENSG00000178607.11|ENST00000433197.3|protein_coding	-1.62895836528485	2.57420198653226e-27	1.00608394306969e-25
FAM222A-AS1|FAM222A-AS1-001|ENSG00000255650.1|ENST00000541723.1|antisense	-2.66362771550593	1.86130732558284e-05	0.000108989392685287
AK7|AK7-001|ENSG00000140057.4|ENST00000267584.4|protein_coding	-2.82970373289559	1.6229379035791e-33	8.442420112157e-32
RPL7AP6|RPL7AP6-201|ENSG00000242071.2|ENST00000447432.2|pseudogene	-1.47337340964437	0.00283882457881657	0.0102981890522153
STAT4|STAT4-002|ENSG00000138378.13|ENST00000392320.2|protein_coding	-2.4893869474887	1.84849582075937e-26	6.84429899949588e-25
PRPH|PRPH-001|ENSG00000135406.9|ENST00000257860.4|protein_coding	-1.26991818040585	0.0112550494493318	0.0341535325130335
MUC12|MUC12-201|ENSG00000205277.5|ENST00000536621.1|protein_coding	-1.32589767178402	0.00188908103268797	0.0071826891356108
SPAG6|SPAG6-202|ENSG00000077327.11|ENST00000376603.2|protein_coding	-5.34857297456194	1.66531768256693e-119	6.93030162912746e-117
L1CAM|L1CAM-202|ENSG00000198910.8|ENST00000370057.3|protein_coding	-1.80224801161592	9.89798453567715e-10	1.0661893878077e-08
RP11-1078H9.5|RP11-1078H9.5-001|ENSG00000259163.1|ENST00000557007.1|antisense	-1.47771520315372	0.00854675143969905	0.0270346713187868
FXYD2|FXYD2-002|ENSG00000137731.9|ENST00000292079.2|protein_coding	-4.96984432175247	3.13450156882883e-31	1.48421663227861e-29
RP11-848G14.2|RP11-848G14.2-002|ENSG00000248477.2|ENST00000510264.2|pseudogene	-3.04038741006506	2.49117687503224e-05	0.000142180419406177
RP4-742J24.2|RP4-742J24.2-001|ENSG00000236526.1|ENST00000439529.1|antisense	-1.76295071647905	1.66164103434087e-26	6.16790297005899e-25
NCKAP5|NCKAP5-001|ENSG00000176771.11|ENST00000409261.1|protein_coding	-1.25480022839582	6.76661512184274e-05	0.00035453686660737
DEGS2|DEGS2-001|ENSG00000168350.6|ENST00000305631.5|protein_coding	-2.62186162073441	8.29663298592049e-06	5.1338348656543e-05
BIVM|BIVM-002|ENSG00000134897.9|ENST00000257336.1|protein_coding	-1.02565905529452	1.2754681567735e-09	1.35513331996356e-08
CLEC14A|CLEC14A-001|ENSG00000176435.6|ENST00000342213.2|protein_coding	-1.68207057591302	1.80813785039747e-08	1.64993974878611e-07
SMPD3|SMPD3-001|ENSG00000103056.7|ENST00000219334.5|protein_coding	-3.72905710720135	3.88834652336124e-44	3.00756478339671e-42
RP11-571M6.8|RP11-571M6.8-001|ENSG00000257499.2|ENST00000548410.2|3prime_overlapping_ncrna	-4.14222418979994	3.70524777091911e-07	2.82162257441616e-06
RP11-98D18.1|RP11-98D18.1-001|ENSG00000227045.1|ENST00000457548.1|antisense	-2.74750861338627	0.000750754879402991	0.00314690799002982
BCAR3|BCAR3-004|ENSG00000137936.12|ENST00000370247.3|protein_coding	-2.07378161306812	7.92451443514518e-10	8.60197016955308e-09
C11orf16|C11orf16-001|ENSG00000176029.9|ENST00000326053.5|protein_coding	-1.88227387026948	0.0012838715297578	0.00509340357626833
AC026150.5|AC026150.5-001|ENSG00000225930.3|ENST00000562624.2|lincRNA	-1.18821139311625	0.00804965004441748	0.0256600506918118
RAB26|RAB26-003|ENSG00000167964.8|ENST00000564426.1|protein_coding	-7.42092341517748	0	0
KCNK15|KCNK15-001|ENSG00000124249.5|ENST00000372861.3|protein_coding	-4.45806799018687	6.26451344609233e-24	2.03627699440803e-22
RP4-788P17.1|RP4-788P17.1-001|ENSG00000223479.3|ENST00000424953.1|lincRNA	-4.47279388629274	7.01848063362946e-06	4.40006465694567e-05
EHF|EHF-001|ENSG00000135373.8|ENST00000257831.3|protein_coding	-3.98579280849751	2.00150287683566e-05	0.000116236714692022
CTD-2531D15.4|CTD-2531D15.4-001|ENSG00000255446.1|ENST00000528983.1|antisense	-2.45319548156007	0.00527356360916285	0.0177752662514185
TSPAN1|TSPAN1-001|ENSG00000117472.5|ENST00000372003.1|protein_coding	-3.12535977910668	9.83592531662036e-21	2.60647610161598e-19
RP11-830F9.5|RP11-830F9.5-002|ENSG00000259881.1|ENST00000562574.1|antisense	-2.41197095708405	1.3585920010616e-12	1.91976651627772e-11
RP11-503N18.1|RP11-503N18.1-004|ENSG00000206113.3|ENST00000511731.1|lincRNA	-3.77369632480137	3.02686066479127e-05	0.000170189632849834
FRMPD1|FRMPD1-002|ENSG00000070601.5|ENST00000539465.1|protein_coding	-2.19363162513444	1.88547189401622e-10	2.19503696030328e-09
NACAD|NACAD-001|ENSG00000136274.8|ENST00000490531.2|protein_coding	-3.21928484326625	2.6720580241895e-94	6.69078800345145e-92
RP11-268G13.1|RP11-268G13.1-001|ENSG00000261411.1|ENST00000569833.1|lincRNA	-4.83524084134461	8.65087775496959e-11	1.03610654651839e-09
HECW1|HECW1-001|ENSG00000002746.10|ENST00000395891.2|protein_coding	-2.11656594443016	2.22590827315177e-05	0.000128179520067853
AC015936.3|AC015936.3-001|ENSG00000224911.1|ENST00000441312.1|antisense	-1.03584297556939	1.02066990108545e-07	8.43572966919487e-07
AGR2|AGR2-001|ENSG00000106541.7|ENST00000419304.2|protein_coding	-7.6433124876645	2.68373841167887e-48	2.3812738393356e-46
MYO1G|MYO1G-006|ENSG00000136286.10|ENST00000488554.1|protein_coding	-2.71614232335179	0.000818129692314279	0.00340372824821318
OPRK1|OPRK1-001|ENSG00000082556.6|ENST00000265572.3|protein_coding	-2.0542637241653	7.58423651571525e-10	8.25991287614591e-09
TLL2|TLL2-001|ENSG00000095587.8|ENST00000357947.3|protein_coding	-1.62175735038644	2.86661151304355e-05	0.00016164078316011
SBK2|SBK2-001|ENSG00000187550.4|ENST00000413299.1|protein_coding	-2.36670706113518	4.56059807307443e-13	6.71107986648033e-12
SGIP1|SGIP1-001|ENSG00000118473.17|ENST00000371037.4|protein_coding	-3.69665533282349	5.8248201411251e-35	3.26576775540462e-33
IGF2|IGF2-001|ENSG00000167244.13|ENST00000416167.2|protein_coding	-3.68250120716558	7.71595175267851e-30	3.41292255144299e-28
LRP11|LRP11-001|ENSG00000120256.5|ENST00000239367.2|protein_coding	-2.78506540527868	5.07249121085971e-47	4.38236543296116e-45
SMIM6|SMIM6-001|ENSG00000259120.2|ENST00000579469.1|protein_coding	-3.78589195782608	4.4120667700442e-51	4.2463627639901e-49
ASIC4|ASIC4-002|ENSG00000072182.8|ENST00000358078.4|protein_coding	-3.72169815757087	1.87577885133521e-22	5.61536349750774e-21
RP11-397O8.7|RP11-397O8.7-001|ENSG00000272349.1|ENST00000606869.1|lincRNA	-4.76977134383046	1.51648330091541e-06	1.0567614463654e-05
ENPP4|ENPP4-001|ENSG00000001561.6|ENST00000321037.4|protein_coding	-1.73774931385293	3.30192341408208e-17	6.98367438195298e-16
FAM214A|FAM214A-003|ENSG00000047346.8|ENST00000534964.2|protein_coding	-2.5259787046819	4.36794342833406e-63	5.92016626041223e-61
CDH26|CDH26-001|ENSG00000124215.12|ENST00000348616.4|protein_coding	-5.14397645135715	1.41953277136267e-47	1.24459747167516e-45
SLC18A1|SLC18A1-004|ENSG00000036565.10|ENST00000517776.1|protein_coding	-7.83306650448466	7.87537330002922e-88	1.78995119150741e-85
RP11-293A21.1|RP11-293A21.1-003|ENSG00000240005.1|ENST00000472346.1|antisense	-3.29931946350527	0.00209269374874393	0.00785677537409617
GNAO1|GNAO1-002|ENSG00000087258.9|ENST00000262494.7|protein_coding	-6.35510045636984	2.2131844417517e-61	2.81866209915679e-59
TRIM36|TRIM36-004|ENSG00000152503.5|ENST00000513154.1|protein_coding	-1.42435710546405	1.91514318594261e-15	3.45462367002725e-14
CALY|CALY-001|ENSG00000130643.4|ENST00000252939.4|protein_coding	-7.68387917348547	3.56715620000536e-54	3.75084570254657e-52
SCN7A|SCN7A-001|ENSG00000136546.9|ENST00000409855.1|protein_coding	-1.84927503891061	7.40099642057109e-06	4.62124347503411e-05
RP11-6O2.4|RP11-6O2.4-001|ENSG00000261054.1|ENST00000566974.1|antisense	-1.16106687956825	0.000472871598373047	0.00207915730909649
COMMD3|COMMD3-018|ENSG00000148444.11|ENST00000602574.1|protein_coding	-1.02259241623807	9.15985385900968e-17	1.85247229275947e-15
AC068987.1|AC068987.1-201|ENSG00000260415.3|ENST00000599343.1|protein_coding	-1.47300284926199	4.30057487940665e-08	3.73732605770084e-07
AL122015.1|AL122015.1-201|ENSG00000223134.1|ENST00000411202.1|miRNA	-1.31524510237421	3.10923655480214e-05	0.000174224563786723
RP11-436F9.1|RP11-436F9.1-002|ENSG00000231427.1|ENST00000426205.1|lincRNA	-4.0365079175089	8.04176609436455e-05	0.000414532558950086
MGAT4A|MGAT4A-201|ENSG00000071073.8|ENST00000393487.1|protein_coding	-1.99716092497072	1.01579020127398e-22	3.0783131361069e-21
RP11-22M7.2|RP11-22M7.2-004|ENSG00000233620.1|ENST00000445619.1|antisense	-3.66847764122325	0.000437501375803845	0.00193544739495077
AMER2|AMER2-001|ENSG00000165566.11|ENST00000357816.2|protein_coding	-1.82288639054452	0.00245746260575149	0.00906047512005731
RAB3B|RAB3B-001|ENSG00000169213.6|ENST00000371655.3|protein_coding	-1.94330051131531	6.56035777977207e-20	1.65391545493963e-18
ELL2P1|ELL2P1-001|ENSG00000227295.2|ENST00000413990.1|pseudogene	-1.83232202138725	0.00564954292735949	0.0188575513866574
PLXNC1|PLXNC1-001|ENSG00000136040.4|ENST00000258526.4|protein_coding	-3.99513660308064	7.99324926660918e-39	5.2835914111969e-37
FEV|FEV-001|ENSG00000163497.2|ENST00000295727.1|protein_coding	-11.3857246524873	2.00966048121267e-92	4.86716706872055e-90
FRRS1L|FRRS1L-001|ENSG00000260230.2|ENST00000561981.2|protein_coding	-3.76292942738116	3.59113190750865e-35	2.04445422873137e-33
LA16c-425C2.1|LA16c-425C2.1-001|ENSG00000260954.1|ENST00000568149.1|sense_intronic	-1.88497671828192	0.0171950993774688	0.0490456222903823
RP11-49I4.3|RP11-49I4.3-001|ENSG00000249474.1|ENST00000490324.2|antisense	-1.83117904673392	1.71493144116765e-06	1.1839581062603e-05
MIR432|MIR432-201|ENSG00000272458.1|ENST00000606207.1|miRNA	-7.10819097575843	7.75081661761865e-17	1.58158410635896e-15
RASA4DP|RASA4DP-001|ENSG00000233297.4|ENST00000460726.2|pseudogene	-3.91134558000442	1.47955678525233e-05	8.80492735827805e-05
CLIC5|CLIC5-002|ENSG00000112782.11|ENST00000185206.6|protein_coding	-2.18825245952291	1.94045459217551e-06	1.32903597206791e-05
PLK1S1|PLK1S1-007|ENSG00000088970.11|ENST00000246027.8|processed_transcript	-1.3415697758245	3.10685661555205e-17	6.58052275410154e-16
BMP6|BMP6-001|ENSG00000153162.8|ENST00000283147.6|protein_coding	-1.29287914362665	5.7700532618795e-07	4.27394744870277e-06
RP11-91J19.4|RP11-91J19.4-001|ENSG00000272005.1|ENST00000607352.1|lincRNA	-1.56162356644576	6.41401699359402e-26	2.31397997691969e-24
PCA3|PCA3-001|ENSG00000225937.1|ENST00000412654.1|antisense	-5.72009472443671	4.41914620422901e-10	4.94405577040343e-09
IDNK|IDNK-201|ENSG00000148057.11|ENST00000277124.8|protein_coding	-2.23347239498869	4.79134227151749e-28	1.92350258283325e-26
NAV3|NAV3-001|ENSG00000067798.9|ENST00000397909.2|protein_coding	-3.14044306454922	3.13785823053372e-30	1.41764980332691e-28
TTYH1|TTYH1-001|ENSG00000167614.9|ENST00000301194.4|protein_coding	-1.9125572291405	2.87145064505694e-05	0.000161882755599118
PODXL2|PODXL2-001|ENSG00000114631.10|ENST00000342480.6|protein_coding	-1.06094357453805	6.85754952023526e-17	1.40708344218327e-15
RAB39B|RAB39B-001|ENSG00000155961.4|ENST00000369454.3|protein_coding	-1.2343216111885	2.85711708715892e-13	4.29177623661843e-12
AATK|AATK-001|ENSG00000181409.7|ENST00000326724.4|protein_coding	-1.79681383108972	1.01752914249889e-13	1.60260839943575e-12
PPP1R3C|PPP1R3C-001|ENSG00000119938.8|ENST00000238994.5|protein_coding	-2.3088225255286	1.46394079472135e-22	4.40031115581197e-21
NOTCH1|NOTCH1-001|ENSG00000148400.9|ENST00000277541.6|protein_coding	-1.89375112541989	1.89504747580773e-08	1.72339082079689e-07
NSG2|NSG2-001|ENSG00000170091.6|ENST00000303177.3|protein_coding	-4.62059649917115	2.10356771216575e-17	4.50718746855412e-16
RP11-525A16.4|RP11-525A16.4-001|ENSG00000273143.1|ENST00000609514.1|lincRNA	-2.53124510208124	0.000426883045461679	0.00189272409127494
AC140481.1|AC140481.1-001|ENSG00000178162.4|ENST00000424873.1|pseudogene	-3.14216425267	3.57311895207106e-26	1.30178724632359e-24
RP11-353N4.6|RP11-353N4.6-010|ENSG00000269501.1|ENST00000444581.1|pseudogene	-2.08414360805479	0.00470720017882032	0.016071601997181
IGSF10|IGSF10-001|ENSG00000152580.8|ENST00000282466.3|protein_coding	-2.44337403166164	9.83204536599003e-31	4.56772711366207e-29
NHLH1|NHLH1-001|ENSG00000171786.5|ENST00000302101.5|protein_coding	-2.63550127670391	6.01824846367089e-09	5.85323197353798e-08
AC005152.2|AC005152.2-002|ENSG00000234899.5|ENST00000434703.1|processed_transcript	-2.47539512236627	1.25116948234373e-19	3.09617292251341e-18
ZNF474|ZNF474-001|ENSG00000164185.4|ENST00000296600.4|protein_coding	-4.40838974424584	1.17593316665669e-23	3.76031355792263e-22
RP11-290L1.2|RP11-290L1.2-001|ENSG00000257839.1|ENST00000547721.1|processed_transcript	-1.3449460075283	0.000204654898884525	0.000973629410405189
RP11-77G23.2|RP11-77G23.2-001|ENSG00000234149.1|ENST00000413431.1|antisense	-2.07020451129714	4.59089990246535e-17	9.5526281280383e-16
AC000403.1|AC000403.1-201|ENSG00000264908.1|ENST00000579275.1|miRNA	-5.01820327853576	1.92216878513242e-07	1.52878387871622e-06
HCN2|HCN2-001|ENSG00000099822.2|ENST00000251287.2|protein_coding	-2.15674577728534	2.65152326738933e-11	3.33949522513012e-10
CHPT1|CHPT1-005|ENSG00000111666.6|ENST00000552215.1|protein_coding	-1.19718042700947	7.698529603257e-11	9.27307191958559e-10
AC018705.5|AC018705.5-001|ENSG00000226122.1|ENST00000454521.1|antisense	-3.8419502452618	2.38023385394785e-20	6.18003248528974e-19
CAMK2N2|CAMK2N2-001|ENSG00000163888.3|ENST00000296238.3|protein_coding	-2.29312976483331	3.21317813260446e-11	4.01776446398917e-10
LINC00634|LINC00634-002|ENSG00000205704.5|ENST00000381348.4|pseudogene	-2.12661236482992	3.257917662545e-11	4.07026186787387e-10
SLC22A31|SLC22A31-006|ENSG00000259803.2|ENST00000562855.2|protein_coding	-1.84334547083393	1.88560159116973e-05	0.000110193572417508
RET|RET-001|ENSG00000165731.13|ENST00000355710.3|protein_coding	-2.68524699822011	1.31059518286563e-14	2.21534072472145e-13
AC009041.1|AC009041.1-201|ENSG00000181791.1|ENST00000314015.1|pseudogene	-6.02559355220021	4.06718689259895e-18	9.16652716366295e-17
SULT2B1|SULT2B1-002|ENSG00000088002.7|ENST00000323090.4|protein_coding	-1.69863702769997	0.00177152177572704	0.0067766900449776
EFCAB6|EFCAB6-010|ENSG00000186976.10|ENST00000262726.7|protein_coding	-1.21349504913014	4.02409511721521e-10	4.52779658904638e-09
GPHA2|GPHA2-001|ENSG00000149735.2|ENST00000279168.2|protein_coding	-1.44959602089002	0.000810978632980615	0.00337682999840449
FGF14|FGF14-002|ENSG00000102466.11|ENST00000376131.4|protein_coding	-7.55866677481229	4.02161802758006e-118	1.56350984027511e-115
MAPRE2|MAPRE2-001|ENSG00000166974.8|ENST00000300249.5|protein_coding	-1.55893367545334	1.54631703956456e-21	4.29812131401825e-20
GHRH|GHRH-001|ENSG00000118702.5|ENST00000373614.2|protein_coding	-6.22671837555851	1.89283313489006e-21	5.22687295669128e-20
RP11-362K2.2|RP11-362K2.2-001|ENSG00000258231.1|ENST00000546977.1|protein_coding	-2.96404464621442	0.000799167056533015	0.00333187371516594
DCLK3|DCLK3-001|ENSG00000163673.6|ENST00000416516.2|protein_coding	-1.07721843938394	0.000400163160484147	0.00178955969469125
AC092667.2|AC092667.2-001|ENSG00000230393.1|ENST00000434301.1|antisense	-1.23939622283658	0.00605527473864286	0.0200532619034612
MNX1-AS2|MNX1-AS2-001|ENSG00000235029.1|ENST00000429228.1|antisense	-2.23586607871215	0.000253895325440091	0.00118568755820742
LINC00890|LINC00890-001|ENSG00000260802.1|ENST00000569275.1|lincRNA	-1.80822384403135	6.34414347420225e-06	4.00193012878424e-05
EFCAB12|EFCAB12-002|ENSG00000172771.7|ENST00000503498.1|protein_coding	-1.38765031086258	7.86598556533495e-08	6.5840304673924e-07
RP13-131K19.6|RP13-131K19.6-001|ENSG00000272434.1|ENST00000607245.1|antisense	-1.24064978980394	0.0042531418946482	0.0146928076185163
C11orf21|C11orf21-001|ENSG00000110665.7|ENST00000381153.3|protein_coding	-2.73699326538784	4.69671005126923e-06	3.02668902693243e-05
SCGB1A1|SCGB1A1-001|ENSG00000149021.2|ENST00000278282.2|protein_coding	-3.72590545514785	2.08668704290275e-08	1.88663837382642e-07
RP11-1112C15.1|RP11-1112C15.1-001|ENSG00000205293.3|ENST00000522992.1|lincRNA	-2.63575016217717	0.0171621150028107	0.048970450216132
RNF186|RNF186-001|ENSG00000178828.5|ENST00000375121.2|protein_coding	-5.26477882732991	2.11224870793918e-08	1.90858142426541e-07
MYO16|MYO16-201|ENSG00000041515.11|ENST00000356711.2|protein_coding	-5.42180764317162	2.46929475938885e-72	4.09889057616081e-70
BTBD17|BTBD17-001|ENSG00000204347.3|ENST00000375366.3|protein_coding	-5.33086397426581	5.30604676117319e-38	3.36007007087688e-36
RP11-902B17.1|RP11-902B17.1-002|ENSG00000247287.2|ENST00000554086.1|processed_transcript	-2.70446321022544	0.00627383032213509	0.020682010992762
FAM174B|FAM174B-001|ENSG00000185442.8|ENST00000327355.5|protein_coding	-1.94247866898967	2.97688412684359e-34	1.60507290685853e-32
HMGCS1|HMGCS1-001|ENSG00000112972.10|ENST00000325110.6|protein_coding	-1.20007476794389	0.000391376982806537	0.00175531507452713
TTLL10|TTLL10-002|ENSG00000162571.9|ENST00000379290.1|protein_coding	-5.07655843763339	6.6318884412162e-49	6.029304854542e-47
ATP8B3|ATP8B3-002|ENSG00000130270.12|ENST00000310127.6|protein_coding	-1.03811704027069	0.00110214628634474	0.00444211107933814
RP11-4O1.2|RP11-4O1.2-002|ENSG00000259953.1|ENST00000563434.1|sense_overlapping	-1.6622152468181	8.18327220938437e-15	1.40739897538231e-13
RP11-642P15.1|RP11-642P15.1-002|ENSG00000214198.3|ENST00000551270.1|pseudogene	-1.43434630843756	0.000276565455208635	0.00128183207922346
KCNH3|KCNH3-001|ENSG00000135519.6|ENST00000257981.6|protein_coding	-2.03691490243496	4.30506256083888e-17	8.98951826749869e-16
RP11-23N2.4|RP11-23N2.4-001|ENSG00000260618.1|ENST00000562062.1|antisense	-2.61964367677296	8.63803860288744e-21	2.29935249188752e-19
KCNH2|KCNH2-001|ENSG00000055118.10|ENST00000262186.5|protein_coding	-1.30389552075576	6.36539273591467e-08	5.41388195647872e-07
MMP26|MMP26-001|ENSG00000167346.3|ENST00000380390.1|protein_coding	-3.27171284665179	0.00258249915029829	0.00946243829288983
RAMP1|RAMP1-001|ENSG00000132329.6|ENST00000254661.4|protein_coding	-4.43158127166908	4.45720579310877e-63	6.01356436388059e-61
CHGB|CHGB-001|ENSG00000089199.5|ENST00000378961.4|protein_coding	-7.3501583426335	1.87562398210201e-164	1.97925220711315e-161
RP5-894D12.5|RP5-894D12.5-001|ENSG00000271820.1|ENST00000607733.1|lincRNA	-5.39302221329585	8.08960320761789e-09	7.7655460031022e-08
FBXL15|FBXL15-001|ENSG00000107872.8|ENST00000369956.2|protein_coding	-1.07367860235787	3.97067890390569e-05	0.000217746194457501
RP11-376N17.4|RP11-376N17.4-003|ENSG00000249237.1|ENST00000506295.1|pseudogene	-2.43164574458236	7.68011192967379e-10	8.35816822048145e-09
LINC00403|LINC00403-001|ENSG00000224243.1|ENST00000421423.1|lincRNA	-6.21748807571674	7.3327992165118e-12	9.74638859425435e-11
SMARCA2|SMARCA2-003|ENSG00000080503.15|ENST00000382203.1|protein_coding	-2.96300913066478	1.22278831439874e-59	1.49915876869459e-57
RP11-187O7.3|RP11-187O7.3-001|ENSG00000259124.1|ENST00000554926.1|lincRNA	-4.8746019987824	4.7629096825605e-07	3.56277702254722e-06
TTC40|TTC40-001|ENSG00000171811.8|ENST00000368586.5|protein_coding	-1.26107501177471	2.80512762109401e-05	0.000158506608950975
C20orf201|C20orf201-001|ENSG00000171695.6|ENST00000308906.2|protein_coding	-2.55174476199223	0.000693540769316302	0.00293120427849932
MISP|MISP-001|ENSG00000099812.6|ENST00000215582.6|protein_coding	-1.69799907836658	0.0104489301305444	0.0320796486458018
AC007563.3|AC007563.3-001|ENSG00000229352.1|ENST00000434973.1|lincRNA	-3.28338265196152	3.51483115952103e-06	2.31400882955365e-05
ZNF536|ZNF536-004|ENSG00000198597.4|ENST00000355537.3|protein_coding	-2.78306523550564	2.68872343594207e-19	6.50644646697628e-18
RP11-463J10.3|RP11-463J10.3-001|ENSG00000259007.1|ENST00000553603.1|antisense	-1.05405674720562	6.95834242116405e-07	5.09158354428267e-06
UCN3|UCN3-001|ENSG00000178473.5|ENST00000380433.3|protein_coding	-3.60213135919627	3.03713376062166e-05	0.000170726876941722
BAALC|BAALC-001|ENSG00000164929.12|ENST00000309982.5|protein_coding	-5.48670575817118	0	0
SLC6A14|SLC6A14-001|ENSG00000087916.7|ENST00000371900.4|protein_coding	-5.38787274522231	1.08339507791076e-10	1.28869059448588e-09
FLG-AS1|FLG-AS1-001|ENSG00000237975.2|ENST00000392688.2|antisense	-4.11325050130013	5.50767883733474e-05	0.00029385226906235
CACNA1C-AS2|CACNA1C-AS2-001|ENSG00000256271.1|ENST00000545526.1|antisense	-1.07616577516816	0.0005460617935543	0.00236576067656142
RP11-168O10.6|RP11-168O10.6-001|ENSG00000234452.1|ENST00000454270.1|antisense	-3.36438712181824	9.52481886337391e-10	1.02937023758635e-08
GDF5OS|GDF5OS-001|ENSG00000204183.1|ENST00000374375.1|protein_coding	-2.49955425267963	0.00590367596118998	0.0196017432998405
MAPK11|MAPK11-001|ENSG00000185386.10|ENST00000330651.6|protein_coding	-1.81964840345912	9.61884318793242e-23	2.92094511483905e-21
TUBB1|TUBB1-001|ENSG00000101162.3|ENST00000217133.1|protein_coding	-1.18183961230244	0.000184719449383176	0.000886167490002386
DYNLRB2|DYNLRB2-003|ENSG00000168589.10|ENST00000561880.1|protein_coding	-1.11179002747196	0.0120220369020983	0.0361799882202383
LINC00970|LINC00970-001|ENSG00000203601.3|ENST00000366408.3|antisense	-4.23282116784451	1.47623947305793e-06	1.03092525905088e-05
ABCA5|ABCA5-001|ENSG00000154265.11|ENST00000392676.3|protein_coding	-2.66755064009763	1.92261580142764e-22	5.74393620675253e-21
RP3-511B24.6|RP3-511B24.6-001|ENSG00000272029.1|ENST00000423733.1|processed_transcript	-1.41300795786057	0.000998655979386042	0.00407070989163593
SYT7|SYT7-001|ENSG00000011347.5|ENST00000263846.4|protein_coding	-3.05958134876661	2.03264614255674e-38	1.31707446434483e-36
ATP12A|ATP12A-001|ENSG00000075673.7|ENST00000381946.3|protein_coding	-2.45443793535169	2.03546729119446e-09	2.10654823302706e-08
AC010984.3|AC010984.3-001|ENSG00000230646.1|ENST00000416807.1|pseudogene	-2.47793812148055	1.09096161625448e-05	6.6258258736837e-05
MALL|MALL-001|ENSG00000144063.3|ENST00000272462.2|protein_coding	-4.22771704236213	2.44780381258006e-11	3.09978290658094e-10
RP11-350J20.12|RP11-350J20.12-001|ENSG00000273132.1|ENST00000472053.2|antisense	-2.3215960189615	2.18010906373353e-12	3.01995698575409e-11
LINC00907|LINC00907-001|ENSG00000267586.2|ENST00000593234.1|lincRNA	-5.88830837077778	1.0134022144603e-45	8.36396514822861e-44
TMEM190|TMEM190-001|ENSG00000160472.4|ENST00000291934.3|protein_coding	-3.90640801457314	8.97615081355351e-20	2.24570980599547e-18
RP11-327F22.4|RP11-327F22.4-002|ENSG00000260616.2|ENST00000575917.1|antisense	-1.6163227498436	0.0174310814978023	0.0496611864830357
USP41|USP41-201|ENSG00000161133.12|ENST00000454608.2|protein_coding	-3.18485738801172	7.80027132180755e-06	4.84801465598334e-05
LINGO1|LINGO1-001|ENSG00000169783.8|ENST00000355300.6|protein_coding	-2.90373045078696	6.21569595956697e-47	5.32769346092249e-45
AP001468.1|AP001468.1-201|ENSG00000235878.4|ENST00000594486.1|protein_coding	-1.12326886733495	0.0137181256969864	0.0404399341483445
LINC01071|LINC01071-001|ENSG00000237361.2|ENST00000432701.2|lincRNA	-2.19008087529621	8.02471082736973e-05	0.000413725581602327
NMNAT2|NMNAT2-001|ENSG00000157064.6|ENST00000287713.6|protein_coding	-1.58364234197653	7.22607017780317e-06	4.52348931236335e-05
EIF4E3|EIF4E3-001|ENSG00000163412.8|ENST00000425534.3|protein_coding	-1.10929137193572	3.265406764763e-13	4.88274158291762e-12
ST8SIA5|ST8SIA5-001|ENSG00000101638.9|ENST00000315087.7|protein_coding	-3.12049513165409	4.38055665823747e-10	4.90831655597052e-09
CASC1|CASC1-001|ENSG00000118307.14|ENST00000320267.9|protein_coding	-1.6970129281634	1.37247601934226e-09	1.45349637790343e-08
SQRDL|SQRDL-001|ENSG00000137767.9|ENST00000260324.7|protein_coding	-4.44308358539063	2.79135726210519e-74	4.8802504747587e-72
CDH22|CDH22-001|ENSG00000149654.5|ENST00000372262.3|protein_coding	-7.10818502329582	1.10077486765596e-21	3.10942590962053e-20
CELSR3|CELSR3-001|ENSG00000008300.10|ENST00000164024.4|protein_coding	-1.93007905830285	6.63701726763654e-20	1.67181542375837e-18
BTC|BTC-001|ENSG00000174808.7|ENST00000395743.3|protein_coding	-2.34628702116247	3.99820253873794e-09	3.9642580675198e-08
RP1-76B20.11|RP1-76B20.11-001|ENSG00000232396.2|ENST00000416352.1|antisense	-3.764062449582	0.000284401170371316	0.00131526082031011
VWA1|VWA1-001|ENSG00000179403.10|ENST00000476993.1|protein_coding	-1.15519683382641	6.62276931831578e-09	6.42426017886659e-08
C9orf129|C9orf129-001|ENSG00000204352.2|ENST00000375419.1|protein_coding	-3.48537870608789	7.8077751914973e-36	4.55921607871879e-34
CCNB3|CCNB3-201|ENSG00000147082.13|ENST00000276014.7|protein_coding	-1.37599316764801	2.40897863403759e-05	0.000137915310404783
UBE2QL1|UBE2QL1-001|ENSG00000215218.3|ENST00000399816.3|protein_coding	-5.47581174667472	1.0154943412207e-124	4.6882517656325e-122
IQSEC3|IQSEC3-002|ENSG00000120645.7|ENST00000538872.1|protein_coding	-2.13739751394089	3.96064124262438e-16	7.60891201533306e-15
PDZD3|PDZD3-004|ENSG00000172367.11|ENST00000531114.1|protein_coding	-2.6924218025688	1.08207738138341e-14	1.84171315597555e-13
C15orf65|C15orf65-001|ENSG00000261652.2|ENST00000569691.1|protein_coding	-1.49312967290715	1.42814440695068e-09	1.5081266187338e-08
RP11-12C17.2|RP11-12C17.2-001|ENSG00000233271.1|ENST00000436960.1|antisense	-2.68485683977554	1.88006885505242e-10	2.19047296767484e-09
[truncated: 3,960 more rows]
