# Supplementary material for: Sequence logic at enhancers governs a dual mechanism of endodermal organ fate induction by FOXA pioneer factors
Source: Nat Commun. 2021 Nov 17;12:6636. doi: 10.1038/s41467-021-26950-0 (PMC8599738; doi:10.1038/s41467-021-26950-0)
Supplement: Supplementary file 6 — Dataset 3 [file 41467_2021_26950_MOESM6_ESM.xlsx]

## Sheet:  
Supplementary Data 3. Class I pancreatic enhancers.
chr	start	end
chr15	37401606	37401943
chr2	192030871	192031208
chr6	39769706	39770043
chr13	50986419	50986756
chr11	67346528	67346865
chr2	138880261	138880598
chrX	811187	811524
chr7	95238916	95239253
chr18	19929878	19930215
chr22	26326637	26326974
chr9	128224701	128225038
chr18	19559991	19560328
chr12	69370812	69371149
chr20	11198972	11199309
chr10	29823796	29824133
chr1	84737039	84737298
chr11	12495060	12495319
chr4	141660970	141661229
chr15	85150021	85150280
chr9	97786508	97786767
chr3	46989756	46990015
chr15	57903423	57903682
chr2	26522498	26522757
chr15	45677866	45678125
chr5	123497025	123497284
chr17	56012943	56013202
chr17	65043617	65043876
chr6	16102524	16102783
chr2	156071646	156071905
chr11	70994995	70995254
chr19	17525962	17526221
chr20	11668439	11668698
chr20	49378265	49378524
chr6	29935287	29935546
chr6	116952723	116952982
chr6	168151754	168152013
chr8	80803136	80803395
chr8	9217736	9217995
chr2	218196408	218196667
chr19	32888383	32888642
chr8	37374114	37374373
chr8	91816039	91816298
chr2	47537101	47537360
chr2	206840000	206840259
chr15	67439380	67439639
chr2	178591606	178591865
chr2	235711633	235711892
chr6	53676039	53676298
chr2	3699687	3699946
chr12	92396187	92396446
chrX	152911372	152911631
chr6	96749010	96749269
chr2	18480773	18481032
chr19	38432618	38432877
chr6	14505597	14505856
chr11	130014963	130015222
chr2	191895211	191895470
chr15	90944135	90944394
chr11	129194479	129194738
chr11	2004337	2004596
chr6	91417976	91418235
chrX	133852437	133852696
chr2	23743212	23743471
chr12	96883244	96883503
chr12	20124256	20124515
chr12	124763141	124763400
chr14	52001338	52001597
chr16	14591479	14591738
chr16	46929946	46930205
chr16	88994821	88995080
chr10	127702149	127702408
chr18	71892485	71892744
chr18	24637407	24637666
chr10	22736010	22736269
chr12	119792065	119792324
chr18	29952095	29952354
chr14	75100066	75100325
chr3	65004501	65004760
chr10	112313667	112313926
chr12	10514242	10514501
chr14	70409882	70410141
chr1	8214724	8214983
chr18	7064302	7064561
chr14	72921190	72921449
chr9	129405267	129405526
chr3	72732415	72732674
chr7	41099112	41099371
chr1	3177946	3178205
chr22	25290446	25290705
chr1	214179804	214180063
chr1	154380990	154381249
chr1	214634227	214634486
chr9	4148844	4149103
chr3	126653074	126653333
chr6	108138040	108138299
chr5	34485234	34485493
chr12	127436761	127437020
chr20	49039736	49039995
chr17	74170214	74170473
chr22	23908386	23908645
chr9	129183334	129183593
chr9	16102257	16102516
chr3	76992301	76992560
chr20	11524676	11525015
chr22	26349895	26350232
chr11	121593129	121593466
chr11	8816349	8816686
chr11	9634598	9634935
chr13	48507369	48507706
chr13	34921916	34922253
chr13	28485507	28485844
chr11	59625434	59625771
chr9	110011553	110011890
chr9	90185704	90186061
chr13	72195612	72195956
chr9	84150467	84150804
chr9	4106205	4106542
chr9	90011030	90011367
chr9	101934955	101935292
chr15	58622264	58622601
chr15	75470780	75471117
chr15	23749081	23749428
chr15	67651865	67652202
chr5	143890941	143891278
chr5	13214381	13214769
chr5	55933986	55934323
chr5	118344948	118345286
chr17	67099788	67100125
chr17	49707544	49707881
chr17	57923757	57924094
chr11	60425974	60426368
chr11	68882397	68882734
chr11	68890153	68890490
chr1	48564728	48565065
chr1	234778935	234779272
chr1	212672121	212672458
chr1	21578402	21578739
chr1	84726522	84726859
chr1	65381616	65381953
chr19	5464068	5464407
chr19	30796911	30797248
chr1	117396277	117396614
chr1	118297283	118297620
chr13	27133171	27133730
chr13	39351840	39352177
chr13	112507841	112508178
chr15	45679598	45679935
chr2	55336745	55337082
chr2	75303241	75303578
chr2	238642573	238642910
chr2	135169716	135170053
chr2	206766809	206767146
chr2	8765472	8765829
chr2	26910765	26911114
chr2	191217590	191217927
chr2	159855457	159855794
chr4	17492323	17492660
chr4	88787284	88787622
chr4	38425932	38426269
chr4	140762587	140762924
chr17	27411841	27412178
chr17	41650976	41651333
chr11	69045579	69045916
chr11	65138712	65139049
chr19	36337219	36337564
chr6	21452580	21452917
chr19	1675909	1676294
chr19	1674037	1674413
chr6	107987697	107988034
chr6	25671642	25671979
chr6	144974968	144975305
chr13	80197341	80197703
chr8	53379547	53379884
chr8	20125824	20126161
chr15	99342720	99343057
chr2	70008609	70008946
chr2	173713211	173713548
chr2	216534863	216535200
chr16	10426054	10426391
chr16	73089700	73090037
chr8	88067490	88067827
chr15	45934929	45935266
chr2	208834984	208835321
chr16	52645899	52646236
chr16	1739172	1739509
chr16	10173949	10174286
chr16	68018948	68019285
chr2	191914819	191915156
chr2	97076856	97077193
chr2	197594148	197594485
chr2	201270708	201271045
chr2	151214264	151214601
chr17	57930532	57930869
chr12	124615293	124615630
chr4	91096014	91096377
chr12	113879034	113879371
chr12	66323886	66324223
chr4	120651263	120651600
chr4	3015792	3016129
chr17	30629078	30629415
chr12	31926400	31926737
chr12	12038678	12039015
chr4	37649733	37650070
chr11	86181096	86181433
chr12	94546514	94546851
chr11	69312018	69312355
chr6	25670486	25670823
chr20	21510481	21510818
chr20	22444231	22444568
chr6	152702443	152702783
chr20	48200258	48200676
chr19	45958714	45959051
chr20	30252097	30252434
chr20	50633466	50633803
chr13	27530671	27531224
chr20	6039283	6039620
chr20	8211708	8212045
chr20	21499046	21499383
chr20	38505937	38506274
chr8	29832678	29833015
chr8	54528183	54528520
chrX	69745561	69745898
chrX	12965957	12966294
chrX	145347798	145348135
chr2	118843304	118843641
chr2	9318218	9318764
chr15	37190954	37191325
chr2	62797236	62797573
chrX	13006827	13007220
chrX	39631231	39631568
chr2	217447982	217448319
chrX	133849898	133850235
chr2	224773123	224773460
chrX	128273886	128274223
chr4	141649145	141649482
chr4	77491487	77491824
chr11	34277847	34278184
chr10	97234414	97234751
chr6	110650957	110651294
chr6	107861575	107861912
chr2	161980203	161980540
chr2	201231929	201232266
chr2	66927470	66927807
chr4	26175755	26176092
chr4	47735400	47735917
chr4	188287704	188288041
chr6	16849716	16850053
chr6	49474291	49474628
chr6	108977408	108977745
chr8	80777962	80778299
chr12	20328713	20329050
chr12	59159824	59160161
chr6	145214930	145215267
chr6	87776428	87776778
chr13	73899803	73900140
chr8	41489934	41490271
chr8	93144252	93144589
chr8	17179009	17179346
chr8	68022044	68022381
chr8	6709880	6710217
chr8	80875732	80876069
chr8	27460794	27461131
chr8	37532852	37533189
chr8	27607911	27608248
chr8	29596028	29596365
chr8	37002254	37002591
chr8	30389038	30389375
chr8	26346112	26346449
chr8	101684506	101684859
chr2	108932012	108932378
chr8	10314162	10314499
chr2	66800734	66801071
chr2	47540250	47540587
chr4	2909630	2909967
chr4	96141722	96142059
chr4	40193162	40193499
chr4	69598757	69599094
chr4	8046457	8046794
chr4	77492450	77492787
chr4	184312245	184312582
chr4	120051881	120052218
chr11	68141692	68142029
chr13	27941642	27941979
chr13	75914043	75914380
chr12	131118268	131118605
chr6	150957027	150957364
chr6	30731918	30732255
chr6	6812124	6812681
chr3	28740993	28741345
chr2	156053751	156054088
chr11	134916870	134917207
chr14	90979893	90980230
chr14	75663235	75663572
chr14	39493354	39493691
chr19	47655520	47655857
chr19	34071198	34071535
chrX	69746872	69747209
chr19	5470371	5470708
chr19	32864763	32865109
chr19	39212640	39212979
chr19	42391870	42392207
chr19	7211530	7211867
chr15	59846361	59846698
chr15	83974731	83975068
chr15	45205180	45205517
chr15	40390999	40391336
chr15	99097769	99098106
chr15	77910226	77910563
chr15	52000330	52000667
chr15	57798098	57798435
chr2	73248533	73248870
chr15	86251085	86251422
chr15	79822185	79822522
chr11	34689690	34690027
chr11	2232336	2232673
chr11	115588973	115589310
chr11	59643549	59643886
chr11	75133258	75133595
chr11	1703563	1703900
chr11	55723985	55724322
chr11	9590813	9591150
chr11	111222242	111222579
chr6	109119629	109119966
chr6	167723684	167724021
chr17	41850241	41850578
chr8	28054912	28055267
chr10	33562692	33563031
chr10	80095358	80095695
chr10	74209664	74210001
chr10	114502580	114502917
chr10	115023967	115024304
chr10	114488144	114488481
chr10	28797375	28797712
chr10	33272532	33272869
chr12	20183812	20184169
chr12	58895987	58896324
chr12	55893437	55893873
chr12	66270710	66271047
chr18	49965835	49966172
chr12	65391753	65392090
chr12	12336925	12337262
chr1	59351005	59351342
chr1	12714690	12715027
chr1	180126790	180127127
chrX	110527805	110528175
chr14	95060316	95060653
chr7	29376737	29377129
chr7	3559834	3560171
chr7	27160538	27160875
chr7	95238042	95238379
chr7	36312621	36312958
chr7	105128374	105128711
chr16	46952936	46953341
chr10	45398471	45398808
chr16	52612050	52612387
chr10	124070206	124070543
chr10	85305812	85306149
chr3	8486095	8486432
chr3	190025070	190025407
chr3	32086800	32087145
chr3	149125585	149125922
chr3	129627221	129627558
chr3	171921661	171921998
chr3	167185950	167186287
chr3	137738683	137739020
chr18	69477323	69477660
chr19	38741370	38741707
chr12	124628274	124628611
chr12	24408887	24409224
chr1	185563554	185563891
chr1	8319196	8319533
chr1	61918628	61918965
chr1	169079133	169079470
chr1	209701386	209701723
chr1	109817370	109817707
chr1	200341125	200341490
chr1	229409528	229409865
chr3	128773547	128773884
chr3	170048853	170049190
chr3	149119386	149119723
chr3	169107428	169107765
chr10	116789297	116789634
chr3	117117459	117117798
chr10	123062827	123063164
chr10	121169433	121169770
chr10	29095349	29095686
chr10	61709369	61709706
chr5	14570083	14570420
chr5	160523099	160523436
chr18	8959615	8959952
chr5	35758298	35758635
chr5	34001437	34001774
chr5	59332345	59332682
chr5	156120119	156120456
chr5	126282679	126283016
chr12	64433396	64433733
chr3	32257618	32257955
chr18	31382907	31383244
chr18	75079154	75079491
chr18	19755276	19755613
chr18	71562821	71563158
chr7	47783572	47783925
chr18	11005612	11005949
chr7	102746893	102747230
chr18	54808818	54809157
chr18	10140957	10141294
chr14	70124737	70125104
chr18	19571036	19571373
chr18	54940387	54940724
chr18	55416010	55416347
chr18	54802104	54802441
chr14	95067081	95067471
chr9	98810740	98811077
chr9	71801171	71801576
chr9	19173588	19173925
chr9	38355116	38355453
chr16	86774986	86775323
chr3	188012703	188013040
chr3	182433890	182434227
chr3	134138518	134138855
chr14	77300639	77300976
chr14	101323751	101324088
chr3	120583367	120583704
chr3	58633138	58633475
chr14	94244813	94245150
chr14	22802435	22802772
chr3	99822590	99822960
chr3	148932511	148932848
chr14	32420159	32420700
chr3	194233583	194233920
chr14	92342232	92342569
chr14	63158970	63159307
chr10	6558176	6558513
chr14	95039029	95039368
chr10	36179823	36180184
chr10	99057267	99057822
chr5	123910212	123910549
chr18	19659742	19660079
chr10	134499192	134499529
chr10	23508124	23508461
chr10	79093743	79094080
chr10	89378602	89378940
chr10	14302229	14302566
chr10	35025943	35026280
chr10	93316476	93316813
chr5	12238134	12238471
chr10	30816831	30817168
chr10	98437208	98437545
chr10	93351106	93351443
chr10	98433480	98433817
chr22	18049489	18049826
chr10	98430667	98431004
chr22	31381647	31381984
chr7	154067353	154067690
chr7	7557246	7557725
chr7	1576817	1577154
chr7	47662881	47663218
chr1	236056391	236056728
chr1	214223980	214224317
chr14	68698049	68698393
chr1	234886978	234887315
chr1	95479608	95479945
chr1	26216840	26217177
chr9	4235864	4236201
chr9	27379799	27380136
chr9	38047584	38047926
chr9	97629510	97629847
chr3	66069643	66069980
chr3	133389221	133389558
chr3	66525926	66526439
chr3	14663874	14664246
chr3	171858541	171859002
chr5	123424050	123424387
chr5	132368633	132369171
chr5	31054469	31054806
chr5	133180653	133180990
chr5	90458535	90458872
chr7	157561986	157562323
chr7	47613290	47613627
chr1	184805945	184806282
chr14	85948966	85949303
chr1	176749038	176749375
chr9	75597912	75598331
chr9	20144287	20144638
chr9	88552187	88552524
chr3	194257527	194257893
chr3	37934793	37935130
chr10	3893759	3894096
chr1	94850341	94850678
chr20	22411321	22411658
chr20	22660731	22661068
chr7	130013622	130014000
chr7	37386346	37386700
chr20	30913656	30913993
chr20	40675171	40675508
chr20	14966943	14967315
chr1	165223102	165223695
chr1	31977558	31977900
chr1	41385122	41385459
chr1	221888801	221889138
chr9	95955571	95955934
chr18	53711025	53711362
chr20	20473622	20473959
chr7	36985646	36985983
chr1	214157651	214157988
chr1	47147461	47147838
chr6	46029934	46030271
chr6	138407733	138408070
chr6	21451691	21452028
chr6	14317139	14317476
chr9	96003234	96003583
chr6	47102464	47102801
chr6	167755525	167755862
chr6	117708587	117708924
chr6	144066570	144066907
chr6	143856332	143856669
chr6	168076779	168077116
chr2	121322243	121322580
chr2	67264815	67265152
chr2	149927477	149927814
chr2	209502873	209503210
chr2	54799431	54799768
chr2	200941871	200942208
chr2	19704746	19705083
chr2	54806841	54807178
chr2	135189986	135190323
chr5	73795056	73795402
chr5	163505710	163506047
chr3	123324597	123324934
chr3	126640504	126640846
chr17	80847324	80847661
chr17	34300494	34300831
chr17	36070260	36070597
chr17	41656384	41656721
chr17	74102136	74102473
chr17	60167510	60167847
chr17	21414398	21414735
chr17	28559601	28559938
chr13	27947041	27947378
chr3	137801418	137801755
chr13	60107676	60108016
chr13	98851797	98852156
chr13	50819142	50819488
chr13	28483524	28483861
chr13	27978270	27978607
chr13	113411442	113411779
chr13	73534659	73534997
chr13	28492121	28492458
chr21	44154422	44154759
chr21	33301886	33302223
chr21	33965260	33965597
chr21	20913914	20914251
chr21	27370579	27370916
chr7	134551468	134551805
chr20	57893659	57894018
chr1	59859044	59859386
chr22	41118027	41118364
chr3	75378972	75379309
chr20	40279168	40279505
chr20	23072928	23073265
chr20	17702694	17703031
