# Supplementary material for: Sequence logic at enhancers governs a dual mechanism of endodermal organ fate induction by FOXA pioneer factors
Source: Nat Commun. 2021 Nov 17;12:6636. doi: 10.1038/s41467-021-26950-0 (PMC8599738; doi:10.1038/s41467-021-26950-0)
Supplement: Supplementary file 8 — Dataset 5 [file 41467_2021_26950_MOESM8_ESM.xlsx]

## Sheet:  
Supplementary Data 5. Class III pancreatic enhancers.
chr	start	end
chr6	109005744	109006055
chr20	49380770	49381081
chrX	69701162	69701473
chr1	109820167	109820478
chr3	69590331	69590642
chr14	55287980	55288291
chr19	43002065	43002376
chr2	240217057	240217368
chr1	56796954	56797265
chr17	48771416	48771727
chr11	125132166	125132477
chr19	38433978	38434289
chr2	192034913	192035224
chr17	6207106	6207417
chr17	46064724	46065035
chr2	44471204	44471515
chr1	202056097	202056408
chr2	151267266	151267577
chr10	24831286	24831597
chr12	49907876	49908187
chr8	80711756	80712067
chr21	35024220	35024531
chr11	57741641	57741952
chr5	67065334	67065645
chr12	47559762	47560073
chr12	64293261	64293572
chr11	2002192	2002503
chr3	126650991	126651302
chr1	60008912	60009223
chr3	44563948	44564259
chr1	24431218	24431529
chr3	117118358	117118669
chr2	62798595	62798906
chr10	73855990	73856301
chr8	29831805	29832116
chr2	219160942	219161253
chr1	3030816	3031127
chr14	22805116	22805427
chr5	72688528	72688839
chr10	33331522	33331833
chr7	37086422	37086733
chr2	183690355	183690666
chr15	40373789	40374100
chr17	43057002	43057313
chr3	10235582	10235893
chrX	149438879	149439190
chr11	106338397	106338708
chr10	33487567	33487878
chr6	107980331	107980642
chr9	12819869	12820180
chr17	43093653	43093964
chr1	214612955	214613266
chr18	7062428	7062739
chr11	20031811	20032122
chr4	38181354	38181665
chr8	80785656	80785967
chr10	33485455	33485766
chr12	92899392	92899703
chr7	151564689	151565000
chr18	55105776	55106087
chr6	170546277	170546588
chr1	245204263	245204574
chr3	178224079	178224388
chr1	39735587	39735896
chr7	140241306	140241615
chr3	65913263	65913572
chr7	2451836	2452145
chr2	157038652	157038961
chr16	20687143	20687452
chr10	46010323	46010632
chr9	116144369	116144678
chr22	39320602	39320911
chr2	158695543	158695905
chr1	24284485	24284820
chr1	84158843	84159227
chr11	1712441	1712760
chr20	49038197	49038580
chr4	37432392	37432720
chr13	80378068	80378404
chr4	140593963	140594287
chr19	29635728	29636083
chr6	144068421	144068774
chr6	41394355	41394675
chr2	66808321	66808643
chr9	12816832	12817193
chr17	36076896	36077213
chr11	115904700	115905043
chr1	204063433	204063751
chr4	23836655	23836997
chr6	29932566	29932915
chr10	125273337	125273700
chr13	72334325	72334664
chr2	97073170	97073516
chr15	59148739	59149058
chr11	12867798	12868143
chr2	68181347	68181671
chr15	76669603	76669950
chr1	230321702	230322075
chr12	20153449	20153790
chrX	12964984	12965396
chr17	46093377	46093700
chr2	201241875	201242197
chr14	39494972	39495323
chr10	3895794	3896170
chr1	214202294	214202612
chr14	69032735	69033073
chr9	79201611	79201964
chr9	98248390	98248705
chr5	89842835	89843173
chr11	13161615	13161935
chr2	151269617	151269944
chr1	245206208	245206591
chr1	95236092	95236427
chr10	6297384	6297727
chr18	48319702	48320027
chr1	60206346	60206657
chr9	72361781	72362146
