# Supplementary material for: Sequence logic at enhancers governs a dual mechanism of endodermal organ fate induction by FOXA pioneer factors
Source: Nat Commun. 2021 Nov 17;12:6636. doi: 10.1038/s41467-021-26950-0 (PMC8599738; doi:10.1038/s41467-021-26950-0)
Supplement: Supplementary file 9 — Dataset 6 [file 41467_2021_26950_MOESM9_ESM.xlsx]

## Sheet:  
Supplementary Data 6. Pancreatic super-enhancers.
chr	start	end	ID
chr17	46057159	46094287	4_928_lociStitched
chr11	1680117	1713423	4_103_lociStitched
chr11	1984956	2015561	3_1458_lociStitched
chr17	57904781	57934056	3_2326_lociStitched
chr1	84711883	84739493	4_596_lociStitched
chr7	3233859	3259079	3_1231_lociStitched
chr7	27138212	27163346	4_1822_lociStitched
chr13	28474499	28499253	3_568_lociStitched
chr15	53075162	53098533	3_578_lociStitched
chr3	149103815	149127153	3_1497_lociStitched
chr6	143842425	143865539	3_297_lociStitched
chr6	47093491	47116272	3_1514_lociStitched
chr2	191895372	191916888	4_424_lociStitched
chr17	36057414	36078481	2_1708_lociStitched
chr2	70006050	70026993	4_2458_lociStitched
chr20	22391358	22412284	3_1882_lociStitched
chr2	67263605	67284340	3_1916_lociStitched
chr1	48562137	48582845	3_225_lociStitched
chr9	101927636	101948159	2_1218_lociStitched
chr7	36945736	36966258	3_2106_lociStitched
chr17	43053252	43071098	2_910_lociStitched
chr4	141647957	141665492	2_50_lociStitched
chr10	114487543	114503877	2_954_lociStitched
chr9	95954686	95970894	2_2150_lociStitched
chr18	19557873	19573952	2_2003_lociStitched
chr6	168148652	168164563	2_658_lociStitched
chr3	46976090	46991810	2_607_lociStitched
chr8	30374278	30389848	2_286_lociStitched
chr17	46618637	46634015	2_1648_lociStitched
chr3	126639288	126654347	2_1426_lociStitched
chr6	168712977	168727879	2_468_lociStitched
chr7	26034440	26049338	3_1394_lociStitched
chr12	4107896	4122410	2_2179_lociStitched
chr3	69590419	69604796	2_1828_lociStitched
chr17	48970202	48984356	2_2172_lociStitched
chr8	6709149	6723138	2_2038_lociStitched
chr8	40026383	40040076	3_2067_lociStitched
chr2	54796089	54809296	2_1546_lociStitched
chr1	234747771	234760878	2_1847_lociStitched
chr1	157073367	157086311	2_1526_lociStitched
chr13	27935886	27948817	3_2047_lociStitched
chr2	149921252	149934109	3_1275_lociStitched
chr5	125378482	125391195	2_2432_lociStitched
chr4	140646483	140658414	1_503_lociStitched
chr1	21573661	21585447	1_1697_lociStitched
chr6	168075014	168086684	2_997_lociStitched
chr18	10131190	10142828	2_379_lociStitched
chr19	21784555	21795765	2_1818_lociStitched
chr9	116140841	116151885	2_1817_lociStitched
chr3	123322684	123333606	2_254_lociStitched
chr6	107169307	107180169	3_1598_lociStitched
chr3	114118926	114129713	2_54_lociStitched
chr1	221882191	221892847	2_1785_lociStitched
chr8	80775730	80786349	2_531_lociStitched
chr7	158223075	158233272	2_1212_lociStitched
chr1	235105312	235115429	2_441_lociStitched
chr2	66799845	66809865	2_63_lociStitched
chr4	77608702	77618662	2_141_lociStitched
chr14	77295224	77304689	1_2314_lociStitched
chr12	12029907	12039319	2_1268_lociStitched
chr14	95059624	95068880	2_67_lociStitched
chr6	14309990	14319208	2_1631_lociStitched
chr1	234879200	234888394	2_2137_lociStitched
chr4	140589421	140598599	2_2289_lociStitched
chr17	38500770	38509784	1_1298_lociStitched
chr17	41649859	41658831	2_2475_lociStitched
chr11	106331277	106339806	2_1058_lociStitched
chr2	73207266	73215492	1_2346_lociStitched
chr6	107981377	107989535	2_324_lociStitched
chr10	98429838	98437908	1_1006_lociStitched
chr4	79070139	79078086	2_412_lociStitched
chr19	47654504	47662389	2_2265_lociStitched
chr15	75468774	75476634	1_1516_lociStitched
chr14	91858192	91865719	2_1350_lociStitched
chr10	112311701	112319220	2_550_lociStitched
chr9	93954089	93961314	2_1761_lociStitched
chr6	138547383	138554592	1_686_lociStitched
chr12	20119780	20126955	2_2192_lociStitched
chr9	110005643	110012504	2_836_lociStitched
chr2	47534760	47541371	1_2306_lociStitched
chr1	234850701	234857288	1_1381_lociStitched
chr12	10513078	10519582	1_51_lociStitched
chr8	41485707	41492069	1_2095_lociStitched
chr14	22800179	22806492	2_816_lociStitched
chr10	23485732	23491903	1_2285_lociStitched
chr17	27433236	27439266	1_290_lociStitched
chr2	192031002	192037032	2_534_lociStitched
chr11	9586372	9592273	1_184_lociStitched
chr14	101321226	101327032	1_2322_lociStitched
chr3	123126887	123132689	1_207_lociStitched
chr7	95236048	95241732	2_180_lociStitched
chr20	6680527	6686208	2_685_lociStitched
chr20	49375608	49381171	1_259_lociStitched
chr14	68984271	68989782	2_1756_lociStitched
chr3	139250746	139256171	1_1263_lociStitched
chr3	58033520	58038871	1_229_lociStitched
chr19	1744880	1750218	2_1475_lociStitched
chr4	26451866	26457192	1_2277_lociStitched
chr4	38132256	38137537	1_947_lociStitched
chr15	40389251	40394445	1_2410_lociStitched
chr19	38551405	38556499	1_798_lociStitched
chr1	23151632	23156696	1_214_lociStitched
chr1	109816076	109821040	1_1544_lociStitched
chr9	90182799	90187762	1_1128_lociStitched
chr1	209699551	209704476	1_1771_lociStitched
chr4	57943564	57948422	1_2176_lociStitched
chr4	69597104	69601938	1_838_lociStitched
chr11	95828747	95833541	1_2129_lociStitched
chr9	4104499	4109284	2_651_lociStitched
chr15	86248522	86253296	1_896_lociStitched
chr4	85354199	85358905	2_2434_lociStitched
chr10	33268815	33273478	1_2324_lociStitched
chr17	80845160	80849804	1_553_lociStitched
chr14	77504176	77508814	1_2510_lociStitched
chr6	107472201	107476790	1_1725_lociStitched
chr7	36983225	36987808	1_2367_lociStitched
chr1	164578784	164583338	1_138_lociStitched
chr10	35025218	35029756	2_24_lociStitched
chr16	20684527	20689064	1_1890_lociStitched
chr7	140238952	140243442	1_419_lociStitched
chr1	95237041	95241442	1_1619_lociStitched
chr12	1848506	1852900	2_662_lociStitched
chr12	43182140	43186409	1_2407_lociStitched
chr18	59401091	59405353	1_872_lociStitched
chr2	228622909	228627093	1_2414_lociStitched
chr1	117394550	117398723	1_657_lociStitched
chr14	90977710	90981854	1_30_lociStitched
chr7	100141928	100145986	1_2377_lociStitched
chr6	21450200	21454201	1_797_lociStitched
chr15	57796643	57800588	1_1443_lociStitched
chr12	31925264	31929176	1_1247_lociStitched
chr8	68020335	68024210	1_1810_lociStitched
chr11	55721934	55725733	2_1404_lociStitched
chr16	3744080	3747869	1_260_lociStitched
chr3	63939823	63943610	1_2516_lociStitched
chr3	137853729	137857470	1_2221_lociStitched
chr1	8213110	8216848	1_1867_lociStitched
chr11	2748764	2752490	1_1783_lociStitched
chr15	58621912	58625635	1_1622_lociStitched
chr18	19751903	19755606	1_210_lociStitched
chr11	69230092	69233780	1_1755_lociStitched
chr2	98895646	98899293	1_989_lociStitched
chr5	11595036	11598682	2_2045_lociStitched
chr2	108930515	108934105	1_2030_lociStitched
chr6	86113311	86116875	1_549_lociStitched
chr2	9317218	9320695	1_428_lociStitched
chr18	75077699	75081167	1_2469_lociStitched
chr20	40277505	40280965	1_145_lociStitched
chr9	71800372	71803829	1_830_lociStitched
chr10	29094724	29098103	1_2401_lociStitched
chr19	39211301	39214640	1_618_lociStitched
chr1	230744791	230748065	1_2205_lociStitched
chr13	48506031	48509270	1_756_lociStitched
chr15	92706682	92709908	1_2278_lociStitched
chr3	32256552	32259774	1_1041_lociStitched
chr16	75024582	75027761	1_1747_lociStitched
chr10	5589039	5592135	1_2102_lociStitched
chr11	33715445	33718526	1_421_lociStitched
chr14	85998987	86002058	1_1054_lociStitched
chr11	57737960	57740905	1_2167_lociStitched
chr10	2121215	2124138	1_2050_lociStitched
chr5	55932643	55935478	1_2319_lociStitched
chr4	38424285	38427065	1_52_lociStitched
chr21	40159125	40161902	1_991_lociStitched
chr11	69044108	69046876	1_2054_lociStitched
chr9	4146709	4149400	1_209_lociStitched
chr3	8484770	8487154	1_718_lociStitched
