# Supplementary material for: Sequence logic at enhancers governs a dual mechanism of endodermal organ fate induction by FOXA pioneer factors
Source: Nat Commun. 2021 Nov 17;12:6636. doi: 10.1038/s41467-021-26950-0 (PMC8599738; doi:10.1038/s41467-021-26950-0)
Supplement: Supplementary file 10 — Dataset 7 [file 41467_2021_26950_MOESM10_ESM.xlsx]

## Sheet:  
Supplementary Data 7. Chromatin loops at PP2 stage.
Loop Anchor 1	Loop Anchor 2
chr10_100020000_100030000	chr10_100060000_100070000
chr10_100220000_100230000	chr10_101000000_101010000
chr10_100230000_100240000	chr10_100420000_100430000
chr10_100230000_100240000	chr10_100930000_100940000
chr10_101150000_101160000	chr10_101180000_101190000
chr10_101150000_101160000	chr10_101370000_101380000
chr10_101190000_101200000	chr10_101300000_101310000
chr10_101190000_101200000	chr10_101370000_101380000
chr10_101240000_101250000	chr10_101300000_101310000
chr10_101320000_101330000	chr10_101360000_101370000
chr10_101390000_101400000	chr10_101410000_101420000
chr10_101600000_101610000	chr10_101800000_101810000
chr10_101600000_101610000	chr10_101860000_101870000
chr10_101670000_101680000	chr10_101760000_101770000
chr10_101670000_101680000	chr10_101800000_101810000
chr10_101730000_101740000	chr10_101800000_101810000
chr10_101770000_101780000	chr10_101800000_101810000
chr10_102090000_102100000	chr10_102190000_102200000
chr10_102090000_102100000	chr10_102270000_102280000
chr10_102100000_102110000	chr10_102120000_102130000
chr10_102130000_102140000	chr10_102180000_102190000
chr10_102190000_102200000	chr10_102270000_102280000
chr10_102320000_102330000	chr10_102400000_102410000
chr10_102320000_102330000	chr10_102500000_102510000
chr10_102320000_102330000	chr10_102630000_102640000
chr10_102490000_102500000	chr10_102890000_102900000
chr10_102490000_102500000	chr10_102980000_102990000
chr10_102500000_102510000	chr10_102580000_102590000
chr10_102510000_102520000	chr10_102630000_102640000
chr10_102580000_102590000	chr10_102630000_102640000
chr10_102680000_102690000	chr10_102710000_102720000
chr10_102790000_102800000	chr10_102820000_102830000
chr10_102810000_102820000	chr10_102900000_102910000
chr10_102850000_102860000	chr10_102900000_102910000
chr10_102920000_102930000	chr10_102960000_102970000
chr10_102970000_102980000	chr10_103050000_103060000
chr10_102970000_102980000	chr10_103320000_103330000
chr10_103050000_103060000	chr10_103320000_103330000
chr10_103060000_103070000	chr10_103100000_103110000
chr10_103060000_103070000	chr10_103200000_103210000
chr10_103250000_103260000	chr10_103320000_103330000
chr10_103360000_103370000	chr10_103420000_103430000
chr10_103360000_103370000	chr10_103530000_103540000
chr10_103430000_103440000	chr10_103530000_103540000
chr10_103510000_103520000	chr10_103530000_103540000
chr10_103550000_103560000	chr10_103570000_103580000
chr10_103590000_103600000	chr10_103770000_103780000
chr10_103590000_103600000	chr10_103830000_103840000
chr10_103600000_103610000	chr10_103640000_103650000
chr10_103650000_103660000	chr10_103760000_103770000
chr10_103890000_103900000	chr10_103910000_103920000
chr10_103920000_103930000	chr10_103980000_103990000
chr10_103920000_103930000	chr10_104110000_104120000
chr10_103990000_104000000	chr10_104100000_104110000
chr10_1040000_1050000	chr10_1060000_1070000
chr10_104150000_104160000	chr10_104230000_104240000
chr10_104260000_104270000	chr10_104340000_104350000
chr10_104370000_104380000	chr10_104390000_104400000
chr10_104400000_104410000	chr10_104470000_104480000
chr10_104410000_104420000	chr10_104430000_104440000
chr10_104480000_104490000	chr10_104660000_104670000
chr10_104480000_104490000	chr10_104820000_104830000
chr10_104500000_104510000	chr10_104570000_104580000
chr10_104590000_104600000	chr10_104660000_104670000
chr10_104590000_104600000	chr10_104820000_104830000
chr10_104670000_104680000	chr10_104820000_104830000
chr10_104670000_104680000	chr10_105000000_105010000
chr10_104680000_104690000	chr10_104710000_104720000
chr10_104840000_104850000	chr10_105000000_105010000
chr10_104950000_104960000	chr10_104990000_105000000
chr10_105160000_105170000	chr10_105180000_105190000
chr10_105170000_105180000	chr10_105240000_105250000
chr10_105170000_105180000	chr10_105350000_105360000
chr10_105170000_105180000	chr10_105440000_105450000
chr10_105250000_105260000	chr10_105310000_105320000
chr10_105310000_105320000	chr10_105350000_105360000
chr10_105360000_105370000	chr10_105440000_105450000
chr10_105470000_105480000	chr10_105610000_105620000
chr10_105640000_105650000	chr10_105880000_105890000
chr10_105670000_105680000	chr10_105720000_105730000
chr10_105810000_105820000	chr10_105880000_105890000
chr10_105810000_105820000	chr10_105970000_105980000
chr10_105880000_105890000	chr10_105960000_105970000
chr10_106050000_106060000	chr10_106100000_106110000
chr10_106050000_106060000	chr10_106380000_106390000
chr10_106160000_106170000	chr10_106300000_106310000
chr10_106160000_106170000	chr10_106380000_106390000
chr10_106340000_106350000	chr10_106370000_106380000
chr10_106400000_106410000	chr10_106530000_106540000
chr10_106400000_106410000	chr10_106670000_106680000
chr10_106820000_106830000	chr10_107450000_107460000
chr10_107550000_107560000	chr10_107940000_107950000
chr10_107700000_107710000	chr10_107940000_107950000
chr10_107710000_107720000	chr10_108320000_108330000
chr10_108920000_108930000	chr10_109570000_109580000
chr10_109120000_109130000	chr10_109570000_109580000
chr10_109160000_109170000	chr10_109570000_109580000
chr10_110660000_110670000	chr10_111200000_111210000
chr10_111070000_111080000	chr10_111180000_111190000
chr10_111210000_111220000	chr10_111520000_111530000
chr10_111640000_111650000	chr10_111720000_111730000
chr10_111640000_111650000	chr10_111770000_111780000
chr10_111640000_111650000	chr10_111890000_111900000
chr10_111640000_111650000	chr10_112030000_112040000
chr10_111890000_111900000	chr10_112040000_112050000
chr10_111900000_111910000	chr10_111980000_111990000
chr10_112000000_112010000	chr10_112030000_112040000
chr10_112060000_112070000	chr10_112360000_112370000
chr10_112070000_112080000	chr10_112260000_112270000
chr10_112070000_112080000	chr10_112300000_112310000
chr10_112110000_112120000	chr10_112250000_112260000
chr10_112110000_112120000	chr10_112300000_112310000
chr10_112260000_112270000	chr10_112290000_112300000
chr10_112330000_112340000	chr10_112350000_112360000
chr10_112370000_112380000	chr10_112430000_112440000
chr10_112500000_112510000	chr10_112640000_112650000
chr10_112560000_112570000	chr10_112630000_112640000
chr10_112830000_112840000	chr10_113120000_113130000
chr10_112840000_112850000	chr10_112960000_112970000
chr10_113510000_113520000	chr10_113890000_113900000
chr10_113890000_113900000	chr10_114060000_114070000
chr10_113930000_113940000	chr10_114060000_114070000
chr10_114230000_114240000	chr10_115140000_115150000
chr10_114660000_114670000	chr10_114690000_114700000
chr10_115150000_115160000	chr10_115210000_115220000
chr10_115280000_115290000	chr10_115320000_115330000
chr10_115280000_115290000	chr10_115370000_115380000
chr10_115330000_115340000	chr10_115360000_115370000
chr10_115460000_115470000	chr10_115860000_115870000
chr10_11550000_11560000	chr10_11760000_11770000
chr10_11550000_11560000	chr10_11800000_11810000
chr10_115550000_115560000	chr10_115860000_115870000
chr10_11560000_11570000	chr10_11650000_11660000
chr10_116060000_116070000	chr10_116190000_116200000
chr10_116060000_116070000	chr10_116300000_116310000
chr10_116230000_116240000	chr10_116300000_116310000
chr10_116230000_116240000	chr10_116460000_116470000
chr10_116300000_116310000	chr10_116540000_116550000
chr10_116310000_116320000	chr10_116450000_116460000
chr10_116380000_116390000	chr10_116450000_116460000
chr10_116630000_116640000	chr10_116880000_116890000
chr10_116900000_116910000	chr10_117170000_117180000
chr10_117110000_117120000	chr10_117170000_117180000
chr10_117460000_117470000	chr10_118040000_118050000
chr10_11820000_11830000	chr10_12020000_12030000
chr10_118370000_118380000	chr10_118930000_118940000
chr10_118380000_118390000	chr10_118540000_118550000
chr10_118440000_118450000	chr10_118540000_118550000
chr10_118440000_118450000	chr10_118930000_118940000
chr10_118550000_118560000	chr10_118830000_118840000
chr10_118550000_118560000	chr10_118870000_118880000
chr10_118550000_118560000	chr10_118930000_118940000
chr10_118610000_118620000	chr10_118920000_118930000
chr10_118760000_118770000	chr10_118920000_118930000
chr10_118890000_118900000	chr10_118920000_118930000
chr10_118890000_118900000	chr10_119300000_119310000
chr10_118980000_118990000	chr10_119070000_119080000
chr10_119250000_119260000	chr10_120000000_120010000
chr10_119290000_119300000	chr10_120000000_120010000
chr10_120320000_120330000	chr10_120480000_120490000
chr10_120790000_120800000	chr10_120810000_120820000
chr10_120900000_120910000	chr10_120950000_120960000
chr10_120950000_120960000	chr10_121200000_121210000
chr10_120950000_120960000	chr10_121250000_121260000
chr10_121360000_121370000	chr10_121410000_121420000
chr10_121360000_121370000	chr10_121480000_121490000
chr10_121440000_121450000	chr10_121610000_121620000
chr10_121510000_121520000	chr10_121610000_121620000
chr10_121600000_121610000	chr10_121660000_121670000
chr10_121690000_121700000	chr10_122090000_122100000
chr10_122180000_122190000	chr10_122350000_122360000
chr10_122180000_122190000	chr10_122490000_122500000
chr10_122700000_122710000	chr10_123250000_123260000
chr10_122700000_122710000	chr10_123360000_123370000
chr10_122700000_122710000	chr10_123490000_123500000
chr10_122700000_122710000	chr10_123650000_123660000
chr10_122710000_122720000	chr10_122750000_122760000
chr10_12300000_12310000	chr10_12690000_12700000
chr10_12300000_12310000	chr10_12750000_12760000
chr10_123210000_123220000	chr10_123250000_123260000
chr10_123360000_123370000	chr10_123410000_123420000
chr10_123580000_123590000	chr10_123640000_123650000
chr10_123900000_123910000	chr10_123970000_123980000
chr10_123910000_123920000	chr10_124020000_124030000
chr10_124050000_124060000	chr10_124190000_124200000
chr10_124050000_124060000	chr10_124320000_124330000
chr10_124100000_124110000	chr10_124190000_124200000
chr10_124320000_124330000	chr10_124450000_124460000
chr10_124400000_124410000	chr10_124440000_124450000
chr10_124800000_124810000	chr10_124890000_124900000
chr10_124800000_124810000	chr10_125320000_125330000
chr10_124890000_124900000	chr10_125130000_125140000
chr10_124890000_124900000	chr10_125320000_125330000
chr10_125340000_125350000	chr10_125410000_125420000
chr10_125340000_125350000	chr10_125720000_125730000
chr10_125340000_125350000	chr10_126070000_126080000
chr10_125440000_125450000	chr10_125720000_125730000
chr10_125750000_125760000	chr10_126070000_126080000
chr10_126220000_126230000	chr10_126430000_126440000
chr10_126320000_126330000	chr10_126420000_126430000
chr10_126730000_126740000	chr10_126840000_126850000
chr10_127410000_127420000	chr10_127430000_127440000
chr10_12750000_12760000	chr10_13120000_13130000
chr10_12760000_12770000	chr10_12940000_12950000
chr10_127660000_127670000	chr10_128070000_128080000
chr10_127660000_127670000	chr10_128190000_128200000
chr10_128210000_128220000	chr10_128280000_128290000
chr10_128290000_128300000	chr10_128430000_128440000
chr10_129510000_129520000	chr10_129610000_129620000
chr10_129510000_129520000	chr10_129650000_129660000
chr10_129550000_129560000	chr10_129610000_129620000
chr10_129700000_129710000	chr10_129800000_129810000
chr10_129700000_129710000	chr10_129860000_129870000
chr10_129830000_129840000	chr10_129860000_129870000
chr10_129870000_129880000	chr10_129940000_129950000
chr10_130820000_130830000	chr10_131130000_131140000
chr10_130830000_130840000	chr10_131760000_131770000
chr10_131680000_131690000	chr10_131760000_131770000
chr10_131770000_131780000	chr10_131830000_131840000
chr10_131770000_131780000	chr10_131970000_131980000
chr10_131930000_131940000	chr10_131970000_131980000
chr10_131990000_132000000	chr10_132130000_132140000
chr10_13200000_13210000	chr10_13340000_13350000
chr10_13210000_13220000	chr10_13240000_13250000
chr10_133040000_133050000	chr10_133100000_133110000
chr10_13360000_13370000	chr10_13380000_13390000
chr10_133790000_133800000	chr10_133830000_133840000
chr10_133830000_133840000	chr10_133950000_133960000
chr10_134030000_134040000	chr10_134160000_134170000
chr10_134030000_134040000	chr10_134260000_134270000
chr10_13410000_13420000	chr10_13480000_13490000
chr10_13410000_13420000	chr10_13570000_13580000
chr10_13410000_13420000	chr10_13810000_13820000
chr10_134200000_134210000	chr10_134260000_134270000
chr10_134200000_134210000	chr10_134450000_134460000
chr10_134270000_134280000	chr10_134340000_134350000
chr10_134270000_134280000	chr10_134390000_134400000
chr10_134270000_134280000	chr10_134450000_134460000
chr10_134750000_134760000	chr10_134930000_134940000
chr10_135230000_135240000	chr10_135380000_135390000
chr10_13650000_13660000	chr10_13820000_13830000
chr10_13700000_13710000	chr10_13810000_13820000
chr10_13830000_13840000	chr10_14130000_14140000
chr10_13830000_13840000	chr10_14510000_14520000
chr10_14230000_14240000	chr10_14510000_14520000
chr10_14240000_14250000	chr10_14360000_14370000
chr10_14430000_14440000	chr10_14520000_14530000
chr10_14570000_14580000	chr10_14860000_14870000
chr10_14640000_14650000	chr10_14860000_14870000
chr10_15030000_15040000	chr10_15120000_15130000
chr10_15250000_15260000	chr10_15410000_15420000
chr10_15290000_15300000	chr10_15410000_15420000
chr10_15470000_15480000	chr10_15620000_15630000
chr10_15470000_15480000	chr10_15760000_15770000
chr10_15470000_15480000	chr10_15860000_15870000
chr10_15620000_15630000	chr10_15750000_15760000
chr10_15760000_15770000	chr10_15860000_15870000
chr10_15940000_15950000	chr10_16820000_16830000
chr10_16560000_16570000	chr10_16830000_16840000
chr10_16870000_16880000	chr10_17470000_17480000
chr10_16870000_16880000	chr10_17640000_17650000
chr10_16880000_16890000	chr10_17290000_17300000
chr10_16930000_16940000	chr10_17290000_17300000
chr10_17330000_17340000	chr10_17470000_17480000
chr10_17650000_17660000	chr10_18500000_18510000
chr10_18900000_18910000	chr10_18940000_18950000
chr10_19700000_19710000	chr10_20070000_20080000
chr10_20100000_20110000	chr10_21050000_21060000
chr10_21150000_21160000	chr10_21550000_21560000
chr10_21150000_21160000	chr10_21780000_21790000
chr10_21360000_21370000	chr10_21550000_21560000
chr10_21370000_21380000	chr10_21780000_21790000
chr10_21460000_21470000	chr10_21550000_21560000
chr10_21560000_21570000	chr10_21780000_21790000
chr10_21560000_21570000	chr10_22020000_22030000
chr10_21570000_21580000	chr10_21620000_21630000
chr10_21570000_21580000	chr10_21720000_21730000
chr10_21780000_21790000	chr10_21810000_21820000
chr10_21780000_21790000	chr10_22010000_22020000
chr10_21780000_21790000	chr10_22600000_22610000
chr10_22270000_22280000	chr10_23280000_23290000
chr10_22280000_22290000	chr10_22600000_22610000
chr10_22280000_22290000	chr10_23350000_23360000
chr10_22290000_22300000	chr10_22510000_22520000
chr10_22540000_22550000	chr10_22600000_22610000
chr10_22600000_22610000	chr10_23270000_23280000
chr10_22610000_22620000	chr10_22720000_22730000
chr10_22860000_22870000	chr10_23270000_23280000
chr10_23280000_23290000	chr10_23350000_23360000
chr10_23440000_23450000	chr10_23580000_23590000
chr10_23440000_23450000	chr10_23810000_23820000
chr10_23600000_23610000	chr10_23810000_23820000
chr10_24280000_24290000	chr10_24480000_24490000
chr10_24280000_24290000	chr10_24640000_24650000
chr10_24660000_24670000	chr10_24790000_24800000
chr10_24930000_24940000	chr10_25000000_25010000
chr10_24930000_24940000	chr10_25360000_25370000
chr10_25010000_25020000	chr10_25230000_25240000
chr10_25020000_25030000	chr10_25360000_25370000
chr10_25400000_25410000	chr10_25510000_25520000
chr10_25810000_25820000	chr10_25970000_25980000
chr10_25980000_25990000	chr10_26840000_26850000
chr10_26040000_26050000	chr10_26140000_26150000
chr10_26040000_26050000	chr10_26220000_26230000
chr10_26160000_26170000	chr10_26220000_26230000
chr10_26160000_26170000	chr10_26550000_26560000
chr10_2660000_2670000	chr10_3080000_3090000
chr10_26620000_26630000	chr10_26840000_26850000
chr10_26860000_26870000	chr10_27610000_27620000
chr10_26890000_26900000	chr10_27170000_27180000
chr10_26910000_26920000	chr10_27610000_27620000
chr10_26970000_26980000	chr10_27170000_27180000
chr10_27010000_27020000	chr10_27160000_27170000
chr10_27180000_27190000	chr10_27640000_27650000
chr10_27400000_27410000	chr10_27430000_27440000
chr10_27520000_27530000	chr10_27640000_27650000
chr10_27560000_27570000	chr10_28250000_28260000
chr10_27730000_27740000	chr10_27830000_27840000
chr10_27840000_27850000	chr10_27940000_27950000
chr10_28070000_28080000	chr10_28460000_28470000
chr10_28530000_28540000	chr10_28670000_28680000
chr10_28540000_28550000	chr10_28580000_28590000
chr10_28590000_28600000	chr10_28670000_28680000
chr10_28720000_28730000	chr10_28810000_28820000
chr10_28830000_28840000	chr10_28870000_28880000
chr10_28910000_28920000	chr10_29590000_29600000
chr10_28910000_28920000	chr10_29730000_29740000
chr10_28950000_28960000	chr10_29280000_29290000
chr10_28950000_28960000	chr10_29410000_29420000
chr10_28950000_28960000	chr10_29590000_29600000
chr10_28970000_28980000	chr10_29220000_29230000
chr10_29220000_29230000	chr10_29410000_29420000
chr10_29280000_29290000	chr10_29400000_29410000
chr10_29350000_29360000	chr10_29400000_29410000
chr10_29420000_29430000	chr10_29590000_29600000
chr10_29530000_29540000	chr10_29590000_29600000
chr10_29580000_29590000	chr10_30910000_30920000
chr10_2970000_2980000	chr10_3080000_3090000
chr10_29780000_29790000	chr10_30970000_30980000
chr10_29850000_29860000	chr10_30940000_30950000
chr10_30680000_30690000	chr10_30820000_30830000
chr10_30680000_30690000	chr10_30870000_30880000
chr10_30820000_30830000	chr10_30870000_30880000
chr10_31070000_31080000	chr10_32090000_32100000
chr10_32120000_32130000	chr10_32290000_32300000
chr10_32300000_32310000	chr10_32320000_32330000
chr10_3240000_3250000	chr10_4810000_4820000
chr10_32540000_32550000	chr10_32630000_32640000
chr10_32540000_32550000	chr10_32730000_32740000
chr10_3280000_3290000	chr10_3820000_3830000
chr10_3280000_3290000	chr10_4800000_4810000
chr10_33080000_33090000	chr10_33290000_33300000
chr10_33180000_33190000	chr10_33290000_33300000
chr10_33240000_33250000	chr10_33290000_33300000
chr10_33480000_33490000	chr10_33620000_33630000
chr10_33610000_33620000	chr10_34920000_34930000
chr10_34810000_34820000	chr10_34920000_34930000
chr10_35280000_35290000	chr10_35500000_35510000
chr10_35400000_35410000	chr10_35500000_35510000
chr10_35400000_35410000	chr10_35850000_35860000
chr10_35520000_35530000	chr10_35850000_35860000
chr10_35920000_35930000	chr10_36060000_36070000
chr10_35920000_35930000	chr10_36200000_36210000
chr10_35920000_35930000	chr10_37010000_37020000
chr10_35920000_35930000	chr10_37060000_37070000
chr10_35920000_35930000	chr10_37160000_37170000
chr10_35930000_35940000	chr10_35970000_35980000
chr10_38120000_38130000	chr10_38400000_38410000
chr10_3820000_3830000	chr10_3920000_3930000
chr10_3820000_3830000	chr10_4050000_4060000
chr10_3820000_3830000	chr10_4690000_4700000
chr10_38370000_38380000	chr10_43050000_43060000
chr10_38770000_38780000	chr10_39120000_39130000
chr10_38880000_38890000	chr10_42380000_42390000
chr10_38880000_38890000	chr10_42590000_42600000
chr10_3890000_3900000	chr10_3930000_3940000
chr10_39100000_39110000	chr10_39120000_39130000
chr10_39120000_39130000	chr10_42790000_42800000
chr10_3930000_3940000	chr10_4050000_4060000
chr10_42380000_42390000	chr10_127580000_127590000
chr10_42380000_42390000	chr10_42590000_42600000
chr10_42400000_42410000	chr10_42520000_42530000
chr10_42400000_42410000	chr10_42810000_42820000
chr10_42590000_42600000	chr10_127570000_127580000
chr10_43240000_43250000	chr10_43590000_43600000
chr10_43360000_43370000	chr10_43560000_43570000
chr10_43360000_43370000	chr10_43600000_43610000
chr10_43700000_43710000	chr10_43840000_43850000
chr10_43780000_43790000	chr10_43840000_43850000
chr10_43780000_43790000	chr10_43950000_43960000
chr10_43850000_43860000	chr10_43950000_43960000
chr10_43890000_43900000	chr10_43950000_43960000
chr10_44160000_44170000	chr10_44880000_44890000
chr10_44160000_44170000	chr10_45350000_45360000
chr10_44810000_44820000	chr10_45350000_45360000
chr10_44880000_44890000	chr10_45350000_45360000
chr10_45370000_45380000	chr10_45410000_45420000
chr10_45420000_45430000	chr10_45480000_45490000
chr10_45500000_45510000	chr10_45730000_45740000
chr10_45740000_45750000	chr10_46160000_46170000
chr10_45750000_45760000	chr10_45940000_45950000
chr10_45960000_45970000	chr10_46090000_46100000
chr10_45960000_45970000	chr10_46160000_46170000
chr10_46970000_46980000	chr10_47590000_47600000
chr10_47020000_47030000	chr10_47060000_47070000
chr10_47650000_47660000	chr10_48350000_48360000
chr10_47650000_47660000	chr10_51480000_51490000
chr10_4880000_4890000	chr10_5660000_5670000
chr10_4890000_4900000	chr10_5020000_5030000
chr10_4890000_4900000	chr10_5130000_5140000
chr10_4890000_4900000	chr10_5320000_5330000
chr10_4890000_4900000	chr10_5420000_5430000
chr10_4890000_4900000	chr10_5470000_5480000
chr10_49420000_49430000	chr10_49490000_49500000
chr10_49560000_49570000	chr10_49710000_49720000
chr10_49570000_49580000	chr10_49860000_49870000
chr10_49650000_49660000	chr10_49710000_49720000
chr10_49750000_49760000	chr10_49860000_49870000
chr10_49860000_49870000	chr10_50720000_50730000
chr10_50610000_50620000	chr10_50720000_50730000
chr10_52320000_52330000	chr10_52370000_52380000
chr10_52540000_52550000	chr10_52640000_52650000
chr10_52760000_52770000	chr10_53970000_53980000
chr10_53790000_53800000	chr10_53970000_53980000
chr10_54060000_54070000	chr10_54320000_54330000
chr10_54060000_54070000	chr10_54480000_54490000
chr10_54070000_54080000	chr10_54130000_54140000
chr10_54070000_54080000	chr10_54240000_54250000
chr10_54130000_54140000	chr10_54240000_54250000
chr10_54250000_54260000	chr10_54320000_54330000
chr10_54400000_54410000	chr10_54480000_54490000
chr10_54400000_54410000	chr10_54540000_54550000
chr10_54500000_54510000	chr10_54540000_54550000
chr10_54640000_54650000	chr10_54700000_54710000
chr10_54640000_54650000	chr10_54960000_54970000
chr10_54710000_54720000	chr10_54960000_54970000
chr10_54710000_54720000	chr10_55240000_55250000
chr10_54710000_54720000	chr10_55350000_55360000
chr10_5480000_5490000	chr10_5660000_5670000
chr10_54970000_54980000	chr10_55220000_55230000
chr10_54970000_54980000	chr10_55350000_55360000
chr10_550000_560000	chr10_830000_840000
chr10_55070000_55080000	chr10_55350000_55360000
chr10_55110000_55120000	chr10_55350000_55360000
chr10_55220000_55230000	chr10_55350000_55360000
chr10_55270000_55280000	chr10_55350000_55360000
chr10_55360000_55370000	chr10_55560000_55570000
chr10_55360000_55370000	chr10_56160000_56170000
chr10_56850000_56860000	chr10_57020000_57030000
chr10_5850000_5860000	chr10_5910000_5920000
chr10_59090000_59100000	chr10_59410000_59420000
chr10_59100000_59110000	chr10_59330000_59340000
chr10_59100000_59110000	chr10_59820000_59830000
chr10_59330000_59340000	chr10_59410000_59420000
chr10_59340000_59350000	chr10_59820000_59830000
chr10_59470000_59480000	chr10_59820000_59830000
chr10_5950000_5960000	chr10_5970000_5980000
chr10_59930000_59940000	chr10_60040000_60050000
chr10_59940000_59950000	chr10_60140000_60150000
chr10_60060000_60070000	chr10_60150000_60160000
chr10_60540000_60550000	chr10_60700000_60710000
chr10_60540000_60550000	chr10_61370000_61380000
chr10_60710000_60720000	chr10_60930000_60940000
chr10_60710000_60720000	chr10_60990000_61000000
chr10_60990000_61000000	chr10_61370000_61380000
chr10_61000000_61010000	chr10_61220000_61230000
chr10_61380000_61390000	chr10_61560000_61570000
chr10_61380000_61390000	chr10_61660000_61670000
chr10_61380000_61390000	chr10_61790000_61800000
chr10_6140000_6150000	chr10_6440000_6450000
chr10_61460000_61470000	chr10_61560000_61570000
chr10_6150000_6160000	chr10_6190000_6200000
chr10_6150000_6160000	chr10_6240000_6250000
chr10_61590000_61600000	chr10_61660000_61670000
chr10_61590000_61600000	chr10_61800000_61810000
chr10_61850000_61860000	chr10_62190000_62200000
chr10_61870000_61880000	chr10_61960000_61970000
chr10_61990000_62000000	chr10_62190000_62200000
chr10_62200000_62210000	chr10_62400000_62410000
chr10_62200000_62210000	chr10_62520000_62530000
chr10_62400000_62410000	chr10_62520000_62530000
chr10_6240000_6250000	chr10_6440000_6450000
chr10_62570000_62580000	chr10_62720000_62730000
chr10_62570000_62580000	chr10_63040000_63050000
chr10_62900000_62910000	chr10_63040000_63050000
chr10_63650000_63660000	chr10_64000000_64010000
chr10_63660000_63670000	chr10_63740000_63750000
chr10_63660000_63670000	chr10_63800000_63810000
chr10_63800000_63810000	chr10_64000000_64010000
chr10_64190000_64200000	chr10_64910000_64920000
chr10_64350000_64360000	chr10_64840000_64850000
chr10_64350000_64360000	chr10_64910000_64920000
chr10_64370000_64380000	chr10_64570000_64580000
chr10_6450000_6460000	chr10_7450000_7460000
chr10_6460000_6470000	chr10_6720000_6730000
chr10_64610000_64620000	chr10_64830000_64840000
chr10_64920000_64930000	chr10_65390000_65400000
chr10_64920000_64930000	chr10_65470000_65480000
chr10_64930000_64940000	chr10_64950000_64960000
chr10_64970000_64980000	chr10_65390000_65400000
chr10_64970000_64980000	chr10_65470000_65480000
chr10_65020000_65030000	chr10_65380000_65390000
chr10_65220000_65230000	chr10_65380000_65390000
chr10_65310000_65320000	chr10_65380000_65390000
chr10_65390000_65400000	chr10_65470000_65480000
chr10_6550000_6560000	chr10_6690000_6700000
chr10_6560000_6570000	chr10_6600000_6610000
chr10_65630000_65640000	chr10_65730000_65740000
chr10_65870000_65880000	chr10_66130000_66140000
chr10_6620000_6630000	chr10_6690000_6700000
chr10_68070000_68080000	chr10_68110000_68120000
chr10_68680000_68690000	chr10_69280000_69290000
chr10_69450000_69460000	chr10_69530000_69540000
chr10_6960000_6970000	chr10_7450000_7460000
chr10_69850000_69860000	chr10_69910000_69920000
chr10_69970000_69980000	chr10_70060000_70070000
chr10_70490000_70500000	chr10_70520000_70530000
chr10_70510000_70520000	chr10_70720000_70730000
chr10_70550000_70560000	chr10_70650000_70660000
chr10_70760000_70770000	chr10_70850000_70860000
chr10_70990000_71000000	chr10_71150000_71160000
chr10_71170000_71180000	chr10_71260000_71270000
chr10_71170000_71180000	chr10_71390000_71400000
chr10_71270000_71280000	chr10_71320000_71330000
chr10_71270000_71280000	chr10_71390000_71400000
chr10_71270000_71280000	chr10_71470000_71480000
chr10_71330000_71340000	chr10_71390000_71400000
chr10_71400000_71410000	chr10_71470000_71480000
chr10_7160000_7170000	chr10_7450000_7460000
chr10_71730000_71740000	chr10_71860000_71870000
chr10_71980000_71990000	chr10_72120000_72130000
chr10_72220000_72230000	chr10_72290000_72300000
chr10_72300000_72310000	chr10_72630000_72640000
chr10_72310000_72320000	chr10_72520000_72530000
chr10_72380000_72390000	chr10_72510000_72520000
chr10_72570000_72580000	chr10_72640000_72650000
chr10_72680000_72690000	chr10_72960000_72970000
chr10_72680000_72690000	chr10_73040000_73050000
chr10_72970000_72980000	chr10_73030000_73040000
chr10_7300000_7310000	chr10_7450000_7460000
chr10_73070000_73080000	chr10_73130000_73140000
chr10_73070000_73080000	chr10_73320000_73330000
chr10_73070000_73080000	chr10_73460000_73470000
chr10_73140000_73150000	chr10_73230000_73240000
chr10_73140000_73150000	chr10_73320000_73330000
chr10_73140000_73150000	chr10_73460000_73470000
chr10_73150000_73160000	chr10_73360000_73370000
chr10_73590000_73600000	chr10_73650000_73660000
chr10_73650000_73660000	chr10_73800000_73810000
chr10_73650000_73660000	chr10_74090000_74100000
chr10_73710000_73720000	chr10_73800000_73810000
chr10_73800000_73810000	chr10_74090000_74100000
chr10_73890000_73900000	chr10_74080000_74090000
chr10_73980000_73990000	chr10_74090000_74100000
chr10_74030000_74040000	chr10_74090000_74100000
chr10_74120000_74130000	chr10_74440000_74450000
chr10_74120000_74130000	chr10_74510000_74520000
chr10_74120000_74130000	chr10_74590000_74600000
chr10_74120000_74130000	chr10_74630000_74640000
chr10_74120000_74130000	chr10_74820000_74830000
chr10_74130000_74140000	chr10_74320000_74330000
chr10_74450000_74460000	chr10_74590000_74600000
chr10_74670000_74680000	chr10_74820000_74830000
chr10_75280000_75290000	chr10_75400000_75410000
chr10_75600000_75610000	chr10_75630000_75640000
chr10_7560000_7570000	chr10_7720000_7730000
chr10_7560000_7570000	chr10_9340000_9350000
chr10_75640000_75650000	chr10_75700000_75710000
chr10_75640000_75650000	chr10_75840000_75850000
chr10_7570000_7580000	chr10_7660000_7670000
chr10_76010000_76020000	chr10_76850000_76860000
chr10_76020000_76030000	chr10_76780000_76790000
chr10_76500000_76510000	chr10_76850000_76860000
chr10_76780000_76790000	chr10_76850000_76860000
chr10_76870000_76880000	chr10_76990000_77000000
chr10_76950000_76960000	chr10_76980000_76990000
chr10_77150000_77160000	chr10_77790000_77800000
chr10_77160000_77170000	chr10_78060000_78070000
chr10_77800000_77810000	chr10_78060000_78070000
chr10_77870000_77880000	chr10_78060000_78070000
chr10_77990000_78000000	chr10_78050000_78060000
chr10_78070000_78080000	chr10_78300000_78310000
chr10_78300000_78310000	chr10_78740000_78750000
chr10_78920000_78930000	chr10_79260000_79270000
chr10_78930000_78940000	chr10_79000000_79010000
chr10_78930000_78940000	chr10_79130000_79140000
chr10_78930000_78940000	chr10_79400000_79410000
chr10_78930000_78940000	chr10_79470000_79480000
chr10_7900000_7910000	chr10_9340000_9350000
chr10_79010000_79020000	chr10_79400000_79410000
chr10_7910000_7920000	chr10_8080000_8090000
chr10_7910000_7920000	chr10_9250000_9260000
chr10_79140000_79150000	chr10_79390000_79400000
chr10_79250000_79260000	chr10_79390000_79400000
chr10_79400000_79410000	chr10_79460000_79470000
chr10_79480000_79490000	chr10_79510000_79520000
chr10_79600000_79610000	chr10_79760000_79770000
chr10_79660000_79670000	chr10_79730000_79740000
chr10_79740000_79750000	chr10_79780000_79790000
chr10_79800000_79810000	chr10_79920000_79930000
chr10_79800000_79810000	chr10_80060000_80070000
chr10_79800000_79810000	chr10_80830000_80840000
chr10_79800000_79810000	chr10_80950000_80960000
chr10_79970000_79980000	chr10_80820000_80830000
chr10_79970000_79980000	chr10_80950000_80960000
chr10_79980000_79990000	chr10_80050000_80060000
chr10_80060000_80070000	chr10_80820000_80830000
chr10_80060000_80070000	chr10_80950000_80960000
chr10_80690000_80700000	chr10_80820000_80830000
chr10_80730000_80740000	chr10_80820000_80830000
chr10_80730000_80740000	chr10_80950000_80960000
chr10_80830000_80840000	chr10_80860000_80870000
chr10_80830000_80840000	chr10_80940000_80950000
chr10_80840000_80850000	chr10_80900000_80910000
chr10_8090000_8100000	chr10_8480000_8490000
chr10_8090000_8100000	chr10_9250000_9260000
chr10_8090000_8100000	chr10_9340000_9350000
chr10_81130000_81140000	chr10_81250000_81260000
chr10_81270000_81280000	chr10_82000000_82010000
chr10_81590000_81600000	chr10_89110000_89120000
chr10_81810000_81820000	chr10_81880000_81890000
chr10_81900000_81910000	chr10_81980000_81990000
chr10_82020000_82030000	chr10_82190000_82200000
chr10_82140000_82150000	chr10_82200000_82210000
chr10_82140000_82150000	chr10_82260000_82270000
chr10_82200000_82210000	chr10_82260000_82270000
chr10_82450000_82460000	chr10_82680000_82690000
chr10_82450000_82460000	chr10_82770000_82780000
chr10_82840000_82850000	chr10_83580000_83590000
chr10_83170000_83180000	chr10_83580000_83590000
chr10_83980000_83990000	chr10_84130000_84140000
chr10_84550000_84560000	chr10_85620000_85630000
chr10_84560000_84570000	chr10_84720000_84730000
chr10_85630000_85640000	chr10_85720000_85730000
chr10_85900000_85910000	chr10_85960000_85970000
chr10_86020000_86030000	chr10_86090000_86100000
chr10_86020000_86030000	chr10_86130000_86140000
chr10_86020000_86030000	chr10_86290000_86300000
chr10_86130000_86140000	chr10_86290000_86300000
chr10_86190000_86200000	chr10_86280000_86290000
chr10_86300000_86310000	chr10_86360000_86370000
chr10_86300000_86310000	chr10_88130000_88140000
chr10_86370000_86380000	chr10_86500000_86510000
chr10_88150000_88160000	chr10_88340000_88350000
chr10_88160000_88170000	chr10_88200000_88210000
chr10_88160000_88170000	chr10_88270000_88280000
chr10_88280000_88290000	chr10_88340000_88350000
chr10_88450000_88460000	chr10_88650000_88660000
chr10_88470000_88480000	chr10_88510000_88520000
chr10_88510000_88520000	chr10_88650000_88660000
chr10_89290000_89300000	chr10_89350000_89360000
chr10_89290000_89300000	chr10_89410000_89420000
chr10_89290000_89300000	chr10_89490000_89500000
chr10_89410000_89420000	chr10_89490000_89500000
chr10_89610000_89620000	chr10_90140000_90150000
chr10_89610000_89620000	chr10_90310000_90320000
chr10_89620000_89630000	chr10_89720000_89730000
chr10_89620000_89630000	chr10_89870000_89880000
chr10_90150000_90160000	chr10_90310000_90320000
chr10_90440000_90450000	chr10_90560000_90570000
chr10_90590000_90600000	chr10_90690000_90700000
chr10_90590000_90600000	chr10_90740000_90750000
chr10_90590000_90600000	chr10_90970000_90980000
chr10_90690000_90700000	chr10_90740000_90750000
chr10_90690000_90700000	chr10_90780000_90790000
chr10_90690000_90700000	chr10_90970000_90980000
chr10_90790000_90800000	chr10_90970000_90980000
chr10_91020000_91030000	chr10_91140000_91150000
chr10_91020000_91030000	chr10_91330000_91340000
chr10_91180000_91190000	chr10_91320000_91330000
chr10_91220000_91230000	chr10_91310000_91320000
chr10_91550000_91560000	chr10_91890000_91900000
chr10_91550000_91560000	chr10_92350000_92360000
chr10_91550000_91560000	chr10_92540000_92550000
chr10_91550000_91560000	chr10_92620000_92630000
chr10_91900000_91910000	chr10_92350000_92360000
chr10_92500000_92510000	chr10_92620000_92630000
chr10_92670000_92680000	chr10_92730000_92740000
chr10_92670000_92680000	chr10_93000000_93010000
chr10_92760000_92770000	chr10_93000000_93010000
chr10_92800000_92810000	chr10_93000000_93010000
chr10_92840000_92850000	chr10_93000000_93010000
chr10_92920000_92930000	chr10_92970000_92980000
chr10_93050000_93060000	chr10_93300000_93310000
chr10_93060000_93070000	chr10_93140000_93150000
chr10_93150000_93160000	chr10_93500000_93510000
chr10_93250000_93260000	chr10_93390000_93400000
chr10_93310000_93320000	chr10_93390000_93400000
chr10_93510000_93520000	chr10_93670000_93680000
chr10_93610000_93620000	chr10_93670000_93680000
chr10_9370000_9380000	chr10_11070000_11080000
chr10_9370000_9380000	chr10_11310000_11320000
chr10_9380000_9390000	chr10_10710000_10720000
chr10_9380000_9390000	chr10_9650000_9660000
chr10_93840000_93850000	chr10_94040000_94050000
chr10_93840000_93850000	chr10_94190000_94200000
chr10_94060000_94070000	chr10_94190000_94200000
chr10_94270000_94280000	chr10_94330000_94340000
chr10_94450000_94460000	chr10_94570000_94580000
chr10_94600000_94610000	chr10_94630000_94640000
chr10_94640000_94650000	chr10_95110000_95120000
chr10_94760000_94770000	chr10_94810000_94820000
chr10_94840000_94850000	chr10_94870000_94880000
chr10_94840000_94850000	chr10_95110000_95120000
chr10_94870000_94880000	chr10_95040000_95050000
chr10_94960000_94970000	chr10_95030000_95040000
chr10_95050000_95060000	chr10_95110000_95120000
chr10_95130000_95140000	chr10_95240000_95250000
chr10_95310000_95320000	chr10_95430000_95440000
chr10_95310000_95320000	chr10_95570000_95580000
chr10_95460000_95470000	chr10_95570000_95580000
chr10_95500000_95510000	chr10_95570000_95580000
chr10_95580000_95590000	chr10_95610000_95620000
chr10_95670000_95680000	chr10_96070000_96080000
chr10_96110000_96120000	chr10_96350000_96360000
chr10_96120000_96130000	chr10_96200000_96210000
chr10_96320000_96330000	chr10_96350000_96360000
chr10_96380000_96390000	chr10_97120000_97130000
chr10_96390000_96400000	chr10_97000000_97010000
chr10_96890000_96900000	chr10_97000000_97010000
chr10_96890000_96900000	chr10_97120000_97130000
chr10_96940000_96950000	chr10_96990000_97000000
chr10_96940000_96950000	chr10_97120000_97130000
chr10_97000000_97010000	chr10_97050000_97060000
chr10_97000000_97010000	chr10_97120000_97130000
chr10_97130000_97140000	chr10_97360000_97370000
chr10_97140000_97150000	chr10_97180000_97190000
chr10_97180000_97190000	chr10_97360000_97370000
chr10_97330000_97340000	chr10_97350000_97360000
chr10_97450000_97460000	chr10_97600000_97610000
chr10_97770000_97780000	chr10_98050000_98060000
chr10_97850000_97860000	chr10_97880000_97890000
chr10_97980000_97990000	chr10_98050000_98060000
chr10_98150000_98160000	chr10_98270000_98280000
chr10_98400000_98410000	chr10_98500000_98510000
chr10_98400000_98410000	chr10_98580000_98590000
chr10_98530000_98540000	chr10_98580000_98590000
chr10_98830000_98840000	chr10_98960000_98970000
chr10_99040000_99050000	chr10_99080000_99090000
chr10_99100000_99110000	chr10_99150000_99160000
chr10_99160000_99170000	chr10_99200000_99210000
chr10_99220000_99230000	chr10_99310000_99320000
chr10_99460000_99470000	chr10_99490000_99500000
chr10_99510000_99520000	chr10_99630000_99640000
chr10_99510000_99520000	chr10_99800000_99810000
chr10_99550000_99560000	chr10_99620000_99630000
chr10_99670000_99680000	chr10_99800000_99810000
chr1_10000000_10010000	chr1_10090000_10100000
chr1_100270000_100280000	chr1_100350000_100360000
chr1_100270000_100280000	chr1_100500000_100510000
chr1_100270000_100280000	chr1_100920000_100930000
chr1_100270000_100280000	chr1_101330000_101340000
chr1_100710000_100720000	chr1_100920000_100930000
chr1_100750000_100760000	chr1_100810000_100820000
chr1_100810000_100820000	chr1_100920000_100930000
chr1_100930000_100940000	chr1_101330000_101340000
chr1_101070000_101080000	chr1_101330000_101340000
chr1_101380000_101390000	chr1_101700000_101710000
chr1_101380000_101390000	chr1_101750000_101760000
chr1_101380000_101390000	chr1_101820000_101830000
chr1_101490000_101500000	chr1_101700000_101710000
chr1_101600000_101610000	chr1_101750000_101760000
chr1_101770000_101780000	chr1_101820000_101830000
chr1_101770000_101780000	chr1_101900000_101910000
chr1_102290000_102300000	chr1_102650000_102660000
chr1_10490000_10500000	chr1_10550000_10560000
chr1_1050000_1060000	chr1_1180000_1190000
chr1_105320000_105330000	chr1_106330000_106340000
chr1_10570000_10580000	chr1_10850000_10860000
chr1_10570000_10580000	chr1_10920000_10930000
chr1_10570000_10580000	chr1_11000000_11010000
chr1_106560000_106570000	chr1_107680000_107690000
chr1_10750000_10760000	chr1_10850000_10860000
chr1_10750000_10760000	chr1_10920000_10930000
chr1_107820000_107830000	chr1_108280000_108290000
chr1_107970000_107980000	chr1_108280000_108290000
chr1_108070000_108080000	chr1_108280000_108290000
chr1_108320000_108330000	chr1_108660000_108670000
chr1_108330000_108340000	chr1_108400000_108410000
chr1_108330000_108340000	chr1_108500000_108510000
chr1_108410000_108420000	chr1_108660000_108670000
chr1_10850000_10860000	chr1_10920000_10930000
chr1_108510000_108520000	chr1_108660000_108670000
chr1_108750000_108760000	chr1_108870000_108880000
chr1_109050000_109060000	chr1_109100000_109110000
chr1_109050000_109060000	chr1_109180000_109190000
chr1_109230000_109240000	chr1_109280000_109290000
chr1_109360000_109370000	chr1_109440000_109450000
chr1_109650000_109660000	chr1_109730000_109740000
chr1_109800000_109810000	chr1_110070000_110080000
chr1_109810000_109820000	chr1_109940000_109950000
chr1_109960000_109970000	chr1_110070000_110080000
chr1_109980000_109990000	chr1_110010000_110020000
chr11_10000000_10010000	chr11_10090000_10100000
chr11_10010000_10020000	chr11_10320000_10330000
chr1_110030000_110040000	chr1_110070000_110080000
chr11_100440000_100450000	chr11_100720000_100730000
chr11_100440000_100450000	chr11_100800000_100810000
chr11_100550000_100560000	chr11_100600000_100610000
chr11_100550000_100560000	chr11_100720000_100730000
chr11_100550000_100560000	chr11_100800000_100810000
chr1_110080000_110090000	chr1_110170000_110180000
chr1_110080000_110090000	chr1_110310000_110320000
chr1_110080000_110090000	chr1_110520000_110530000
chr11_100850000_100860000	chr11_101300000_101310000
chr11_101330000_101340000	chr11_101710000_101720000
chr11_101730000_101740000	chr11_101870000_101880000
chr1_110180000_110190000	chr1_110310000_110320000
chr1_110180000_110190000	chr1_110520000_110530000
chr1_11020000_11030000	chr1_11060000_11070000
chr11_102150000_102160000	chr11_102360000_102370000
chr11_102200000_102210000	chr11_102530000_102540000
chr11_102210000_102220000	chr11_102360000_102370000
chr11_102210000_102220000	chr11_102480000_102490000
chr11_102260000_102270000	chr11_102360000_102370000
chr11_10230000_10240000	chr11_10320000_10330000
chr11_102320000_102330000	chr11_102350000_102360000
chr11_102360000_102370000	chr11_102470000_102480000
chr11_102700000_102710000	chr11_102810000_102820000
chr11_103070000_103080000	chr11_103470000_103480000
chr11_103190000_103200000	chr11_103470000_103480000
chr1_110320000_110330000	chr1_110460000_110470000
chr1_110320000_110330000	chr1_110520000_110530000
chr11_10330000_10340000	chr11_10380000_10390000
chr11_10420000_10430000	chr11_10670000_10680000
chr11_10420000_10430000	chr11_10750000_10760000
chr1_110460000_110470000	chr1_110520000_110530000
chr11_10560000_10570000	chr11_10750000_10760000
chr11_105890000_105900000	chr11_105940000_105950000
chr1_110590000_110600000	chr1_110650000_110660000
chr11_10640000_10650000	chr11_10750000_10760000
chr11_10680000_10690000	chr11_10750000_10760000
chr1_110740000_110750000	chr1_110850000_110860000
chr1_110740000_110750000	chr1_110950000_110960000
chr1_110740000_110750000	chr1_111000000_111010000
chr11_107440000_107450000	chr11_107560000_107570000
chr11_107440000_107450000	chr11_107640000_107650000
chr11_107990000_108000000	chr11_108520000_108530000
chr11_10810000_10820000	chr11_10950000_10960000
chr11_10810000_10820000	chr11_11040000_11050000
chr11_108210000_108220000	chr11_108520000_108530000
chr11_108280000_108290000	chr11_108510000_108520000
chr11_10830000_10840000	chr11_10870000_10880000
chr11_108360000_108370000	chr11_108510000_108520000
chr11_108460000_108470000	chr11_108510000_108520000
chr11_108560000_108570000	chr11_108740000_108750000
chr11_108560000_108570000	chr11_109560000_109570000
chr11_10880000_10890000	chr11_10940000_10950000
chr11_10950000_10960000	chr11_11040000_11050000
chr11_10950000_10960000	chr11_11800000_11810000
chr1_110950000_110960000	chr1_110990000_111000000
chr1_110950000_110960000	chr1_111040000_111050000
chr11_109710000_109720000	chr11_109800000_109810000
chr11_109810000_109820000	chr11_110050000_110060000
chr11_110070000_110080000	chr11_110240000_110250000
chr11_110070000_110080000	chr11_110300000_110310000
chr1_111010000_111020000	chr1_111030000_111040000
chr11_110320000_110330000	chr11_111100000_111110000
chr11_11050000_11060000	chr11_11280000_11290000
chr11_11050000_11060000	chr11_11800000_11810000
chr11_11060000_11070000	chr11_11170000_11180000
chr1_111060000_111070000	chr1_111150000_111160000
chr1_111090000_111100000	chr1_111320000_111330000
chr1_111100000_111110000	chr1_111150000_111160000
chr11_111150000_111160000	chr11_111310000_111320000
chr11_111320000_111330000	chr11_111420000_111430000
chr11_111460000_111470000	chr11_111710000_111720000
chr11_111470000_111480000	chr11_111590000_111600000
chr11_111470000_111480000	chr11_111640000_111650000
chr1_111160000_111170000	chr1_111320000_111330000
chr11_111650000_111660000	chr11_111710000_111720000
chr11_111740000_111750000	chr11_111850000_111860000
chr11_111750000_111760000	chr11_111790000_111800000
chr11_111800000_111810000	chr11_111850000_111860000
chr11_111980000_111990000	chr11_112040000_112050000
chr11_111980000_111990000	chr11_112150000_112160000
chr11_112090000_112100000	chr11_112150000_112160000
chr11_112160000_112170000	chr11_112450000_112460000
chr11_112160000_112170000	chr11_113160000_113170000
chr11_112310000_112320000	chr11_112450000_112460000
chr11_112450000_112460000	chr11_112980000_112990000
chr11_112450000_112460000	chr11_113150000_113160000
chr11_112460000_112470000	chr11_112660000_112670000
chr11_112660000_112670000	chr11_113150000_113160000
chr11_112980000_112990000	chr11_113150000_113160000
chr11_113170000_113180000	chr11_113350000_113360000
chr11_113170000_113180000	chr11_113400000_113410000
chr11_113170000_113180000	chr11_113600000_113610000
chr11_113170000_113180000	chr11_113670000_113680000
chr11_113180000_113190000	chr11_113240000_113250000
chr11_113670000_113680000	chr11_113700000_113710000
chr11_113760000_113770000	chr11_114130000_114140000
chr11_113860000_113870000	chr11_114130000_114140000
chr11_113900000_113910000	chr11_114050000_114060000
chr11_113900000_113910000	chr11_114130000_114140000
chr11_114050000_114060000	chr11_114110000_114120000
chr11_114150000_114160000	chr11_114630000_114640000
chr11_11420000_11430000	chr11_11800000_11810000
chr11_114210000_114220000	chr11_114630000_114640000
chr11_114280000_114290000	chr11_114300000_114310000
chr11_114430000_114440000	chr11_131230000_131240000
chr11_114640000_114650000	chr11_114820000_114830000
chr11_115190000_115200000	chr11_116140000_116150000
chr11_115200000_115210000	chr11_115370000_115380000
chr11_115200000_115210000	chr11_115540000_115550000
chr11_115380000_115390000	chr11_115530000_115540000
chr11_115860000_115870000	chr11_115940000_115950000
chr11_116320000_116330000	chr11_116360000_116370000
chr11_116380000_116390000	chr11_116500000_116510000
chr11_116380000_116390000	chr11_116560000_116570000
chr11_11640000_11650000	chr11_11800000_11810000
chr11_116520000_116530000	chr11_116550000_116560000
chr11_116660000_116670000	chr11_116700000_116710000
chr11_116660000_116670000	chr11_116970000_116980000
chr11_116750000_116760000	chr11_116970000_116980000
chr11_116790000_116800000	chr11_116960000_116970000
chr11_116890000_116900000	chr11_116960000_116970000
chr11_117050000_117060000	chr11_117090000_117100000
chr11_117100000_117110000	chr11_117180000_117190000
chr11_117300000_117310000	chr11_117670000_117680000
chr1_111760000_111770000	chr1_111870000_111880000
chr1_111760000_111770000	chr1_111940000_111950000
chr1_111760000_111770000	chr1_111980000_111990000
chr11_117710000_117720000	chr11_117770000_117780000
chr11_117710000_117720000	chr11_117810000_117820000
chr11_117710000_117720000	chr11_117920000_117930000
chr11_117820000_117830000	chr11_117920000_117930000
chr11_118010000_118020000	chr11_118040000_118050000
chr11_118010000_118020000	chr11_118220000_118230000
chr11_118060000_118070000	chr11_118220000_118230000
chr11_11810000_11820000	chr11_12060000_12070000
chr11_11810000_11820000	chr11_12300000_12310000
chr11_118170000_118180000	chr11_118220000_118230000
chr11_118260000_118270000	chr11_118360000_118370000
chr11_118390000_118400000	chr11_118430000_118440000
chr11_118560000_118570000	chr11_118610000_118620000
chr11_118560000_118570000	chr11_118650000_118660000
chr11_118560000_118570000	chr11_118820000_118830000
chr11_118630000_118640000	chr11_118650000_118660000
chr11_118770000_118780000	chr11_118800000_118810000
chr11_118960000_118970000	chr11_119060000_119070000
chr11_119020000_119030000	chr11_119060000_119070000
chr11_119210000_119220000	chr11_119340000_119350000
chr11_119220000_119230000	chr11_119240000_119250000
chr11_119250000_119260000	chr11_119340000_119350000
chr11_119350000_119360000	chr11_119400000_119410000
chr11_119350000_119360000	chr11_119530000_119540000
chr11_119350000_119360000	chr11_119600000_119610000
chr11_119350000_119360000	chr11_119970000_119980000
chr11_11950000_11960000	chr11_12060000_12070000
chr11_119530000_119540000	chr11_119970000_119980000
chr11_119540000_119550000	chr11_119590000_119600000
chr11_119600000_119610000	chr11_119970000_119980000
chr11_119880000_119890000	chr11_119970000_119980000
chr11_120040000_120050000	chr11_120090000_120100000
chr11_120040000_120050000	chr11_120160000_120170000
chr11_120100000_120110000	chr11_120170000_120180000
chr11_120200000_120210000	chr11_120300000_120310000
chr11_120200000_120210000	chr11_120350000_120360000
chr1_112020000_112030000	chr1_112300000_112310000
chr11_120380000_120390000	chr11_120550000_120560000
chr11_120380000_120390000	chr11_120670000_120680000
chr11_120380000_120390000	chr11_120820000_120830000
chr11_120380000_120390000	chr11_121060000_121070000
chr1_112050000_112060000	chr1_112190000_112200000
chr11_12070000_12080000	chr11_12250000_12260000
chr11_12070000_12080000	chr11_12300000_12310000
chr11_120820000_120830000	chr11_120980000_120990000
chr11_121110000_121120000	chr11_121460000_121470000
chr11_121180000_121190000	chr11_121460000_121470000
chr11_121190000_121200000	chr11_121240000_121250000
chr11_121190000_121200000	chr11_121310000_121320000
chr11_121190000_121200000	chr11_121400000_121410000
chr11_121320000_121330000	chr11_121460000_121470000
chr11_121520000_121530000	chr11_121970000_121980000
chr11_121520000_121530000	chr11_122070000_122080000
chr11_121520000_121530000	chr11_122370000_122380000
chr11_121970000_121980000	chr11_122370000_122380000
chr11_121980000_121990000	chr11_122070000_122080000
chr11_122080000_122090000	chr11_122370000_122380000
chr11_122160000_122170000	chr11_122370000_122380000
chr11_122450000_122460000	chr11_122720000_122730000
chr11_122500000_122510000	chr11_122650000_122660000
chr11_122500000_122510000	chr11_122720000_122730000
chr1_112250000_112260000	chr1_112310000_112320000
chr11_12260000_12270000	chr11_12290000_12300000
chr11_122660000_122670000	chr11_122720000_122730000
chr11_122730000_122740000	chr11_122920000_122930000
chr11_122780000_122790000	chr11_122890000_122900000
chr11_122980000_122990000	chr11_123110000_123120000
chr11_122980000_122990000	chr11_123340000_123350000
chr11_123030000_123040000	chr11_123110000_123120000
chr11_123170000_123180000	chr11_123340000_123350000
chr11_123270000_123280000	chr11_123340000_123350000
chr1_112330000_112340000	chr1_112530000_112540000
chr11_123380000_123390000	chr11_123430000_123440000
chr11_12340000_12350000	chr11_12910000_12920000
chr11_123450000_123460000	chr11_123580000_123590000
chr11_123510000_123520000	chr11_123570000_123580000
chr11_123610000_123620000	chr11_123650000_123660000
chr11_123610000_123620000	chr11_123930000_123940000
chr11_123740000_123750000	chr11_123930000_123940000
chr11_123940000_123950000	chr11_124060000_124070000
chr11_123940000_123950000	chr11_124140000_124150000
chr11_123940000_123950000	chr11_124200000_124210000
chr11_123940000_123950000	chr11_124450000_124460000
chr11_124270000_124280000	chr11_124450000_124460000
chr11_12430000_12440000	chr11_12910000_12920000
chr11_124530000_124540000	chr11_124630000_124640000
chr11_124530000_124540000	chr11_124700000_124710000
chr11_124620000_124630000	chr11_124730000_124740000
chr11_124710000_124720000	chr11_124730000_124740000
chr11_124950000_124960000	chr11_125210000_125220000
chr11_124960000_124970000	chr11_125010000_125020000
chr11_124960000_124970000	chr11_125270000_125280000
chr11_125030000_125040000	chr11_125210000_125220000
chr11_125240000_125250000	chr11_125270000_125280000
chr11_125470000_125480000	chr11_125490000_125500000
chr11_125490000_125500000	chr11_125740000_125750000
chr11_125590000_125600000	chr11_125740000_125750000
chr11_125790000_125800000	chr11_126060000_126070000
chr11_12610000_12620000	chr11_12910000_12920000
chr11_126180000_126190000	chr11_126270000_126280000
chr11_126310000_126320000	chr11_126340000_126350000
chr11_126310000_126320000	chr11_126850000_126860000
chr11_126470000_126480000	chr11_126860000_126870000
chr11_126580000_126590000	chr11_126850000_126860000
chr1_112680000_112690000	chr1_112700000_112710000
chr11_12690000_12700000	chr11_12830000_12840000
chr11_12690000_12700000	chr11_12910000_12920000
chr11_127260000_127270000	chr11_127330000_127340000
chr11_12750000_12760000	chr11_12900000_12910000
chr11_127710000_127720000	chr11_127890000_127900000
chr11_127900000_127910000	chr11_128020000_128030000
chr11_127900000_127910000	chr11_128500000_128510000
chr11_127900000_127910000	chr11_128700000_128710000
chr11_128030000_128040000	chr11_128420000_128430000
chr11_128030000_128040000	chr11_128820000_128830000
chr11_128040000_128050000	chr11_128150000_128160000
chr11_128040000_128050000	chr11_128500000_128510000
chr11_128040000_128050000	chr11_128700000_128710000
chr11_128150000_128160000	chr11_128500000_128510000
chr11_128160000_128170000	chr11_128320000_128330000
chr11_128160000_128170000	chr11_128390000_128400000
chr11_128160000_128170000	chr11_128690000_128700000
chr11_128420000_128430000	chr11_128490000_128500000
chr11_128500000_128510000	chr11_128700000_128710000
chr11_128550000_128560000	chr11_128760000_128770000
chr11_128750000_128760000	chr11_128820000_128830000
chr11_128980000_128990000	chr11_129200000_129210000
chr11_128980000_128990000	chr11_129610000_129620000
chr1_11290000_11300000	chr1_11700000_11710000
chr11_129090000_129100000	chr11_129190000_129200000
chr11_129150000_129160000	chr11_129180000_129190000
chr11_129230000_129240000	chr11_129610000_129620000
chr11_129240000_129250000	chr11_129560000_129570000
chr1_112930000_112940000	chr1_113000000_113010000
chr1_112930000_112940000	chr1_113240000_113250000
chr11_129650000_129660000	chr11_129740000_129750000
chr11_129790000_129800000	chr11_130000000_130010000
chr11_12980000_12990000	chr11_13200000_13210000
chr11_12980000_12990000	chr11_13360000_13370000
chr11_129870000_129880000	chr11_129930000_129940000
chr11_130080000_130090000	chr11_130290000_130300000
chr11_130080000_130090000	chr11_130720000_130730000
chr11_130260000_130270000	chr11_130280000_130290000
chr11_130300000_130310000	chr11_130720000_130730000
chr11_130300000_130310000	chr11_130760000_130770000
chr1_113040000_113050000	chr1_113250000_113260000
chr11_130730000_130740000	chr11_130760000_130770000
chr11_130790000_130800000	chr11_130850000_130860000
chr11_130790000_130800000	chr11_131540000_131550000
chr11_130890000_130900000	chr11_131540000_131550000
chr11_130930000_130940000	chr11_131110000_131120000
chr11_130930000_130940000	chr11_131380000_131390000
chr11_130930000_130940000	chr11_131540000_131550000
chr11_131110000_131120000	chr11_131260000_131270000
chr11_131110000_131120000	chr11_131540000_131550000
chr11_131270000_131280000	chr11_131380000_131390000
chr11_131270000_131280000	chr11_131540000_131550000
chr11_131410000_131420000	chr11_131540000_131550000
chr11_131450000_131460000	chr11_131540000_131550000
chr11_131560000_131570000	chr11_131770000_131780000
chr11_131560000_131570000	chr11_131990000_132000000
chr11_131560000_131570000	chr11_132930000_132940000
chr1_113160000_113170000	chr1_113240000_113250000
chr11_131740000_131750000	chr11_131770000_131780000
chr11_131740000_131750000	chr11_131990000_132000000
chr1_113220000_113230000	chr1_113240000_113250000
chr11_13230000_13240000	chr11_13360000_13370000
chr1_113260000_113270000	chr1_113340000_113350000
chr1_113260000_113270000	chr1_113420000_113430000
chr1_113260000_113270000	chr1_113580000_113590000
chr11_132810000_132820000	chr11_132930000_132940000
chr11_132950000_132960000	chr11_133020000_133030000
chr11_132950000_132960000	chr11_133700000_133710000
chr11_133000000_133010000	chr11_133700000_133710000
chr11_13300000_13310000	chr11_13350000_13360000
chr1_11330000_11340000	chr1_11700000_11710000
chr11_1330000_1340000	chr11_1400000_1410000
chr11_133480000_133490000	chr11_133690000_133700000
chr11_133490000_133500000	chr11_133530000_133540000
chr1_113350000_113360000	chr1_113410000_113420000
chr1_113350000_113360000	chr1_113490000_113500000
chr1_113350000_113360000	chr1_113580000_113590000
chr11_133790000_133800000	chr11_133910000_133920000
chr11_133790000_133800000	chr11_134010000_134020000
chr11_133920000_133930000	chr11_134010000_134020000
chr1_113420000_113430000	chr1_113580000_113590000
chr11_134730000_134740000	chr11_134940000_134950000
chr11_134740000_134750000	chr11_134900000_134910000
chr1_113490000_113500000	chr1_113580000_113590000
chr1_113640000_113650000	chr1_113660000_113670000
chr1_113680000_113690000	chr1_113930000_113940000
chr1_113680000_113690000	chr1_114220000_114230000
chr11_13790000_13800000	chr11_13970000_13980000
chr11_13790000_13800000	chr11_14270000_14280000
chr1_11390000_11400000	chr1_11700000_11710000
chr11_13980000_13990000	chr11_14260000_14270000
chr1_114300000_114310000	chr1_114350000_114360000
chr11_14320000_14330000	chr11_14430000_14440000
chr11_14320000_14330000	chr11_14470000_14480000
chr1_114370000_114380000	chr1_114440000_114450000
chr1_114370000_114380000	chr1_114500000_114510000
chr11_14480000_14490000	chr11_14510000_14520000
chr1_114520000_114530000	chr1_114640000_114650000
chr1_114520000_114530000	chr1_114820000_114830000
chr11_14540000_14550000	chr11_14660000_14670000
chr11_14540000_14550000	chr11_14910000_14920000
chr11_14660000_14670000	chr11_14910000_14920000
chr11_14810000_14820000	chr11_14920000_14930000
chr1_114880000_114890000	chr1_115100000_115110000
chr1_114890000_114900000	chr1_114940000_114950000
chr11_14920000_14930000	chr11_15230000_15240000
chr11_14930000_14940000	chr11_15090000_15100000
chr11_15120000_15130000	chr11_15170000_15180000
chr11_15120000_15130000	chr11_15230000_15240000
chr1_115260000_115270000	chr1_115290000_115300000
chr1_11530000_11540000	chr1_11690000_11700000
chr11_15350000_15360000	chr11_15510000_15520000
chr11_15350000_15360000	chr11_15660000_15670000
chr1_115520000_115530000	chr1_115580000_115590000
chr1_115520000_115530000	chr1_115650000_115660000
chr1_115600000_115610000	chr1_115640000_115650000
chr11_1560000_1570000	chr11_1590000_1600000
chr11_1560000_1570000	chr11_1640000_1650000
chr11_15670000_15680000	chr11_15830000_15840000
chr11_15670000_15680000	chr11_16630000_16640000
chr1_115680000_115690000	chr1_115720000_115730000
chr1_115680000_115690000	chr1_116000000_116010000
chr1_115680000_115690000	chr1_116130000_116140000
chr11_15790000_15800000	chr11_16620000_16630000
chr11_15840000_15850000	chr11_16630000_16640000
chr11_15870000_15880000	chr11_15940000_15950000
chr11_15960000_15970000	chr11_16630000_16640000
chr1_116020000_116030000	chr1_116130000_116140000
chr1_116090000_116100000	chr1_116130000_116140000
chr11_1610000_1620000	chr11_71270000_71280000
chr1_116150000_116160000	chr1_116240000_116250000
chr1_116150000_116160000	chr1_116300000_116310000
chr11_1620000_1630000	chr11_1640000_1650000
chr11_1620000_1630000	chr11_71230000_71240000
chr11_16210000_16220000	chr11_16620000_16630000
chr1_116260000_116270000	chr1_116300000_116310000
chr11_16330000_16340000	chr11_16620000_16630000
chr1_116350000_116360000	chr1_116520000_116530000
chr11_16410000_16420000	chr11_16620000_16630000
chr1_116460000_116470000	chr1_116510000_116520000
chr11_1660000_1670000	chr11_2020000_2030000
chr11_1660000_1670000	chr11_2170000_2180000
chr1_116680000_116690000	chr1_117030000_117040000
chr11_1670000_1680000	chr11_1710000_1720000
chr11_16800000_16810000	chr11_17080000_17090000
chr11_16810000_16820000	chr11_16830000_16840000
chr11_16840000_16850000	chr11_16900000_16910000
chr11_16840000_16850000	chr11_16950000_16960000
chr11_16840000_16850000	chr11_17080000_17090000
chr1_116950000_116960000	chr1_117020000_117030000
chr11_16960000_16970000	chr11_17080000_17090000
chr11_17040000_17050000	chr11_17080000_17090000
chr1_11710000_11720000	chr1_11770000_11780000
chr11_1710000_1720000	chr11_1850000_1860000
chr11_1710000_1720000	chr11_2020000_2030000
chr11_1710000_1720000	chr11_2170000_2180000
chr1_117110000_117120000	chr1_117590000_117600000
chr1_117280000_117290000	chr1_117590000_117600000
chr1_117390000_117400000	chr1_117590000_117600000
chr11_17400000_17410000	chr11_17520000_17530000
chr1_117450000_117460000	chr1_117590000_117600000
chr1_117610000_117620000	chr1_117630000_117640000
chr1_117610000_117620000	chr1_117820000_117830000
chr11_17610000_17620000	chr11_17740000_17750000
chr11_17610000_17620000	chr11_18000000_18010000
chr1_117660000_117670000	chr1_117820000_117830000
chr11_17750000_17760000	chr11_17990000_18000000
chr11_18010000_18020000	chr11_18120000_18130000
chr1_118060000_118070000	chr1_118300000_118310000
chr1_118060000_118070000	chr1_118430000_118440000
chr1_118070000_118080000	chr1_118150000_118160000
chr11_18130000_18140000	chr11_18220000_18230000
chr1_118150000_118160000	chr1_118300000_118310000
chr1_118300000_118310000	chr1_118430000_118440000
chr11_1850000_1860000	chr11_2020000_2030000
chr11_1850000_1860000	chr11_2170000_2180000
chr1_118690000_118700000	chr1_119550000_119560000
chr11_18790000_18800000	chr11_18820000_18830000
chr11_18790000_18800000	chr11_18860000_18870000
chr1_11900000_11910000	chr1_11950000_11960000
chr11_1900000_1910000	chr11_2020000_2030000
chr11_1900000_1910000	chr11_2170000_2180000
chr11_19090000_19100000	chr11_19570000_19580000
chr11_1910000_1920000	chr11_1960000_1970000
chr11_19280000_19290000	chr11_19570000_19580000
chr11_19330000_19340000	chr11_19570000_19580000
chr11_19580000_19590000	chr11_19760000_19770000
chr11_19580000_19590000	chr11_19820000_19830000
chr11_19580000_19590000	chr11_19920000_19930000
chr11_1970000_1980000	chr11_2160000_2170000
chr11_19760000_19770000	chr11_19920000_19930000
chr1_119820000_119830000	chr1_119900000_119910000
chr11_19830000_19840000	chr11_19920000_19930000
chr11_19960000_19970000	chr11_20130000_20140000
chr11_19970000_19980000	chr11_20060000_20070000
chr11_19970000_19980000	chr11_20370000_20380000
chr11_20060000_20070000	chr11_20120000_20130000
chr11_20140000_20150000	chr11_20370000_20380000
chr1_120150000_120160000	chr1_120210000_120220000
chr1_120150000_120160000	chr1_120260000_120270000
chr11_20170000_20180000	chr11_20620000_20630000
chr11_20260000_20270000	chr11_20350000_20360000
chr1_120290000_120300000	chr1_120340000_120350000
chr11_20400000_20410000	chr11_20630000_20640000
chr1_120410000_120420000	chr1_145090000_145100000
chr1_120470000_120480000	chr1_145110000_145120000
chr1_120490000_120500000	chr1_120680000_120690000
chr11_2050000_2060000	chr11_2170000_2180000
chr1_120550000_120560000	chr1_145260000_145270000
chr1_120600000_120610000	chr1_145210000_145220000
chr1_120620000_120630000	chr1_145070000_145080000
chr1_120630000_120640000	chr1_145110000_145120000
chr1_120640000_120650000	chr1_145170000_145180000
chr11_20670000_20680000	chr11_21530000_21540000
chr11_20680000_20690000	chr11_20890000_20900000
chr1_120690000_120700000	chr1_145110000_145120000
chr1_120750000_120760000	chr1_144010000_144020000
chr11_210000_220000	chr11_230000_240000
chr11_21160000_21170000	chr11_21530000_21540000
chr1_121480000_121490000	chr1_149690000_149700000
chr1_12180000_12190000	chr1_12260000_12270000
chr11_2210000_2220000	chr11_2310000_2320000
chr11_2210000_2220000	chr11_2440000_2450000
chr11_22180000_22190000	chr11_22320000_22330000
chr11_22260000_22270000	chr11_22320000_22330000
chr11_22350000_22360000	chr11_22560000_22570000
chr11_22350000_22360000	chr11_22690000_22700000
chr11_22350000_22360000	chr11_22810000_22820000
chr11_22690000_22700000	chr11_22800000_22810000
chr11_22890000_22900000	chr11_23130000_23140000
chr11_2330000_2340000	chr11_2440000_2450000
chr11_23560000_23570000	chr11_24400000_24410000
chr1_12370000_12380000	chr1_12670000_12680000
chr11_2440000_2450000	chr11_2540000_2550000
chr11_2450000_2460000	chr11_2910000_2920000
chr11_250000_260000	chr11_360000_370000
chr11_2550000_2560000	chr11_2910000_2920000
chr11_2560000_2570000	chr11_2710000_2720000
chr11_26000000_26010000	chr11_26140000_26150000
chr11_26000000_26010000	chr11_26240000_26250000
chr11_26000000_26010000	chr11_26290000_26300000
chr11_26310000_26320000	chr11_26670000_26680000
chr11_26310000_26320000	chr11_27180000_27190000
chr11_2660000_2670000	chr11_2900000_2910000
chr11_26770000_26780000	chr11_27180000_27190000
chr11_26770000_26780000	chr11_27510000_27520000
chr11_2710000_2720000	chr11_2900000_2910000
chr11_27200000_27210000	chr11_27310000_27320000
chr11_27200000_27210000	chr11_27380000_27390000
chr11_27200000_27210000	chr11_27510000_27520000
chr11_27310000_27320000	chr11_27500000_27510000
chr11_27390000_27400000	chr11_27480000_27490000
chr11_27660000_27670000	chr11_27710000_27720000
chr11_27720000_27730000	chr11_29180000_29190000
chr11_27720000_27730000	chr11_29350000_29360000
chr11_2920000_2930000	chr11_2940000_2950000
chr11_30360000_30370000	chr11_30870000_30880000
chr11_30360000_30370000	chr11_30930000_30940000
chr11_3050000_3060000	chr11_3230000_3240000
chr11_3060000_3070000	chr11_3110000_3120000
chr11_30970000_30980000	chr11_31060000_31070000
chr11_310000_320000	chr11_350000_360000
chr11_31120000_31130000	chr11_31250000_31260000
chr11_31120000_31130000	chr11_32190000_32200000
chr11_31250000_31260000	chr11_32190000_32200000
chr11_31260000_31270000	chr11_31810000_31820000
chr11_3130000_3140000	chr11_3230000_3240000
chr11_31410000_31420000	chr11_31820000_31830000
chr11_31660000_31670000	chr11_31810000_31820000
chr11_31660000_31670000	chr11_31890000_31900000
chr11_31660000_31670000	chr11_31970000_31980000
chr11_31820000_31830000	chr11_32450000_32460000
chr11_31830000_31840000	chr11_31890000_31900000
chr11_31840000_31850000	chr11_31970000_31980000
chr11_31890000_31900000	chr11_31970000_31980000
chr11_32070000_32080000	chr11_32190000_32200000
chr11_32340000_32350000	chr11_32810000_32820000
chr11_32980000_32990000	chr11_33080000_33090000
chr11_33180000_33190000	chr11_33270000_33280000
chr11_33180000_33190000	chr11_33350000_33360000
chr11_33180000_33190000	chr11_33700000_33710000
chr11_33380000_33390000	chr11_33700000_33710000
chr11_33380000_33390000	chr11_33760000_33770000
chr11_33560000_33570000	chr11_33700000_33710000
chr11_33880000_33890000	chr11_33990000_34000000
chr11_34010000_34020000	chr11_34070000_34080000
chr11_34010000_34020000	chr11_34380000_34390000
chr11_34080000_34090000	chr11_34110000_34120000
chr11_34190000_34200000	chr11_34380000_34390000
chr11_34280000_34290000	chr11_34370000_34380000
chr11_34380000_34390000	chr11_34510000_34520000
chr11_34600000_34610000	chr11_34910000_34920000
chr11_34600000_34610000	chr11_35410000_35420000
chr11_34610000_34620000	chr11_34670000_34680000
chr11_3480000_3490000	chr11_3600000_3610000
chr11_34940000_34950000	chr11_35260000_35270000
chr11_34940000_34950000	chr11_35310000_35320000
chr11_34940000_34950000	chr11_35410000_35420000
chr11_35010000_35020000	chr11_35410000_35420000
chr11_35020000_35030000	chr11_35250000_35260000
chr11_35280000_35290000	chr11_35410000_35420000
chr11_35500000_35510000	chr11_36280000_36290000
chr11_35510000_35520000	chr11_35630000_35640000
chr11_35630000_35640000	chr11_35830000_35840000
chr11_35630000_35640000	chr11_36150000_36160000
chr11_35630000_35640000	chr11_36280000_36290000
chr11_35630000_35640000	chr11_36490000_36500000
chr11_35840000_35850000	chr11_36080000_36090000
chr11_35840000_35850000	chr11_36280000_36290000
chr11_36060000_36070000	chr11_36150000_36160000
chr11_36070000_36080000	chr11_36280000_36290000
chr11_36170000_36180000	chr11_36280000_36290000
chr11_36310000_36320000	chr11_36490000_36500000
chr11_36580000_36590000	chr11_36690000_36700000
chr11_36580000_36590000	chr11_36760000_36770000
chr11_36720000_36730000	chr11_36760000_36770000
chr11_3870000_3880000	chr11_4090000_4100000
chr1_13990000_14000000	chr1_14130000_14140000
chr1_13990000_14000000	chr1_14280000_14290000
chr11_40150000_40160000	chr11_40310000_40320000
chr11_40320000_40330000	chr11_41220000_41230000
chr11_40330000_40340000	chr11_40740000_40750000
chr11_4120000_4130000	chr11_4150000_4160000
chr11_41220000_41230000	chr11_41450000_41460000
chr11_41480000_41490000	chr11_42540000_42550000
chr1_14150000_14160000	chr1_14280000_14290000
chr11_4200000_4210000	chr11_4510000_4520000
chr11_4200000_4210000	chr11_4560000_4570000
chr11_4200000_4210000	chr11_4840000_4850000
chr11_4200000_4210000	chr11_5020000_5030000
chr11_42280000_42290000	chr11_42420000_42430000
chr11_4240000_4250000	chr11_4330000_4340000
chr1_142580000_142590000	chr1_143490000_143500000
chr11_42790000_42800000	chr11_43040000_43050000
chr11_42790000_42800000	chr11_43300000_43310000
chr1_142800000_142810000	chr1_143220000_143230000
chr1_14290000_14300000	chr1_14430000_14440000
chr1_14290000_14300000	chr1_15370000_15380000
chr1_143160000_143170000	chr1_143420000_143430000
chr11_43330000_43340000	chr11_43430000_43440000
chr11_43520000_43530000	chr11_43590000_43600000
chr11_43610000_43620000	chr11_43640000_43650000
chr11_43840000_43850000	chr11_43870000_43880000
chr11_43910000_43920000	chr11_44050000_44060000
chr11_43960000_43970000	chr11_44050000_44060000
chr1_144020000_144030000	chr1_206490000_206500000
chr11_44110000_44120000	chr11_44560000_44570000
chr11_44150000_44160000	chr11_44550000_44560000
chr11_44300000_44310000	chr11_44560000_44570000
chr11_44370000_44380000	chr11_44550000_44560000
chr1_14440000_14450000	chr1_15370000_15380000
chr1_144520000_144530000	chr1_149200000_149210000
chr1_144530000_144540000	chr1_145050000_145060000
chr1_144550000_144560000	chr1_148510000_148520000
chr11_44570000_44580000	chr11_44930000_44940000
chr11_44580000_44590000	chr11_44630000_44640000
chr11_44640000_44650000	chr11_44740000_44750000
chr11_44640000_44650000	chr11_44790000_44800000
chr11_44640000_44650000	chr11_44930000_44940000
chr1_144670000_144680000	chr1_144950000_144960000
chr11_44740000_44750000	chr11_44910000_44920000
chr11_44750000_44760000	chr11_44780000_44790000
chr11_44800000_44810000	chr11_44910000_44920000
chr1_144890000_144900000	chr1_146500000_146510000
chr1_144920000_144930000	chr1_145050000_145060000
chr1_144920000_144930000	chr1_145090000_145100000
chr11_44950000_44960000	chr11_45120000_45130000
chr11_44950000_44960000	chr11_45350000_45360000
chr11_44960000_44970000	chr11_45030000_45040000
chr11_45040000_45050000	chr11_45110000_45120000
chr1_145130000_145140000	chr1_145390000_145400000
chr11_45130000_45140000	chr11_45260000_45270000
chr11_45130000_45140000	chr11_45310000_45320000
chr11_45130000_45140000	chr11_45350000_45360000
chr11_45270000_45280000	chr11_45310000_45320000
chr11_45270000_45280000	chr11_45350000_45360000
chr11_45390000_45400000	chr11_45670000_45680000
chr11_45390000_45400000	chr11_45790000_45800000
chr1_145420000_145430000	chr1_145450000_145460000
chr1_145420000_145430000	chr1_145540000_145550000
chr1_145420000_145430000	chr1_145580000_145590000
chr1_145520000_145530000	chr1_145580000_145590000
chr11_45690000_45700000	chr11_45780000_45790000
chr1_145700000_145710000	chr1_147390000_147400000
chr1_145830000_145840000	chr1_147390000_147400000
chr11_45980000_45990000	chr11_46020000_46030000
chr11_46150000_46160000	chr11_46250000_46260000
chr11_46260000_46270000	chr11_46330000_46340000
chr11_46260000_46270000	chr11_46380000_46390000
chr11_46270000_46280000	chr11_46290000_46300000
chr11_46370000_46380000	chr11_46390000_46400000
chr11_46400000_46410000	chr11_46550000_46560000
chr11_4650000_4660000	chr11_4840000_4850000
chr11_4650000_4660000	chr11_5020000_5030000
chr11_46560000_46570000	chr11_46630000_46640000
chr1_146640000_146650000	chr1_146710000_146720000
chr1_146740000_146750000	chr1_146860000_146870000
chr11_46770000_46780000	chr11_46820000_46830000
chr11_46910000_46920000	chr11_47170000_47180000
chr1_146960000_146970000	chr1_147110000_147120000
chr1_146960000_146970000	chr1_147360000_147370000
chr1_147010000_147020000	chr1_147060000_147070000
chr1_147110000_147120000	chr1_147360000_147370000
chr11_47120000_47130000	chr11_47170000_47180000
chr1_147190000_147200000	chr1_147360000_147370000
chr11_47200000_47210000	chr11_47230000_47240000
chr11_47200000_47210000	chr11_47280000_47290000
chr11_47200000_47210000	chr11_47370000_47380000
chr11_47250000_47260000	chr11_47370000_47380000
chr1_147310000_147320000	chr1_147350000_147360000
chr11_47390000_47400000	chr11_47420000_47430000
chr11_47390000_47400000	chr11_47470000_47480000
chr11_47600000_47610000	chr11_47630000_47640000
chr11_47650000_47660000	chr11_47850000_47860000
chr11_47660000_47670000	chr11_47730000_47740000
chr1_147720000_147730000	chr1_148550000_148560000
chr1_147740000_147750000	chr1_147790000_147800000
chr11_47750000_47760000	chr11_47770000_47780000
chr11_47750000_47760000	chr11_47830000_47840000
chr11_47800000_47810000	chr11_47850000_47860000
chr11_47870000_47880000	chr11_48130000_48140000
chr11_47880000_47890000	chr11_47940000_47950000
chr11_47950000_47960000	chr11_48130000_48140000
chr11_47960000_47970000	chr11_47990000_48000000
chr11_48000000_48010000	chr11_48120000_48130000
chr11_48340000_48350000	chr11_50040000_50050000
chr11_48350000_48360000	chr11_51570000_51580000
chr11_48380000_48390000	chr11_50030000_50040000
chr11_48740000_48750000	chr11_54890000_54900000
chr1_149190000_149200000	chr1_149210000_149220000
chr1_149230000_149240000	chr1_149650000_149660000
chr1_149230000_149240000	chr1_149710000_149720000
chr1_149230000_149240000	chr1_149760000_149770000
chr11_49240000_49250000	chr11_50010000_50020000
chr11_49250000_49260000	chr11_49390000_49400000
chr11_49250000_49260000	chr11_49540000_49550000
chr1_149300000_149310000	chr1_149690000_149700000
chr11_49570000_49580000	chr11_50010000_50020000
chr1_149930000_149940000	chr1_150020000_150030000
chr11_50030000_50040000	chr11_51570000_51580000
chr1_150040000_150050000	chr1_150140000_150150000
chr11_50150000_50160000	chr11_51570000_51580000
chr11_50210000_50220000	chr11_51570000_51580000
chr1_150220000_150230000	chr1_150250000_150260000
chr1_150290000_150300000	chr1_150320000_150330000
chr1_150430000_150440000	chr1_150500000_150510000
chr1_150540000_150550000	chr1_150590000_150600000
chr1_150850000_150860000	chr1_150880000_150890000
chr1_150900000_150910000	chr1_150930000_150940000
chr1_150990000_151000000	chr1_151120000_151130000
chr1_151070000_151080000	chr1_151120000_151130000
chr1_151160000_151170000	chr1_151220000_151230000
chr1_151160000_151170000	chr1_151310000_151320000
chr1_151270000_151280000	chr1_151310000_151320000
chr1_151270000_151280000	chr1_151370000_151380000
chr11_5140000_5150000	chr11_5220000_5230000
chr11_5140000_5150000	chr11_5390000_5400000
chr1_151420000_151430000	chr1_151480000_151490000
chr1_151660000_151670000	chr1_151700000_151710000
chr1_151680000_151690000	chr1_151800000_151810000
chr1_151740000_151750000	chr1_151800000_151810000
chr1_151850000_151860000	chr1_151970000_151980000
chr1_151900000_151910000	chr1_151960000_151970000
chr1_152020000_152030000	chr1_152100000_152110000
chr1_152020000_152030000	chr1_152150000_152160000
chr1_152020000_152030000	chr1_152430000_152440000
chr1_152110000_152120000	chr1_152150000_152160000
chr1_152160000_152170000	chr1_152410000_152420000
chr11_5220000_5230000	chr11_5310000_5320000
chr11_5220000_5230000	chr11_5390000_5400000
chr11_5220000_5230000	chr11_5820000_5830000
chr1_15250000_15260000	chr1_15350000_15360000
chr1_152550000_152560000	chr1_152580000_152590000
chr1_152840000_152850000	chr1_153190000_153200000
chr1_152880000_152890000	chr1_153160000_153170000
chr1_152930000_152940000	chr1_153160000_153170000
chr1_153320000_153330000	chr1_153460000_153470000
chr1_153320000_153330000	chr1_153530000_153540000
chr1_153440000_153450000	chr1_153460000_153470000
chr1_153480000_153490000	chr1_153540000_153550000
chr1_153480000_153490000	chr1_153590000_153600000
chr1_153480000_153490000	chr1_153630000_153640000
chr1_153480000_153490000	chr1_153720000_153730000
chr1_153540000_153550000	chr1_153590000_153600000
chr1_153640000_153650000	chr1_153740000_153750000
chr1_153640000_153650000	chr1_153950000_153960000
chr1_15370000_15380000	chr1_15420000_15430000
chr1_153760000_153770000	chr1_153950000_153960000
chr1_153920000_153930000	chr1_153950000_153960000
chr1_154160000_154170000	chr1_154230000_154240000
chr1_154170000_154180000	chr1_154300000_154310000
chr1_154200000_154210000	chr1_154230000_154240000
chr1_154240000_154250000	chr1_154300000_154310000
chr1_154370000_154380000	chr1_154440000_154450000
chr1_154450000_154460000	chr1_154510000_154520000
chr1_15450000_15460000	chr1_15630000_15640000
chr1_154540000_154550000	chr1_154560000_154570000
chr1_154640000_154650000	chr1_154720000_154730000
chr1_154640000_154650000	chr1_154850000_154860000
chr1_15470000_15480000	chr1_15530000_15540000
chr1_15470000_15480000	chr1_15590000_15600000
chr1_154740000_154750000	chr1_154850000_154860000
chr1_154930000_154940000	chr1_154960000_154970000
chr11_550000_560000	chr11_710000_720000
chr1_155030000_155040000	chr1_155050000_155060000
chr1_155060000_155070000	chr1_155130000_155140000
chr1_155170000_155180000	chr1_155190000_155200000
chr1_155240000_155250000	chr1_155290000_155300000
chr11_55710000_55720000	chr11_55850000_55860000
chr11_55710000_55720000	chr11_56540000_56550000
chr1_155900000_155910000	chr1_155950000_155960000
chr1_155990000_156000000	chr1_156030000_156040000
chr1_156060000_156070000	chr1_156100000_156110000
chr1_156060000_156070000	chr1_156190000_156200000
chr1_156110000_156120000	chr1_156190000_156200000
chr1_156270000_156280000	chr1_156290000_156300000
chr11_56290000_56300000	chr11_56550000_56560000
chr1_156350000_156360000	chr1_156410000_156420000
chr1_156350000_156360000	chr1_156570000_156580000
chr1_156420000_156430000	chr1_156470000_156480000
chr1_156420000_156430000	chr1_156570000_156580000
chr1_156470000_156480000	chr1_156540000_156550000
chr1_15650000_15660000	chr1_15750000_15760000
chr1_156550000_156560000	chr1_156570000_156580000
chr1_156590000_156600000	chr1_156620000_156630000
chr11_56600000_56610000	chr11_56890000_56900000
chr11_56600000_56610000	chr11_57010000_57020000
chr1_156650000_156660000	chr1_156690000_156700000
chr1_156700000_156710000	chr1_156730000_156740000
chr1_156770000_156780000	chr1_156850000_156860000
chr1_156860000_156870000	chr1_156890000_156900000
chr11_56890000_56900000	chr11_57010000_57020000
chr1_156960000_156970000	chr1_157040000_157050000
chr1_157060000_157070000	chr1_157120000_157130000
chr11_57110000_57120000	chr11_57240000_57250000
chr11_57110000_57120000	chr11_57290000_57300000
chr1_157160000_157170000	chr1_157340000_157350000
chr1_157160000_157170000	chr1_157460000_157470000
chr1_157170000_157180000	chr1_157270000_157280000
chr11_57220000_57230000	chr11_57290000_57300000
chr11_57260000_57270000	chr11_57280000_57290000
chr1_157270000_157280000	chr1_157460000_157470000
chr1_157280000_157290000	chr1_157330000_157340000
chr11_57330000_57340000	chr11_57410000_57420000
chr1_157340000_157350000	chr1_157460000_157470000
chr11_57370000_57380000	chr11_57400000_57410000
chr1_157420000_157430000	chr1_157450000_157460000
chr11_57440000_57450000	chr11_57460000_57470000
chr11_57470000_57480000	chr11_57560000_57570000
chr11_57510000_57520000	chr11_58280000_58290000
chr11_57520000_57530000	chr11_57560000_57570000
chr11_57520000_57530000	chr11_57820000_57830000
chr11_57590000_57600000	chr11_57820000_57830000
chr11_57590000_57600000	chr11_58280000_58290000
chr1_157850000_157860000	chr1_157910000_157920000
chr1_157930000_157940000	chr1_158090000_158100000
chr1_157950000_157960000	chr1_158050000_158060000
chr1_157960000_157970000	chr1_158000000_158010000
chr1_1580000_1590000	chr1_1640000_1650000
chr1_158060000_158070000	chr1_158080000_158090000
chr1_158170000_158180000	chr1_158460000_158470000
chr1_158470000_158480000	chr1_158960000_158970000
chr1_158470000_158480000	chr1_159040000_159050000
chr1_15860000_15870000	chr1_15880000_15890000
chr1_158750000_158760000	chr1_159050000_159060000
chr1_158760000_158770000	chr1_158960000_158970000
chr11_58930000_58940000	chr11_58970000_58980000
chr11_58930000_58940000	chr11_59190000_59200000
chr1_158970000_158980000	chr1_159030000_159040000
chr11_59030000_59040000	chr11_59190000_59200000
chr1_159090000_159100000	chr1_159180000_159190000
chr1_159130000_159140000	chr1_159160000_159170000
chr11_59300000_59310000	chr11_59370000_59380000
chr11_59300000_59310000	chr11_59440000_59450000
chr11_59300000_59310000	chr11_59570000_59580000
chr11_59380000_59390000	chr11_59430000_59440000
chr11_59430000_59440000	chr11_59570000_59580000
chr11_59520000_59530000	chr11_59570000_59580000
chr11_59590000_59600000	chr11_59680000_59690000
chr11_59590000_59600000	chr11_59890000_59900000
chr11_59590000_59600000	chr11_60020000_60030000
chr1_159760000_159770000	chr1_159860000_159870000
chr1_159760000_159770000	chr1_159900000_159910000
chr1_159760000_159770000	chr1_159970000_159980000
chr1_159860000_159870000	chr1_159890000_159900000
chr1_159860000_159870000	chr1_159970000_159980000
chr1_159900000_159910000	chr1_159970000_159980000
chr1_160010000_160020000	chr1_160040000_160050000
chr11_60020000_60030000	chr11_60110000_60120000
chr1_160070000_160080000	chr1_160120000_160130000
chr1_160070000_160080000	chr1_160190000_160200000
chr1_160070000_160080000	chr1_160260000_160270000
chr11_60130000_60140000	chr11_60380000_60390000
chr1_160160000_160170000	chr1_160220000_160230000
chr1_160160000_160170000	chr1_160260000_160270000
chr1_160270000_160280000	chr1_160300000_160310000
chr1_160320000_160330000	chr1_160340000_160350000
chr1_160390000_160400000	chr1_160570000_160580000
chr11_6040000_6050000	chr11_6320000_6330000
chr11_6040000_6050000	chr11_6370000_6380000
chr11_60460000_60470000	chr11_60520000_60530000
chr1_160520000_160530000	chr1_160570000_160580000
chr11_60540000_60550000	chr11_60660000_60670000
chr1_160580000_160590000	chr1_160630000_160640000
chr11_60590000_60600000	chr11_60660000_60670000
chr11_60680000_60690000	chr11_60890000_60900000
chr1_160690000_160700000	chr1_160790000_160800000
chr1_160690000_160700000	chr1_160920000_160930000
chr11_60720000_60730000	chr11_60890000_60900000
chr1_160800000_160810000	chr1_160920000_160930000
chr1_160880000_160890000	chr1_160910000_160920000
chr11_60890000_60900000	chr11_60940000_60950000
chr1_160960000_160970000	chr1_161010000_161020000
chr1_160960000_160970000	chr1_161060000_161070000
chr11_61100000_61110000	chr11_61150000_61160000
chr1_16110000_16120000	chr1_16250000_16260000
chr11_61160000_61170000	chr11_61190000_61200000
chr1_161190000_161200000	chr1_161260000_161270000
chr1_161190000_161200000	chr1_161350000_161360000
chr11_61240000_61250000	chr11_61280000_61290000
chr11_61240000_61250000	chr11_61340000_61350000
chr11_61240000_61250000	chr11_61400000_61410000
chr1_161280000_161290000	chr1_161340000_161350000
chr11_61290000_61300000	chr11_61340000_61350000
chr11_61290000_61300000	chr11_61390000_61400000
chr11_61340000_61350000	chr11_61390000_61400000
chr1_161360000_161370000	chr1_161400000_161410000
chr11_61440000_61450000	chr11_61500000_61510000
chr1_161450000_161460000	chr1_161710000_161720000
chr1_161490000_161500000	chr1_161710000_161720000
chr1_161500000_161510000	chr1_161580000_161590000
chr11_61510000_61520000	chr11_61540000_61550000
chr11_61560000_61570000	chr11_61650000_61660000
chr11_61560000_61570000	chr11_61710000_61720000
chr11_61560000_61570000	chr11_61870000_61880000
chr1_161610000_161620000	chr1_161700000_161710000
chr11_61660000_61670000	chr11_61710000_61720000
chr11_61660000_61670000	chr11_61840000_61850000
chr11_61710000_61720000	chr11_61870000_61880000
chr11_61730000_61740000	chr11_61820000_61830000
chr1_161760000_161770000	chr1_162000000_162010000
chr11_61930000_61940000	chr11_62070000_62080000
chr11_61930000_61940000	chr11_62140000_62150000
chr11_61980000_61990000	chr11_62090000_62100000
chr1_1620000_1630000	chr1_1680000_1690000
chr1_162020000_162030000	chr1_162240000_162250000
chr1_162020000_162030000	chr1_162320000_162330000
chr1_162020000_162030000	chr1_162360000_162370000
chr1_162020000_162030000	chr1_162460000_162470000
chr1_162030000_162040000	chr1_162190000_162200000
chr11_62100000_62110000	chr11_62140000_62150000
chr11_62160000_62170000	chr11_62310000_62320000
chr11_62280000_62290000	chr11_62300000_62310000
chr1_162330000_162340000	chr1_162440000_162450000
chr11_62550000_62560000	chr11_62630000_62640000
chr11_62570000_62580000	chr11_62590000_62600000
chr1_162580000_162590000	chr1_162770000_162780000
chr11_62620000_62630000	chr11_62640000_62650000
chr11_62670000_62680000	chr11_62790000_62800000
chr11_62670000_62680000	chr11_62970000_62980000
chr11_62670000_62680000	chr11_63400000_63410000
chr11_6270000_6280000	chr11_6370000_6380000
chr11_62790000_62800000	chr11_63400000_63410000
chr11_62800000_62810000	chr11_62980000_62990000
chr1_162820000_162830000	chr1_163280000_163290000
chr1_162840000_162850000	chr1_163030000_163040000
chr1_162840000_162850000	chr1_163140000_163150000
chr1_163040000_163050000	chr1_163140000_163150000
chr1_163040000_163050000	chr1_163280000_163290000
chr1_163140000_163150000	chr1_163280000_163290000
chr11_63240000_63250000	chr11_63400000_63410000
chr11_63250000_63260000	chr11_63270000_63280000
chr1_16330000_16340000	chr1_16370000_16380000
chr1_16330000_16340000	chr1_16510000_16520000
chr1_163330000_163340000	chr1_163500000_163510000
chr1_163330000_163340000	chr1_165040000_165050000
chr1_163380000_163390000	chr1_163490000_163500000
chr11_6340000_6350000	chr11_6370000_6380000
chr11_63440000_63450000	chr11_63500000_63510000
chr1_163500000_163510000	chr1_164750000_164760000
chr1_163530000_163540000	chr1_163640000_163650000
chr11_63540000_63550000	chr11_63570000_63580000
chr11_63600000_63610000	chr11_63660000_63670000
chr11_63600000_63610000	chr11_63710000_63720000
chr11_63600000_63610000	chr11_63910000_63920000
chr11_63760000_63770000	chr11_63910000_63920000
chr11_63960000_63970000	chr11_63980000_63990000
chr1_16400000_16410000	chr1_16450000_16460000
chr1_16400000_16410000	chr1_16510000_16520000
chr1_16400000_16410000	chr1_16570000_16580000
chr11_6400000_6410000	chr11_6460000_6470000
chr11_6400000_6410000	chr11_6520000_6530000
chr11_64080000_64090000	chr11_64100000_64110000
chr11_64140000_64150000	chr11_64200000_64210000
chr11_64320000_64330000	chr11_64410000_64420000
chr1_164530000_164540000	chr1_164580000_164590000
chr1_164530000_164540000	chr1_164740000_164750000
chr1_164600000_164610000	chr1_164750000_164760000
chr1_16460000_16470000	chr1_16510000_16520000
chr11_64610000_64620000	chr11_64660000_64670000
chr11_64610000_64620000	chr11_64770000_64780000
chr11_64610000_64620000	chr11_64870000_64880000
chr1_164670000_164680000	chr1_164750000_164760000
chr11_64690000_64700000	chr11_64760000_64770000
chr1_164750000_164760000	chr1_165040000_165050000
chr11_64780000_64790000	chr11_64840000_64850000
chr11_64890000_64900000	chr11_64940000_64950000
chr11_64970000_64980000	chr11_65020000_65030000
chr11_64970000_64980000	chr11_65090000_65100000
chr11_65020000_65030000	chr11_65280000_65290000
chr11_65040000_65050000	chr11_65090000_65100000
chr1_165110000_165120000	chr1_165220000_165230000
chr1_165110000_165120000	chr1_165330000_165340000
chr11_65130000_65140000	chr11_65230000_65240000
chr11_65130000_65140000	chr11_65280000_65290000
chr11_65180000_65190000	chr11_65230000_65240000
chr11_65180000_65190000	chr11_65270000_65280000
chr1_16520000_16530000	chr1_16560000_16570000
chr1_165220000_165230000	chr1_165330000_165340000
chr11_65240000_65250000	chr11_65260000_65270000
chr1_165270000_165280000	chr1_165330000_165340000
chr11_65310000_65320000	chr11_65330000_65340000
chr1_165360000_165370000	chr1_165560000_165570000
chr1_165360000_165370000	chr1_165880000_165890000
chr11_65400000_65410000	chr11_65460000_65470000
chr11_65470000_65480000	chr11_65580000_65590000
chr11_65470000_65480000	chr11_65750000_65760000
chr11_6550000_6560000	chr11_6720000_6730000
chr11_65540000_65550000	chr11_65580000_65590000
chr1_165570000_165580000	chr1_165880000_165890000
chr11_65650000_65660000	chr11_65750000_65760000
chr1_165680000_165690000	chr1_165880000_165890000
chr1_165730000_165740000	chr1_165880000_165890000
chr11_65760000_65770000	chr11_65790000_65800000
chr1_165790000_165800000	chr1_165870000_165880000
chr11_65840000_65850000	chr11_65900000_65910000
chr1_165890000_165900000	chr1_166110000_166120000
chr1_165890000_165900000	chr1_166400000_166410000
chr1_165890000_165900000	chr1_166440000_166450000
chr11_65990000_66000000	chr11_66020000_66030000
chr11_66060000_66070000	chr11_66100000_66110000
chr1_166100000_166110000	chr1_166400000_166410000
chr1_166130000_166140000	chr1_166440000_166450000
chr11_66170000_66180000	chr11_66190000_66200000
chr11_6640000_6650000	chr11_6690000_6700000
chr11_66410000_66420000	chr11_66430000_66440000
chr11_66460000_66470000	chr11_66600000_66610000
chr1_166850000_166860000	chr1_167020000_167030000
chr1_167030000_167040000	chr1_167090000_167100000
chr1_167030000_167040000	chr1_167180000_167190000
chr1_167030000_167040000	chr1_167230000_167240000
chr1_167030000_167040000	chr1_167410000_167420000
chr1_167030000_167040000	chr1_167500000_167510000
chr11_67030000_67040000	chr11_67080000_67090000
chr11_67030000_67040000	chr11_67150000_67160000
chr1_167090000_167100000	chr1_167170000_167180000
chr11_67120000_67130000	chr11_67150000_67160000
chr11_67160000_67170000	chr11_67230000_67240000
chr11_67160000_67170000	chr11_67270000_67280000
chr1_167370000_167380000	chr1_167500000_167510000
chr11_67390000_67400000	chr11_67480000_67490000
chr1_167410000_167420000	chr1_167500000_167510000
chr11_67410000_67420000	chr11_67560000_67570000
chr11_67480000_67490000	chr11_67550000_67560000
chr1_167520000_167530000	chr1_167660000_167670000
chr1_167570000_167580000	chr1_167650000_167660000
chr11_67610000_67620000	chr11_67700000_67710000
chr1_167680000_167690000	chr1_167900000_167910000
chr11_67680000_67690000	chr11_71380000_71390000
chr1_167690000_167700000	chr1_167760000_167770000
chr11_68020000_68030000	chr11_68060000_68070000
chr11_68020000_68030000	chr11_68140000_68150000
chr11_68020000_68030000	chr11_68210000_68220000
chr1_16810000_16820000	chr1_17260000_17270000
chr11_68220000_68230000	chr11_68340000_68350000
chr11_68230000_68240000	chr11_68290000_68300000
chr1_16830000_16840000	chr1_234910000_234920000
chr1_168310000_168320000	chr1_168540000_168550000
chr1_168410000_168420000	chr1_168540000_168550000
chr1_168570000_168580000	chr1_169080000_169090000
chr1_168570000_168580000	chr1_169310000_169320000
chr1_168570000_168580000	chr1_169510000_169520000
chr1_168650000_168660000	chr1_169080000_169090000
chr1_16870000_16880000	chr1_17180000_17190000
chr11_68870000_68880000	chr11_69450000_69460000
chr1_16890000_16900000	chr1_234910000_234920000
chr11_69060000_69070000	chr11_69450000_69460000
chr1_169070000_169080000	chr1_169310000_169320000
chr11_69080000_69090000	chr11_69140000_69150000
chr1_16920000_16930000	chr1_21790000_21800000
chr11_69240000_69250000	chr11_69450000_69460000
chr1_16930000_16940000	chr1_145380000_145390000
chr1_16940000_16950000	chr1_17270000_17280000
chr1_16940000_16950000	chr1_234910000_234920000
chr1_169430000_169440000	chr1_169510000_169520000
chr11_69490000_69500000	chr11_69700000_69710000
chr11_69490000_69500000	chr11_70040000_70050000
chr1_169520000_169530000	chr1_169670000_169680000
chr1_169520000_169530000	chr1_169770000_169780000
chr11_69530000_69540000	chr11_69610000_69620000
chr1_169560000_169570000	chr1_169680000_169690000
chr11_69710000_69720000	chr11_70040000_70050000
chr11_69790000_69800000	chr11_69920000_69930000
chr11_69790000_69800000	chr11_70040000_70050000
chr1_169890000_169900000	chr1_170890000_170900000
chr11_69930000_69940000	chr11_70030000_70040000
chr1_1700000_1710000	chr1_1830000_1840000
chr11_70050000_70060000	chr11_70110000_70120000
chr1_17010000_17020000	chr1_234910000_234920000
chr11_70310000_70320000	chr11_70600000_70610000
chr1_17040000_17050000	chr1_17200000_17210000
chr1_17050000_17060000	chr1_17120000_17130000
chr1_17050000_17060000	chr1_234910000_234920000
chr1_170650000_170660000	chr1_170890000_170900000
chr11_70810000_70820000	chr11_71120000_71130000
chr11_70820000_70830000	chr11_70960000_70970000
chr11_70830000_70840000	chr11_71050000_71060000
chr1_170930000_170940000	chr1_171190000_171200000
chr1_171050000_171060000	chr1_171190000_171200000
chr1_171050000_171060000	chr1_171270000_171280000
chr1_17120000_17130000	chr1_234910000_234920000
chr11_7120000_7130000	chr11_7460000_7470000
chr11_7120000_7130000	chr11_7710000_7720000
chr1_171210000_171220000	chr1_171280000_171290000
chr1_171210000_171220000	chr1_171370000_171380000
chr11_71350000_71360000	chr11_71440000_71450000
chr1_171500000_171510000	chr1_171550000_171560000
chr11_71500000_71510000	chr11_71520000_71530000
chr1_171620000_171630000	chr1_171740000_171750000
chr1_171710000_171720000	chr1_171740000_171750000
chr11_71730000_71740000	chr11_71800000_71810000
chr11_71730000_71740000	chr11_71890000_71900000
chr1_171770000_171780000	chr1_171950000_171960000
chr11_71930000_71940000	chr11_72120000_72130000
chr1_171960000_171970000	chr1_172370000_172380000
chr1_17200000_17210000	chr1_234910000_234920000
chr11_72040000_72050000	chr11_72120000_72130000
chr1_172050000_172060000	chr1_172360000_172370000
chr11_72180000_72190000	chr11_72390000_72400000
chr11_72190000_72200000	chr11_72280000_72290000
chr11_72290000_72300000	chr11_72350000_72360000
chr11_72290000_72300000	chr11_72390000_72400000
chr1_17230000_17240000	chr1_144520000_144530000
chr1_17230000_17240000	chr1_149210000_149220000
chr1_17240000_17250000	chr1_234910000_234920000
chr1_172410000_172420000	chr1_172500000_172510000
chr1_172410000_172420000	chr1_172690000_172700000
chr11_72430000_72440000	chr11_72500000_72510000
chr11_72430000_72440000	chr11_72880000_72890000
chr11_72540000_72550000	chr11_72880000_72890000
chr11_72540000_72550000	chr11_72950000_72960000
chr11_72540000_72550000	chr11_72990000_73000000
chr1_172580000_172590000	chr1_172680000_172690000
chr1_172710000_172720000	chr1_173170000_173180000
chr1_172710000_172720000	chr1_173380000_173390000
chr1_172790000_172800000	chr1_173170000_173180000
chr1_17280000_17290000	chr1_17370000_17380000
chr11_72860000_72870000	chr11_72880000_72890000
chr11_72890000_72900000	chr11_72940000_72950000
chr11_72890000_72900000	chr11_72990000_73000000
chr11_72950000_72960000	chr11_72990000_73000000
chr11_73010000_73020000	chr11_73040000_73050000
chr11_73010000_73020000	chr11_73100000_73110000
chr11_73060000_73070000	chr11_73100000_73110000
chr11_73110000_73120000	chr11_73320000_73330000
chr11_73110000_73120000	chr11_73360000_73370000
chr1_173220000_173230000	chr1_173380000_173390000
chr11_73330000_73340000	chr11_73360000_73370000
chr1_173400000_173410000	chr1_173440000_173450000
chr1_17380000_17390000	chr1_17440000_17450000
chr1_17380000_17390000	chr1_17560000_17570000
chr1_17380000_17390000	chr1_17730000_17740000
chr11_73960000_73970000	chr11_74020000_74030000
chr11_73960000_73970000	chr11_74160000_74170000
chr11_74100000_74110000	chr11_74150000_74160000
chr11_74160000_74170000	chr11_74280000_74290000
chr1_174220000_174230000	chr1_174710000_174720000
chr11_74410000_74420000	chr11_74440000_74450000
chr1_17450000_17460000	chr1_17560000_17570000
chr1_17450000_17460000	chr1_17730000_17740000
chr11_74640000_74650000	chr11_74950000_74960000
chr1_174730000_174740000	chr1_174950000_174960000
chr11_74730000_74740000	chr11_74910000_74920000
chr11_74730000_74740000	chr11_74950000_74960000
chr1_174740000_174750000	chr1_174840000_174850000
chr1_174740000_174750000	chr1_175090000_175100000
chr1_174850000_174860000	chr1_174950000_174960000
chr11_74850000_74860000	chr11_74910000_74920000
chr11_74850000_74860000	chr11_74950000_74960000
chr11_74920000_74930000	chr11_74940000_74950000
chr11_74980000_74990000	chr11_75240000_75250000
chr11_74990000_75000000	chr11_75020000_75030000
chr11_74990000_75000000	chr11_75090000_75100000
chr1_175000000_175010000	chr1_175090000_175100000
chr1_175000000_175010000	chr1_175280000_175290000
chr1_1750000_1760000	chr1_1830000_1840000
chr11_75040000_75050000	chr11_75090000_75100000
chr11_75100000_75110000	chr11_75140000_75150000
chr11_75100000_75110000	chr11_75240000_75250000
chr1_175120000_175130000	chr1_175280000_175290000
chr1_175120000_175130000	chr1_175330000_175340000
chr11_75150000_75160000	chr11_75240000_75250000
chr11_75250000_75260000	chr11_75280000_75290000
chr11_75270000_75280000	chr11_75370000_75380000
chr11_7530000_7540000	chr11_7570000_7580000
chr1_175340000_175350000	chr1_175710000_175720000
chr1_175340000_175350000	chr1_175800000_175810000
chr1_175350000_175360000	chr1_176040000_176050000
chr11_75510000_75520000	chr11_75570000_75580000
chr11_75600000_75610000	chr11_75860000_75870000
chr1_175610000_175620000	chr1_175790000_175800000
chr11_75610000_75620000	chr11_75910000_75920000
chr11_75610000_75620000	chr11_76020000_76030000
chr1_175720000_175730000	chr1_175790000_175800000
chr1_175800000_175810000	chr1_176040000_176050000
chr1_175870000_175880000	chr1_176030000_176040000
chr11_7590000_7600000	chr11_7680000_7690000
chr11_75920000_75930000	chr11_76020000_76030000
chr11_76090000_76100000	chr11_76150000_76160000
chr11_76240000_76250000	chr11_76390000_76400000
chr11_76300000_76310000	chr11_76380000_76390000
chr1_176340000_176350000	chr1_176520000_176530000
chr1_176340000_176350000	chr1_176650000_176660000
chr1_176340000_176350000	chr1_176810000_176820000
chr1_176340000_176350000	chr1_176850000_176860000
chr1_176410000_176420000	chr1_176520000_176530000
chr11_76430000_76440000	chr11_76540000_76550000
chr11_76430000_76440000	chr11_76620000_76630000
chr11_76430000_76440000	chr11_76750000_76760000
chr11_76440000_76450000	chr11_76490000_76500000
chr1_176520000_176530000	chr1_176650000_176660000
chr11_76520000_76530000	chr11_76540000_76550000
chr11_76520000_76530000	chr11_76620000_76630000
chr1_176530000_176540000	chr1_176810000_176820000
chr1_176530000_176540000	chr1_176850000_176860000
chr11_76630000_76640000	chr11_76750000_76760000
chr11_76750000_76760000	chr11_76800000_76810000
chr11_76830000_76840000	chr11_76890000_76900000
chr11_76830000_76840000	chr11_77250000_77260000
chr1_176860000_176870000	chr1_176910000_176920000
chr1_176860000_176870000	chr1_177150000_177160000
chr1_176860000_176870000	chr1_177320000_177330000
chr1_176860000_176870000	chr1_177740000_177750000
chr1_176860000_176870000	chr1_177900000_177910000
chr11_76900000_76910000	chr11_77250000_77260000
chr11_76900000_76910000	chr11_77330000_77340000
chr11_77120000_77130000	chr11_77250000_77260000
chr11_77480000_77490000	chr11_77710000_77720000
chr11_77530000_77540000	chr11_77700000_77710000
chr1_17760000_17770000	chr1_17800000_17810000
chr1_177920000_177930000	chr1_178250000_178260000
chr11_77930000_77940000	chr11_78270000_78280000
chr11_77940000_77950000	chr11_78120000_78130000
chr11_78120000_78130000	chr11_78270000_78280000
chr1_17820000_17830000	chr1_17930000_17940000
chr1_178280000_178290000	chr1_178470000_178480000
chr11_78350000_78360000	chr11_78420000_78430000
chr1_178500000_178510000	chr1_178970000_178980000
chr1_178510000_178520000	chr1_178710000_178720000
chr1_178730000_178740000	chr1_178970000_178980000
chr1_179050000_179060000	chr1_179330000_179340000
chr11_7920000_7930000	chr11_8000000_8010000
chr1_179220000_179230000	chr1_179330000_179340000
chr1_179260000_179270000	chr1_179330000_179340000
chr11_79420000_79430000	chr11_79860000_79870000
chr11_79470000_79480000	chr11_79860000_79870000
chr11_79660000_79670000	chr11_79860000_79870000
chr1_179670000_179680000	chr1_179770000_179780000
chr1_17980000_17990000	chr1_18240000_18250000
chr1_17980000_17990000	chr1_18900000_18910000
[truncated: 13,450 more rows]
