# Supplementary material for: Sequence logic at enhancers governs a dual mechanism of endodermal organ fate induction by FOXA pioneer factors
Source: Nat Commun. 2021 Nov 17;12:6636. doi: 10.1038/s41467-021-26950-0 (PMC8599738; doi:10.1038/s41467-021-26950-0)
Supplement: Supplementary file 11 — Dataset 8 [file 41467_2021_26950_MOESM11_ESM.xlsx]

## Sheet:  
Supplementary Data 8. Expressed genes in PP2 proximal to class I pancreatic enhancers.
Gene ID	Gene Name
ENSG00000142611.12	PRDM16
ENSG00000116285.8	ERRFI1
ENSG00000142599.13	RERE
ENSG00000221340.1	RNU6ATAC18P
ENSG00000117298.10	ECE1
ENSG00000117632.16	STMN1
ENSG00000168528.7	SERINC2
ENSG00000179862.5	CITED4
ENSG00000159658.6	EFCAB14
ENSG00000117834.8	SLC5A9
ENSG00000177606.5	JUN
ENSG00000172456.12	FGGY
ENSG00000162604.8	TM2D1
ENSG00000162434.7	JAK1
ENSG00000203943.4	SAMD13
ENSG00000117528.7	ABCD3
ENSG00000172339.9	ALG14
ENSG00000134222.12	PSRC1
ENSG00000134247.9	PTGFRN
ENSG00000196505.6	GDAP2
ENSG00000160712.8	IL6R
ENSG00000143198.8	MGST3
ENSG00000143153.8	ATP1B1
ENSG00000116183.6	PAPPA2
ENSG00000116260.12	QSOX1
ENSG00000135842.12	FAM129A
ENSG00000143341.7	HMCN1
ENSG00000162702.7	ZNF281
ENSG00000196878.8	LAMB3
ENSG00000117691.5	NENF
ENSG00000117707.11	PROX1
ENSG00000152104.7	PTPN14
ENSG00000143507.13	DUSP10
ENSG00000168118.7	RAB4A
ENSG00000228830.1	RP4-781K5.2
ENSG00000116962.10	NID1
ENSG00000067082.10	KLF6
ENSG00000237943.2	PRKCQ-AS1
ENSG00000065809.9	FAM107B
ENSG00000150867.9	PIP4K2A
ENSG00000168267.5	PTF1A
ENSG00000254635.1	WAC-AS1
ENSG00000095739.7	BAMBI
ENSG00000197321.10	SVIL
ENSG00000107968.5	MAP3K8
ENSG00000150093.14	ITGB1
ENSG00000099250.13	NRP1
ENSG00000215184.2	RP11-8L18.2
ENSG00000177283.4	FZD8
ENSG00000187783.7	TMEM72
ENSG00000151150.16	ANK3
ENSG00000107745.12	MICU1
ENSG00000151208.12	DLG5
ENSG00000138326.14	RPS24
ENSG00000165678.15	GHITM
ENSG00000198682.8	PAPSS2
ENSG00000119938.8	PPP1R3C
ENSG00000059573.4	ALDH18A1
ENSG00000155629.10	PIK3AP1
ENSG00000236552.1	RPL13AP5
ENSG00000165879.7	FRAT1
ENSG00000108055.9	SMC3
ENSG00000260917.1	RP11-57H14.4
ENSG00000227560.1	RP11-139K1.2
ENSG00000107518.12	ATRNL1
ENSG00000151923.13	TIAL1
ENSG00000066468.16	FGFR2
ENSG00000107679.10	PLEKHA1
ENSG00000148848.10	ADAM12
ENSG00000234531.2	RP11-288G11.3
ENSG00000250644.1	RP11-295K3.1
ENSG00000130600.11	H19
ENSG00000254647.2	INS
ENSG00000166444.13	ST5
ENSG00000166483.6	WEE1
ENSG00000243869.2	RN7SL56P
ENSG00000197702.7	PARVA
ENSG00000166016.4	ABTB2
ENSG00000135373.8	EHF
ENSG00000149115.9	TNKS1BP1
ENSG00000134827.3	TCN1
ENSG00000110104.7	CCDC86
ENSG00000126391.9	FRMD8
ENSG00000084207.11	GSTP1
ENSG00000162337.7	LRP5
ENSG00000162341.11	TPCN2
ENSG00000110092.3	CCND1
ENSG00000172893.11	DHCR7
ENSG00000149243.11	KLHL35
ENSG00000151376.12	ME3
ENSG00000214290.3	COLCA2
ENSG00000182985.12	CADM1
ENSG00000137642.8	SORL1
ENSG00000212597.1	RNU6-876P
ENSG00000149418.6	ST14
ENSG00000109956.8	B3GAT1
ENSG00000180574.3	EIF2S3L
ENSG00000070018.4	LRP6
ENSG00000256879.1	RP11-284H19.1
ENSG00000060982.10	BCAT1
ENSG00000188375.3	H3F3C
ENSG00000179899.7	PHC1P1
ENSG00000139263.7	LRIG3
ENSG00000196935.4	SRGAP1
ENSG00000174106.2	LEMD3
ENSG00000149948.9	HMGA2
ENSG00000135678.7	CPM
ENSG00000133639.3	BTG1
ENSG00000136040.4	PLXNC1
ENSG00000201435.1	RNU4-24P
ENSG00000139410.10	SDSL
ENSG00000152137.2	HSPB8
ENSG00000178882.9	FAM101A
ENSG00000196498.9	NCOR2
ENSG00000139370.6	SLC15A4
ENSG00000256725.1	RP11-662M24.2
ENSG00000132970.8	WASF3
ENSG00000152484.9	USP12
ENSG00000122034.8	GTF3A
ENSG00000139515.5	PDX1
ENSG00000133119.8	RFC3
ENSG00000150893.9	FREM2
ENSG00000136143.9	SUCLA2
ENSG00000176124.7	DLEU1
ENSG00000139734.13	DIAPH3
ENSG00000165659.12	DACH1
ENSG00000102554.9	KLF5
ENSG00000136111.8	TBC1D4
ENSG00000102471.9	NDFIP2
ENSG00000152767.11	FARP1
ENSG00000126216.8	TUBGCP3
ENSG00000068650.14	ATP11A
ENSG00000129562.6	DAD1
ENSG00000258655.1	ARHGAP5-AS1
ENSG00000100934.10	SEC23A
ENSG00000139926.11	FRMD6
ENSG00000126785.8	RHOJ
ENSG00000259038.1	CTD-2325P2.4
ENSG00000100647.7	KIAA0247
ENSG00000242071.2	RPL7AP6
ENSG00000119599.12	DCAF4
ENSG00000119682.12	AREL1
ENSG00000170348.4	TMED10
ENSG00000013523.5	ANGEL1
ENSG00000205562.1	RP11-497E19.1
ENSG00000165914.10	TTC7B
ENSG00000140092.10	FBLN5
ENSG00000175785.8	PRIMA1
ENSG00000188488.9	SERPINA5
ENSG00000196136.12	SERPINA3
ENSG00000254656.1	RTL1
ENSG00000260978.1	RP11-73C9.1
ENSG00000134138.15	MEIS2
ENSG00000259460.1	RP11-128A17.1
ENSG00000104081.9	BMF
ENSG00000259479.2	CTD-2008A1.2
ENSG00000171763.13	SPATA5L1
ENSG00000137767.9	SQRDL
ENSG00000140280.9	LYSMD2
ENSG00000255529.3	POLR2M
ENSG00000137845.10	ADAM10
ENSG00000140297.8	GCNT3
ENSG00000103591.8	AAGAB
ENSG00000259673.1	IQCH-AS1
ENSG00000167173.14	C15orf39
ENSG00000169783.8	LINGO1
ENSG00000169330.4	KIAA1024
ENSG00000166503.4	HDGFRP3
ENSG00000176371.9	ZSCAN2
ENSG00000183655.11	KLHL25
ENSG00000140575.8	IQGAP1
ENSG00000140443.9	IGF1R
ENSG00000206053.8	HN1L
ENSG00000166669.9	ATF7IP2
ENSG00000140694.12	PARN
ENSG00000166123.9	GPT2
ENSG00000260963.1	RP11-297L17.2
ENSG00000167264.13	DUS2
ENSG00000272250.1	RP11-346C20.4
ENSG00000103248.13	MTHFSD
ENSG00000129993.10	CBFA2T3
ENSG00000212719.6	C17orf51
ENSG00000221995.4	TIAF1
ENSG00000108578.10	BLMH
ENSG00000108666.5	C17orf75
ENSG00000187456.9	RDM1
ENSG00000108753.8	HNF1B
ENSG00000175832.8	ETV4
ENSG00000108861.4	DUSP3
ENSG00000011260.9	UTP18
ENSG00000136451.4	VEZF1
ENSG00000108423.10	TUBD1
ENSG00000242398.2	RN7SL800P
ENSG00000198265.7	HELZ
ENSG00000154265.11	ABCA5
ENSG00000182473.16	EXOC7
ENSG00000141576.10	RNF157
ENSG00000175711.4	B3GNTL1
ENSG00000101680.9	LAMA1
ENSG00000178127.8	NDUFV2
ENSG00000101558.9	VAPA
ENSG00000134265.8	NAPG
ENSG00000199977.1	SNORA73
ENSG00000266010.1	GATA6-AS1
ENSG00000141448.4	GATA6
ENSG00000154080.8	CHST9
ENSG00000141441.11	GAREM
ENSG00000101746.11	NOL4
ENSG00000187323.7	DCC
ENSG00000091164.8	TXNL1
ENSG00000177511.5	ST8SIA3
ENSG00000081923.6	ATP8B1
ENSG00000141668.5	CBLN2
ENSG00000141665.7	FBXO15
ENSG00000166347.14	CYB5A
ENSG00000166573.4	GALR1
ENSG00000252933.1	RNU6-1223P
ENSG00000233270.1	SNRPEP4
ENSG00000171105.9	INSR
ENSG00000141971.8	MVB12A
ENSG00000198597.4	ZNF536
ENSG00000168813.12	ZNF507
ENSG00000178904.14	DPY19L3
ENSG00000124302.8	CHST8
ENSG00000126259.15	KIRREL2
ENSG00000105738.6	SIPA1L3
ENSG00000167641.6	PPP1R14A
ENSG00000182472.4	CAPN12
ENSG00000076928.13	ARHGEF1
ENSG00000125744.7	RTN2
ENSG00000142230.7	SAE1
ENSG00000188765.6	TMSB4XP2
ENSG00000235092.1	AC011747.7
ENSG00000151693.5	ASAP2
ENSG00000240857.1	RDH14
ENSG00000143867.5	OSR1
ENSG00000119771.10	KLHL29
ENSG00000138018.13	EPT1
ENSG00000171303.5	KCNK3
ENSG00000119888.6	EPCAM
ENSG00000115306.11	SPTBN1
ENSG00000162994.11	CLHC1
ENSG00000186889.5	TMEM17
ENSG00000237179.1	AC007392.4
ENSG00000236780.1	AC078941.1
ENSG00000087338.4	GMCL1
ENSG00000135631.11	RAB11FIP5
ENSG00000115353.6	TACR1
ENSG00000121152.5	NCAPH
ENSG00000198203.5	SULT1C2
ENSG00000125629.10	INSIG2
ENSG00000144118.9	RALB
ENSG00000255674.1	AC013718.1
ENSG00000150540.9	HNMT
ENSG00000150556.12	LYPD6B
ENSG00000115963.9	RND3
ENSG00000162989.3	KCNJ3
ENSG00000115183.9	TANC1
ENSG00000136560.9	TANK
ENSG00000091428.13	RAPGEF4
ENSG00000197557.6	TTC30A
ENSG00000151689.8	INPP1
ENSG00000138378.13	STAT4
ENSG00000227542.1	AC092614.2
ENSG00000119041.6	GTF3C3
ENSG00000162972.6	C2orf47
ENSG00000196141.8	SPATS2L
ENSG00000155729.8	KCTD18
ENSG00000114933.11	INO80D
ENSG00000178385.9	PLEKHM3
ENSG00000144407.5	PTH2R
ENSG00000235770.1	LINC00607
ENSG00000115457.5	IGFBP2
ENSG00000079308.12	TNS1
ENSG00000135900.3	MRPL44
ENSG00000130147.11	SH3BP4
ENSG00000124831.14	LRRFIP1
ENSG00000101311.11	FERMT1
ENSG00000182621.12	PLCB1
ENSG00000101384.7	JAG1
ENSG00000132640.10	BTBD3
ENSG00000125848.9	FLRT3
ENSG00000125844.11	RRBP1
ENSG00000188559.9	RALGAPA2
ENSG00000258197.1	NKX2-2-AS1
ENSG00000259974.2	LINC00261
ENSG00000125798.10	FOXA2
ENSG00000178726.6	THBD
ENSG00000171552.8	BCL2L1
ENSG00000171456.12	ASXL1
ENSG00000237767.1	RP11-101E14.2
ENSG00000124177.10	CHD6
ENSG00000196090.8	PTPRT
ENSG00000158470.5	B4GALT5
ENSG00000196396.5	PTPN1
ENSG00000124171.4	PARD6B
ENSG00000020256.15	ZFP64
ENSG00000101166.11	SLMO2
ENSG00000198618.4	PPIAP22
ENSG00000142192.16	APP
ENSG00000142149.4	HUNK
ENSG00000159079.14	C21orf59
ENSG00000160191.13	PDE9A
ENSG00000182902.9	SLC25A18
ENSG00000272733.1	KB-208E9.1
ENSG00000197077.8	KIAA1671
ENSG00000229770.1	CTA-796E4.4
ENSG00000269972.1	RP3-430N8.10
ENSG00000100372.10	SLC25A17
ENSG00000071282.7	LMCD1
ENSG00000154781.11	CCDC174
ENSG00000163512.9	AZI2
ENSG00000152642.6	GPD1L
ENSG00000261572.1	RP11-384L8.1
ENSG00000144677.10	CTDSPL
ENSG00000160799.7	CCDC12
ENSG00000163689.14	C3orf67
ENSG00000151276.19	MAGI1
ENSG00000144741.13	SLC25A26
ENSG00000144749.9	LRIG1
ENSG00000144736.9	SHQ1
ENSG00000244026.2	FAM86DP
ENSG00000185008.13	ROBO2
ENSG00000036054.8	TBC1D23
ENSG00000239268.2	RP11-384F7.2
ENSG00000145087.8	STXBP5L
ENSG00000065534.14	MYLK
ENSG00000114554.7	PLXNA1
ENSG00000172780.12	RAB43
ENSG00000271270.1	TMCC1-AS1
ENSG00000252641.1	RNU6-678P
ENSG00000129055.8	ANAPC13
ENSG00000158163.10	DZIP1L
ENSG00000240668.1	KRT8P36
ENSG00000163755.4	HPS3
ENSG00000169908.6	TM4SF1
ENSG00000114204.10	SERPINI2
ENSG00000213178.3	RP11-641D5.1
ENSG00000136603.9	SKIL
ENSG00000075420.8	FNDC3B
ENSG00000058063.11	ATP11B
ENSG00000145012.8	LPP
ENSG00000163347.5	CLDN1
ENSG00000233058.1	LINC00884
ENSG00000231770.1	TMEM44-AS1
ENSG00000109736.10	MFSD10
ENSG00000125388.15	GRK4
ENSG00000163995.14	ABLIM2
ENSG00000151552.7	QDPR
ENSG00000168214.16	RBPJ
ENSG00000181826.5	RELL1
ENSG00000231160.5	RP11-617D20.1
ENSG00000168421.8	RHOH
ENSG00000259959.1	RP11-121C2.2
ENSG00000083896.8	YTHDC1
ENSG00000138771.10	SHROOM3
ENSG00000118785.9	SPP1
ENSG00000138722.5	MMRN1
ENSG00000182168.10	UNC5C
ENSG00000145390.7	USP53
ENSG00000138735.11	PDE5A
ENSG00000196782.8	MAML3
ENSG00000109436.7	TBC1D9
ENSG00000168564.5	CDKN2AIP
ENSG00000179059.5	ZFP42
ENSG00000169862.14	CTNND2
ENSG00000038382.13	TRIO
ENSG00000145569.5	FAM105A
ENSG00000113361.8	CDH6
ENSG00000273294.1	RP11-1084J3.4
ENSG00000039560.9	RAI14
ENSG00000152582.8	SPEF2
ENSG00000226221.1	AC022431.1
ENSG00000035499.8	DEPDC1B
ENSG00000171617.9	ENC1
ENSG00000113369.4	ARRDC3
ENSG00000172869.10	DMXL1
ENSG00000168916.11	ZNF608
ENSG00000173926.5	MARCH3
ENSG00000170606.9	HSPA4
ENSG00000113583.6	C5orf15
ENSG00000183775.6	KCTD16
ENSG00000155868.7	MED7
ENSG00000164611.8	PTTG1
ENSG00000241956.5	CTC-340A15.2
ENSG00000124782.15	RREB1
ENSG00000112149.5	CD83
ENSG00000007944.10	MYLIP
ENSG00000272341.1	RP1-151F17.2
ENSG00000124766.4	SOX4
ENSG00000079689.9	SCGN
ENSG00000206503.7	HLA-A
ENSG00000137331.11	IER3
ENSG00000146122.12	DAAM2
ENSG00000001561.6	ENPP4
ENSG00000146072.6	TNFRSF21
ENSG00000031691.6	CENPQ
ENSG00000137269.10	LRRC1
ENSG00000135346.4	CGA
ENSG00000135341.13	MAP3K7
ENSG00000014123.9	UFL1
ENSG00000112320.7	SOBP
ENSG00000025796.9	SEC63
ENSG00000118689.10	FOXO3
ENSG00000118690.8	ARMC2
ENSG00000053328.8	METTL24
ENSG00000153975.5	ZUFSP
ENSG00000164465.14	DCBLD1
ENSG00000112378.11	PERP
ENSG00000112419.10	PHACTR2
ENSG00000135521.8	LTV1
ENSG00000152818.14	UTRN
ENSG00000112425.9	EPM2A
ENSG00000120278.10	PLEKHG1
ENSG00000131018.18	SYNE1
ENSG00000213066.7	FGFR1OP
ENSG00000198221.7	MLLT4-AS1
ENSG00000164855.11	TMEM184A
ENSG00000224593.1	RP11-30B1.1
ENSG00000272894.1	RP5-1159O4.1
ENSG00000253552.3	HOXA-AS2
ENSG00000106069.16	CHN2
ENSG00000164542.8	KIAA0895
ENSG00000155849.11	ELMO1
ENSG00000122641.9	INHBA
ENSG00000136273.7	HUS1
ENSG00000004799.7	PDK4
ENSG00000161048.7	NAPEPLD
ENSG00000135249.3	RINT1
ENSG00000091704.5	CPA1
ENSG00000146856.10	AGBL3
ENSG00000130226.12	DPP6
ENSG00000155093.13	PTPRN2
ENSG00000245857.2	GS1-24F4.2
ENSG00000173273.11	TNKS
ENSG00000254093.4	PINX1
ENSG00000003987.9	MTMR7
ENSG00000061337.11	LZTS1
ENSG00000240694.4	PNMA2
ENSG00000120885.15	CLU
ENSG00000147419.12	CCDC25
ENSG00000134014.12	ELP3
ENSG00000133872.9	TMEM66
ENSG00000197265.4	GTF2E2
ENSG00000253414.2	RP11-150O12.6
ENSG00000183779.5	ZNF703
ENSG00000165066.11	NKX6-3
ENSG00000023287.8	RB1CC1
ENSG00000047249.12	ATP6V1H
ENSG00000252637.1	RNA5SP268
ENSG00000147586.5	MRPS28
ENSG00000076554.11	TPD52
ENSG00000085719.7	CPNE3
ENSG00000123119.7	NECAB1
ENSG00000079102.12	RUNX1T1
ENSG00000070756.9	PABPC1
ENSG00000107249.17	GLIS3
ENSG00000106688.7	SLC1A1
ENSG00000173068.13	BNC2
ENSG00000137145.16	DENND4C
ENSG00000171843.11	MLLT3
ENSG00000120162.9	MOB3B
ENSG00000107338.8	SHB
ENSG00000137124.6	ALDH1B1
ENSG00000119139.12	TJP2
ENSG00000165092.8	ALDH1A1
ENSG00000196781.9	TLE1
ENSG00000135040.11	NAA35
ENSG00000196730.8	DAPK1
ENSG00000165238.12	WNK2
ENSG00000148120.10	C9orf3
ENSG00000158169.7	FANCC
ENSG00000182150.11	ERCC6L2
ENSG00000227269.1	RP11-96L7.2
ENSG00000119318.8	RAD23B
ENSG00000119487.12	MAPKAP1
ENSG00000196814.10	MVB12B
ENSG00000136944.13	LMX1B
ENSG00000056998.14	GYG2
ENSG00000205542.6	TMSB4X
ENSG00000228232.1	GAPDHP1
ENSG00000082458.7	DLG3
ENSG00000077279.12	DCX
ENSG00000102038.11	SMARCA1
ENSG00000156504.12	FAM122B
ENSG00000185985.7	SLITRK2
ENSG00000130829.13	DUSP9
