# Supplementary material for: Sequence logic at enhancers governs a dual mechanism of endodermal organ fate induction by FOXA pioneer factors
Source: Nat Commun. 2021 Nov 17;12:6636. doi: 10.1038/s41467-021-26950-0 (PMC8599738; doi:10.1038/s41467-021-26950-0)
Supplement: Supplementary file 12 — Dataset 9 [file 41467_2021_26950_MOESM12_ESM.xlsx]

## Sheet:  
Supplementary Data 9. Expressed genes in PP2 proximal to class II pancreatic enhancers.
Gene ID	Gene Name
ENSG00000142611.12	PRDM16
ENSG00000130762.10	ARHGEF16
ENSG00000198912.6	C1orf174
ENSG00000131697.13	NPHP4
ENSG00000142599.13	RERE
ENSG00000162441.7	LZIC
ENSG00000173614.9	NMNAT1
ENSG00000130940.10	CASZ1
ENSG00000189337.11	KAZN
ENSG00000171729.9	TMEM51
ENSG00000142621.15	FHAD1
ENSG00000037637.6	FBXO42
ENSG00000226396.1	RPS14P3
ENSG00000162545.5	CAMK2N1
ENSG00000076864.15	RAP1GAP
ENSG00000218510.3	LINC00339
ENSG00000272796.1	RP1-74M1.3
ENSG00000189266.7	PNRC2
ENSG00000188529.10	SRSF10
ENSG00000185436.7	IFNLR1
ENSG00000117602.7	RCAN3
ENSG00000253368.3	TRNP1
ENSG00000060656.15	PTPRU
ENSG00000116544.7	DLGAP3
ENSG00000126067.7	PSMB2
ENSG00000255103.1	KIAA0754
ENSG00000186409.10	CCDC30
ENSG00000126106.9	TMEM53
ENSG00000159658.6	EFCAB14
ENSG00000223814.1	RP11-543D5.2
ENSG00000117834.8	SLC5A9
ENSG00000116212.10	LRRC42
ENSG00000272091.1	RP4-758J24.5
ENSG00000116133.7	DHCR24
ENSG00000223956.1	RP4-710M16.2
ENSG00000134709.6	HOOK1
ENSG00000162607.8	USP1
ENSG00000244256.2	RN7SL130P
ENSG00000271576.1	RP11-486G15.2
ENSG00000203943.4	SAMD13
ENSG00000117133.6	RPF1
ENSG00000171517.5	LPAR3
ENSG00000055732.8	MCOLN3
ENSG00000069702.6	TGFBR3
ENSG00000143036.12	SLC44A3
ENSG00000152078.5	TMEM56
ENSG00000162627.12	SNX7
ENSG00000240038.2	AMY2B
ENSG00000134202.6	GSTM3
ENSG00000171385.5	KCND3
ENSG00000163399.11	ATP1A1
ENSG00000134247.9	PTGFRN
ENSG00000183508.4	FAM46C
ENSG00000134240.7	HMGCS2
ENSG00000134250.13	NOTCH2
ENSG00000264508.1	RN7SL473P
ENSG00000159409.10	CELF3
ENSG00000163344.5	PMVK
ENSG00000117036.7	ETV3
ENSG00000237189.1	RP11-85G21.2
ENSG00000158716.4	DUSP23
ENSG00000158710.10	TAGLN2
ENSG00000085552.12	IGSF9
ENSG00000081721.7	DUSP12
ENSG00000143228.8	NUF2
ENSG00000207082.1	RNU6-171P
ENSG00000143153.8	ATP1B1
ENSG00000075945.8	KIFAP3
ENSG00000135845.5	PIGC
ENSG00000230777.1	RP11-318C24.1
ENSG00000116183.6	PAPPA2
ENSG00000230124.2	RP5-1180C10.2
ENSG00000143324.9	XPR1
ENSG00000116833.9	NR5A2
ENSG00000162702.7	ZNF281
ENSG00000116857.12	TMEM9
ENSG00000058668.10	ATP2B4
ENSG00000143850.8	PLEKHA6
ENSG00000170382.7	LRRN2
ENSG00000200972.1	RNU5A-8P
ENSG00000230461.4	PROX1-AS1
ENSG00000117707.11	PROX1
ENSG00000152104.7	PTPN14
ENSG00000092978.6	GPATCH2
ENSG00000143353.7	LYPLAL1
ENSG00000143507.13	DUSP10
ENSG00000162909.13	CAPN2
ENSG00000177788.5	RP5-1061H20.4
ENSG00000143641.8	GALNT2
ENSG00000135775.9	COG2
ENSG00000143633.8	C1orf131
ENSG00000116991.6	SIPA1L2
ENSG00000228830.1	RP4-781K5.2
ENSG00000238005.2	RP11-443B7.1
ENSG00000143702.11	CEP170
ENSG00000107937.14	GTPBP4
ENSG00000185736.11	ADARB2
ENSG00000196372.8	ASB13
ENSG00000170525.14	PFKFB3
ENSG00000148426.8	PROSER2
ENSG00000183049.8	CAMK1D
ENSG00000239665.4	RP11-295P9.3
ENSG00000151474.15	FRMD4A
ENSG00000065809.9	FAM107B
ENSG00000240291.1	RP11-499P20.2
ENSG00000078114.14	NEBL
ENSG00000168267.5	PTF1A
ENSG00000120549.11	KIAA1217
ENSG00000107863.12	ARHGAP21
ENSG00000095739.7	BAMBI
ENSG00000224597.5	PTCHD3P1
ENSG00000197321.10	SVIL
ENSG00000165757.8	KIAA1462
ENSG00000120616.11	EPC1
ENSG00000150093.14	ITGB1
ENSG00000099250.13	NRP1
ENSG00000148498.11	PARD3
ENSG00000169740.9	ZNF32
ENSG00000165507.8	C10orf10
ENSG00000165406.11	MARCH8
ENSG00000148584.10	A1CF
ENSG00000165476.8	REEP3
ENSG00000122859.4	NEUROG3
ENSG00000138303.13	ASCC1
ENSG00000107745.12	MICU1
ENSG00000156026.10	MCU
ENSG00000165644.6	COMTD1
ENSG00000148655.10	C10orf11
ENSG00000108179.9	PPIF
ENSG00000185737.8	NRG3
ENSG00000107771.11	CCSER2
ENSG00000107789.11	MINPP1
ENSG00000152782.12	PANK1
ENSG00000059573.4	ALDH18A1
ENSG00000166167.13	BTRC
ENSG00000214435.3	AS3MT
ENSG00000148798.5	INA
ENSG00000108018.11	SORCS1
ENSG00000273143.1	RP11-525A16.4
ENSG00000138166.5	DUSP5
ENSG00000108055.9	SMC3
ENSG00000119927.9	GPAM
ENSG00000260917.1	RP11-57H14.4
ENSG00000148702.10	HABP2
ENSG00000198873.10	GRK5
ENSG00000151929.5	BAG3
ENSG00000066468.16	FGFR2
ENSG00000154473.13	BUB3
ENSG00000249456.1	RP11-298J20.4
ENSG00000175029.12	CTBP2
ENSG00000148848.10	ADAM12
ENSG00000234531.2	RP11-288G11.3
ENSG00000250644.1	RP11-295K3.1
ENSG00000269821.1	KCNQ1OT1
ENSG00000166483.6	WEE1
ENSG00000187079.10	TEAD1
ENSG00000189431.5	RASSF10
ENSG00000152268.8	SPON1
ENSG00000166689.10	PLEKHA7
ENSG00000255270.1	NAV2-IT1
ENSG00000109854.9	HTATIP2
ENSG00000148943.7	LIN7C
ENSG00000121621.6	KIF18A
ENSG00000169519.15	METTL15
ENSG00000149100.8	EIF3M
ENSG00000085063.10	CD59
ENSG00000135373.8	EHF
ENSG00000149089.8	APIP
ENSG00000110442.7	COMMD9
ENSG00000157613.6	CREB3L1
ENSG00000149150.4	SLC43A1
ENSG00000198561.8	CTNND1
ENSG00000110031.8	LPXN
ENSG00000168539.3	CHRM1
ENSG00000238763.1	snoU13
ENSG00000084207.11	GSTP1
ENSG00000069482.6	GAL
ENSG00000110092.3	CCND1
ENSG00000172893.11	DHCR7
ENSG00000110200.4	ANAPC15
ENSG00000021300.9	PLEKHB1
ENSG00000078124.7	ACER3
ENSG00000188997.3	KCTD21
ENSG00000149256.10	TENM4
ENSG00000150687.7	PRSS23
ENSG00000180773.10	SLC36A4
ENSG00000110218.4	PANX1
ENSG00000166025.13	AMOTL1
ENSG00000184384.9	MAML2
ENSG00000023445.9	BIRC3
ENSG00000170962.8	PDGFD
ENSG00000152402.6	GUCY1A2
ENSG00000149311.13	ATM
ENSG00000137713.11	PPP2R1B
ENSG00000149294.12	NCAM1
ENSG00000182985.12	CADM1
ENSG00000137656.7	BUD13
ENSG00000234268.1	AP000936.1
ENSG00000254528.3	RP11-728F11.4
ENSG00000154127.5	UBASH3B
ENSG00000165495.11	PKNOX2
ENSG00000222844.1	RNU6-321P
ENSG00000150455.9	TIRAP
ENSG00000134954.10	ETS1
ENSG00000134909.14	ARHGAP32
ENSG00000212597.1	RNU6-876P
ENSG00000170322.10	NFRKB
ENSG00000080854.10	IGSF9B
ENSG00000082805.15	ERC1
ENSG00000006831.9	ADIPOR2
ENSG00000111224.9	PARP11
ENSG00000008323.11	PLEKHG6
ENSG00000180574.3	EIF2S3L
ENSG00000139083.6	ETV6
ENSG00000070018.4	LRP6
ENSG00000165714.6	LOH12CR1
ENSG00000213782.3	DDX47
ENSG00000256879.1	RP11-284H19.1
ENSG00000111728.6	ST8SIA1
ENSG00000139163.11	ETNK1
ENSG00000134532.11	SOX5
ENSG00000060982.10	BCAT1
ENSG00000118307.14	CASC1
ENSG00000246695.3	RASSF8-AS1
ENSG00000211455.3	STK38L
ENSG00000123106.6	CCDC91
ENSG00000133704.5	IPO8
ENSG00000139174.6	PRICKLE1
ENSG00000177119.11	ANO6
ENSG00000139211.5	AMIGO2
ENSG00000135519.6	KCNH3
ENSG00000161800.8	RACGAP1
ENSG00000066084.8	DIP2B
ENSG00000135480.10	KRT7
ENSG00000225410.1	AC107016.1
ENSG00000012822.11	CALCOCO1
ENSG00000139263.7	LRIG3
ENSG00000111110.7	PPM1H
ENSG00000174106.2	LEMD3
ENSG00000256248.1	RP11-123O10.4
ENSG00000135678.7	CPM
ENSG00000111596.7	CNOT2
ENSG00000127324.4	TSPAN8
ENSG00000139289.9	PHLDA1
ENSG00000165891.11	E2F7
ENSG00000271259.1	RP11-1109F11.5
ENSG00000257594.2	GALNT4
ENSG00000259075.2	POC1B-GALNT4
ENSG00000070961.10	ATP2B1
ENSG00000102189.12	EEA1
ENSG00000057704.6	TMCC3
ENSG00000185046.14	ANKS1B
ENSG00000111647.8	UHRF1BP1L
ENSG00000139354.6	GAS2L3
ENSG00000166598.8	HSP90B1
ENSG00000171310.6	CHST11
ENSG00000151131.5	C12orf45
ENSG00000013503.5	POLR3B
ENSG00000136045.7	PWP1
ENSG00000139438.5	FAM222A
ENSG00000174456.9	C12orf76
ENSG00000111249.9	CUX2
ENSG00000139410.10	SDSL
ENSG00000122965.6	RBM19
ENSG00000111445.9	RFC5
ENSG00000111707.7	SUDS3
ENSG00000139767.4	SRRM4
ENSG00000135127.7	CCDC64
ENSG00000089163.4	SIRT4
ENSG00000135124.10	P2RX4
ENSG00000256725.1	RP11-662M24.2
ENSG00000102678.6	FGF9
ENSG00000182957.11	SPATA13
ENSG00000180730.4	SHISA2
ENSG00000152484.9	USP12
ENSG00000122034.8	GTF3A
ENSG00000139515.5	PDX1
ENSG00000122042.9	UBL3
ENSG00000187676.7	B3GALTL
ENSG00000133119.8	RFC3
ENSG00000242715.3	CCDC169
ENSG00000133103.12	COG6
ENSG00000269120.1	AL133318.1
ENSG00000176268.5	CYCSP34
ENSG00000120658.8	ENOX1
ENSG00000136152.10	COG3
ENSG00000136104.14	RNASEH2B
ENSG00000165659.12	DACH1
ENSG00000136111.8	TBC1D4
ENSG00000214182.5	PTMAP5
ENSG00000088451.6	TGDS
ENSG00000227640.2	SOX21-AS1
ENSG00000125257.9	ABCC4
ENSG00000134874.13	DZIP1
ENSG00000139793.14	MBNL2
ENSG00000152767.11	FARP1
ENSG00000175198.10	PCCA
ENSG00000134899.13	ERCC5
ENSG00000139826.5	ABHD13
ENSG00000129562.6	DAD1
ENSG00000184304.10	PRKD1
ENSG00000258655.1	ARHGAP5-AS1
ENSG00000129521.9	EGLN3
ENSG00000139926.11	FRMD6
ENSG00000186469.4	GNG2
ENSG00000100526.15	CDKN3
ENSG00000131979.14	GCH1
ENSG00000168175.10	MAPK1IP1L
ENSG00000100614.13	PPM1A
ENSG00000186369.5	LINC00643
ENSG00000054654.11	SYNE2
ENSG00000126822.11	PLEKHG3
ENSG00000182185.14	RAD51B
ENSG00000259038.1	CTD-2325P2.4
ENSG00000185650.8	ZFP36L1
ENSG00000198732.6	SMOC1
ENSG00000133983.10	COX16
ENSG00000119599.12	DCAF4
ENSG00000119636.11	CCDC176
ENSG00000119682.12	AREL1
ENSG00000089916.13	GPATCH2L
ENSG00000013523.5	ANGEL1
ENSG00000063761.11	ADCK1
ENSG00000140022.5	STON2
ENSG00000205562.1	RP11-497E19.1
ENSG00000185070.6	FLRT2
ENSG00000054983.12	GALC
ENSG00000258867.1	RP11-300J18.3
ENSG00000133943.16	C14orf159
ENSG00000100796.13	SMEK1
ENSG00000165959.7	CLMN
ENSG00000227051.4	C14orf132
ENSG00000225163.3	LINC00618
ENSG00000183092.11	BEGAIN
ENSG00000197406.6	DIO3
ENSG00000080823.17	MOK
ENSG00000256053.3	APOPT1
ENSG00000203485.8	INF2
ENSG00000260978.1	RP11-73C9.1
ENSG00000128731.11	HERC2
ENSG00000234664.1	HMGN2P5
ENSG00000259460.1	RP11-128A17.1
ENSG00000137824.11	RMDN3
ENSG00000128917.5	DLL4
ENSG00000092529.18	CAPN3
ENSG00000171877.15	FRMD5
ENSG00000185880.8	TRIM69
ENSG00000104164.6	BLOC1S6
ENSG00000128833.8	MYO5C
ENSG00000259203.1	RP11-209K10.2
ENSG00000166415.10	WDR72
ENSG00000137845.10	ADAM10
ENSG00000157450.11	RNF111
ENSG00000169118.11	CSNK1G1
ENSG00000138614.10	VWA9
ENSG00000137834.10	SMAD6
ENSG00000166949.11	SMAD3
ENSG00000103591.8	AAGAB
ENSG00000167173.14	C15orf39
ENSG00000169375.11	SIN3A
ENSG00000169330.4	KIAA1024
ENSG00000180953.7	ST20
ENSG00000172379.14	ARNT2
ENSG00000103888.11	KIAA1199
ENSG00000183655.11	KLHL25
ENSG00000259494.1	MRPL46
ENSG00000196391.6	ZNF774
ENSG00000185518.7	SV2B
ENSG00000176463.9	SLCO3A1
ENSG00000140557.7	ST8SIA2
ENSG00000253954.2	HMGN1P38
ENSG00000182175.9	RGMA
ENSG00000140443.9	IGF1R
ENSG00000259205.2	PRKXP1
ENSG00000131873.5	CHSY1
ENSG00000103260.4	METRN
ENSG00000007545.11	CRAMP1L
ENSG00000005339.8	CREBBP
ENSG00000162104.5	ADCY9
ENSG00000067365.10	METTL22
ENSG00000263244.1	RP11-473I1.10
ENSG00000175595.10	ERCC4
ENSG00000257026.1	AC040173.1
ENSG00000166783.15	KIAA0430
ENSG00000205746.5	RP11-1212A22.1
ENSG00000169347.12	GP2
ENSG00000103319.7	EEF2K
ENSG00000102910.9	LONP2
ENSG00000224578.3	HNRNPA1P48
ENSG00000166971.12	AKTIP
ENSG00000140718.14	FTO
ENSG00000205336.7	GPR56
ENSG00000125166.8	GOT2
ENSG00000140937.9	CDH11
ENSG00000260459.2	FTLP14
ENSG00000157423.13	HYDIN
ENSG00000180917.12	CMTR2
ENSG00000252339.1	RNU6-1061P
ENSG00000259901.1	RP5-991G20.4
ENSG00000272330.1	AC002044.4
ENSG00000186187.7	ZNRF1
ENSG00000166848.5	TERF2IP
ENSG00000140873.11	ADAMTS18
ENSG00000178573.6	MAF
ENSG00000135698.5	MPHOSPH6
ENSG00000131149.13	GSE1
ENSG00000140968.6	IRF8
ENSG00000263456.1	MIR5189
ENSG00000158545.11	ZC3H18
ENSG00000129993.10	CBFA2T3
ENSG00000070366.9	SMG6
ENSG00000074755.10	ZZEF1
ENSG00000161920.5	MED11
ENSG00000129195.11	FAM64A
ENSG00000185156.4	MFSD6L
ENSG00000109099.9	PMP22
ENSG00000133030.15	MPRIP
ENSG00000189343.6	RPS2P46
ENSG00000221995.4	TIAF1
ENSG00000108582.7	CPD
ENSG00000185379.16	RAD51D
ENSG00000108270.6	AATF
ENSG00000094804.5	CDC6
ENSG00000265666.1	CTD-2267D19.2
ENSG00000108861.4	DUSP3
ENSG00000131094.3	C1QL1
ENSG00000172992.7	DCAKD
ENSG00000159314.7	ARHGAP27
ENSG00000264701.1	RP11-6N17.10
ENSG00000005243.5	COPZ2
ENSG00000141293.11	SKAP1
ENSG00000154945.6	ANKRD40
ENSG00000141232.4	TOB1
ENSG00000181610.8	MRPS23
ENSG00000062716.6	VMP1
ENSG00000108423.10	TUBD1
ENSG00000108370.11	RGS9
ENSG00000075461.5	CACNG4
ENSG00000154217.10	PITPNC1
ENSG00000130935.5	NOL11
ENSG00000108950.7	FAM20A
ENSG00000153822.9	KCNJ16
ENSG00000234899.5	AC005152.2
ENSG00000125398.5	SOX9
ENSG00000133195.7	SLC39A11
ENSG00000252274.1	SCARNA24
ENSG00000069188.12	SDK2
ENSG00000141524.11	TMC6
ENSG00000141542.6	RAB40B
ENSG00000168502.13	SOGA2
ENSG00000178127.8	NDUFV2
ENSG00000168461.8	RAB31
ENSG00000101558.9	VAPA
ENSG00000199977.1	SNORA73
ENSG00000266010.1	GATA6-AS1
ENSG00000141448.4	GATA6
ENSG00000168234.8	TTC39C
ENSG00000198795.6	ZNF521
ENSG00000170558.4	CDH2
ENSG00000046604.8	DSG2
ENSG00000141441.11	GAREM
ENSG00000134769.17	DTNA
ENSG00000267313.2	RP11-142I20.1
ENSG00000132872.7	SYT4
ENSG00000152217.12	SETBP1
ENSG00000141622.9	RNF165
ENSG00000101670.7	LIPG
ENSG00000082212.7	ME2
ENSG00000187323.7	DCC
ENSG00000166510.9	CCDC68
ENSG00000091164.8	TXNL1
ENSG00000177511.5	ST8SIA3
ENSG00000119547.5	ONECUT2
ENSG00000176641.6	RNF152
ENSG00000179676.6	LINC00305
ENSG00000166479.5	TMX3
ENSG00000265579.1	RP11-713C5.1
ENSG00000263958.1	RP11-676J15.1
ENSG00000263711.1	RP11-169F17.1
ENSG00000141665.7	FBXO15
ENSG00000179981.9	TSHZ1
ENSG00000252933.1	RNU6-1223P
ENSG00000267073.1	AC005256.1
ENSG00000130270.12	ATP8B3
ENSG00000175691.8	ZNF77
ENSG00000176840.7	MIR7-3HG
ENSG00000233270.1	SNRPEP4
ENSG00000130164.7	LDLR
ENSG00000187556.6	NANOS3
ENSG00000099331.9	MYO9B
ENSG00000160113.5	NR2F6
ENSG00000197013.5	ZNF429
ENSG00000267575.2	CTC-459F4.3
ENSG00000169021.4	UQCRFS1
ENSG00000121297.6	TSHZ3
ENSG00000168813.12	ZNF507
ENSG00000188508.6	KRTDAP
ENSG00000266428.1	RN7SL663P
ENSG00000167600.9	CYP2S1
ENSG00000086548.8	CEACAM6
ENSG00000105552.10	BCAT2
ENSG00000142546.9	NOSIP
ENSG00000189292.11	FAM150B
ENSG00000151353.10	TMEM18
ENSG00000188765.6	TMSB4XP2
ENSG00000151692.10	RNF144A
ENSG00000235092.1	AC011747.7
ENSG00000143797.7	MBOAT2
ENSG00000151693.5	ASAP2
ENSG00000143870.8	PDIA6
ENSG00000201610.1	RNA5SP84
ENSG00000134324.7	LPIN1
ENSG00000162981.12	FAM84A
ENSG00000151779.8	NBAS
ENSG00000118960.8	HS1BP3
ENSG00000118961.10	C2orf43
ENSG00000171303.5	KCNK3
ENSG00000075426.7	FOSL2
ENSG00000213639.5	PPP1CB
ENSG00000119812.14	FAM98A
ENSG00000115841.15	RMDN2
ENSG00000119787.9	ATL2
ENSG00000143891.12	GALM
ENSG00000162878.8	PKDCC
ENSG00000115970.14	THADA
ENSG00000138078.11	PREPL
ENSG00000068784.8	SRBD1
ENSG00000116016.9	EPAS1
ENSG00000234690.2	AC073283.4
ENSG00000162994.11	CLHC1
ENSG00000233251.3	AC007743.1
ENSG00000119866.16	BCL11A
ENSG00000170264.8	FAM161A
ENSG00000237179.1	AC007392.4
ENSG00000236780.1	AC078941.1
ENSG00000197223.7	C1D
ENSG00000196975.10	ANXA4
ENSG00000087338.4	GMCL1
ENSG00000144036.10	EXOC6B
ENSG00000144040.8	SFXN5
ENSG00000066032.14	CTNNA2
ENSG00000163541.7	SUCLG1
ENSG00000153561.8	RMND5A
ENSG00000144191.7	CNGA3
ENSG00000071073.8	MGAT4A
ENSG00000144218.14	AFF3
ENSG00000071054.11	MAP4K4
ENSG00000115652.10	UXS1
ENSG00000115091.7	ACTR3
ENSG00000088205.8	DDX18
ENSG00000155438.7	MKI67IP
ENSG00000211460.7	TSN
ENSG00000136720.6	HS6ST1
ENSG00000152102.13	FAM168B
ENSG00000255674.1	AC013718.1
ENSG00000150540.9	HNMT
ENSG00000144227.4	NXPH2
ENSG00000121989.10	ACVR2A
ENSG00000168288.8	MMADHC
ENSG00000115963.9	RND3
ENSG00000144283.17	PKP4
ENSG00000115183.9	TANC1
ENSG00000184611.7	KCNH7
ENSG00000233255.1	AC019181.2
ENSG00000228222.1	AC074363.1
ENSG00000197557.6	TTC30A
ENSG00000187231.9	SESTD1
ENSG00000162998.4	FRZB
ENSG00000138386.12	NAB1
ENSG00000115419.8	GLS
ENSG00000173559.8	NABP1
ENSG00000115524.11	SF3B1
ENSG00000115896.11	PLCL1
ENSG00000196141.8	SPATS2L
ENSG00000155729.8	KCTD18
ENSG00000155760.1	FZD7
ENSG00000116117.13	PARD3B
ENSG00000118257.12	NRP2
ENSG00000178385.9	PLEKHM3
ENSG00000021826.10	CPS1
ENSG00000118245.2	TNP1
ENSG00000135926.8	TMBIM1
ENSG00000114923.12	SLC4A3
ENSG00000036257.8	CUL3
ENSG00000135917.9	SLC19A3
ENSG00000156966.6	B3GNT7
ENSG00000224287.2	MSL3P1
ENSG00000188042.5	ARL4C
ENSG00000228499.1	TMSB10P1
ENSG00000198612.6	COPS8
ENSG00000220804.4	AC093642.5
ENSG00000125895.5	TMEM74B
ENSG00000198053.7	SIRPA
ENSG00000125845.6	BMP2
ENSG00000101349.12	PAK7
ENSG00000125863.13	MKKS
ENSG00000149346.10	SLX4IP
ENSG00000101384.7	JAG1
ENSG00000132640.10	BTBD3
ENSG00000172296.8	SPTLC3
ENSG00000233895.1	RP1-122P22.2
ENSG00000173418.7	NAA20
ENSG00000173404.3	INSM1
ENSG00000258197.1	NKX2-2-AS1
ENSG00000259974.2	LINC00261
ENSG00000100997.14	ABHD12
ENSG00000101350.6	KIF3B
ENSG00000171456.12	ASXL1
ENSG00000171222.6	SCAND1
ENSG00000124177.10	CHD6
ENSG00000196090.8	PTPRT
ENSG00000124193.10	SRSF6
ENSG00000124120.6	TTPAL
ENSG00000215452.3	ZNF663P
ENSG00000196562.10	SULF2
ENSG00000124207.12	CSE1L
ENSG00000124171.4	PARD6B
ENSG00000101115.8	SALL4
ENSG00000020256.15	ZFP64
ENSG00000182463.11	TSHZ2
ENSG00000101166.11	SLMO2
ENSG00000179242.11	CDH4
ENSG00000203880.7	PCMTD2
ENSG00000237594.2	AP000251.3
ENSG00000142149.4	HUNK
ENSG00000159086.10	PAXBP1
ENSG00000205726.9	ITSN1
ENSG00000224790.1	AP000704.5
ENSG00000157542.8	KCNJ6
ENSG00000157557.7	ETS2
ENSG00000171587.10	DSCAM
ENSG00000182240.11	BACE2
ENSG00000160191.13	PDE9A
ENSG00000142178.7	SIK1
ENSG00000160284.10	SPATC1L
ENSG00000100077.10	ADRBK2
ENSG00000229770.1	CTA-796E4.4
ENSG00000244625.1	CTA-211A9.5
ENSG00000169184.5	MN1
ENSG00000100154.10	TTC28
ENSG00000128342.4	LIF
ENSG00000242114.1	MTFP1
ENSG00000273082.1	LL22NC03-32F9.1
ENSG00000198792.8	TMEM184B
ENSG00000100321.10	SYNGR1
ENSG00000100359.16	SGSM3
ENSG00000100271.12	TTLL1
ENSG00000186951.12	PPARA
ENSG00000071282.7	LMCD1
ENSG00000154767.10	XPC
ENSG00000131378.9	RFTN1
ENSG00000033867.12	SLC4A7
ENSG00000187118.8	CMC1
ENSG00000163527.5	STT3B
ENSG00000152642.6	GPD1L
ENSG00000136059.10	VILL
ENSG00000188846.9	RPL14
ENSG00000234287.1	RP11-761N21.2
ENSG00000182606.10	TRAK1
ENSG00000163788.9	SNRK
ENSG00000185219.11	ZNF445
ENSG00000075914.8	EXOSC7
ENSG00000163814.3	CDCP1
ENSG00000160799.7	CCDC12
ENSG00000047849.17	MAP4
ENSG00000177479.15	ARIH2
ENSG00000188338.10	SLC38A3
ENSG00000163933.5	RFT1
ENSG00000157388.9	CACNA1D
ENSG00000056736.5	IL17RB
ENSG00000163947.7	ARHGEF3
ENSG00000144730.12	IL17RD
ENSG00000136068.10	FLNB
ENSG00000189283.5	FHIT
ENSG00000239653.1	PSMD6-AS2
ENSG00000163638.9	ADAMTS9
ENSG00000151276.19	MAGI1
ENSG00000144741.13	SLC25A26
ENSG00000172340.10	SUCLG2
ENSG00000187098.10	MITF
ENSG00000163602.9	RYBP
ENSG00000163605.10	PPP4R2
ENSG00000121440.10	PDZRN3
ENSG00000185008.13	ROBO2
ENSG00000169855.15	ROBO1
ENSG00000114480.8	GBE1
ENSG00000206538.3	VGLL3
ENSG00000243547.1	HNRNPKP4
ENSG00000064225.8	ST3GAL6
ENSG00000057019.11	DCBLD2
ENSG00000168386.14	FILIP1L
ENSG00000144802.7	NFKBIZ
ENSG00000091986.11	CCDC80
ENSG00000181722.11	ZBTB20
ENSG00000239268.2	RP11-384F7.2
ENSG00000121578.8	B4GALT4
ENSG00000163428.3	LRRC58
ENSG00000160124.5	CCDC58
ENSG00000114023.11	FAM162A
ENSG00000163840.5	DTX3L
ENSG00000206527.5	PTPLB
ENSG00000065534.14	MYLK
ENSG00000163785.8	RYK
ENSG00000201413.1	RNA5SP141
ENSG00000158163.10	DZIP1L
ENSG00000118017.3	A4GNT
ENSG00000114120.7	SLC25A36
ENSG00000114125.9	RNF7
ENSG00000188313.8	PLSCR1
ENSG00000163755.4	HPS3
ENSG00000169908.6	TM4SF1
ENSG00000169903.6	TM4SF4
ENSG00000152601.13	MBNL1
ENSG00000174928.11	C3orf33
ENSG00000197415.7	VEPH1
ENSG00000151967.14	SCHIP1
ENSG00000234851.3	RP11-3P17.3
ENSG00000085276.13	MECOM
ENSG00000213178.3	RP11-641D5.1
ENSG00000085274.11	MYNN
ENSG00000163558.8	PRKCI
ENSG00000136603.9	SKIL
ENSG00000075651.11	PLD1
ENSG00000114346.9	ECT2
ENSG00000172667.6	ZMAT3
ENSG00000058063.11	ATP11B
ENSG00000113790.6	EHHADH
ENSG00000152492.9	CCDC50
ENSG00000114279.9	FGF12
ENSG00000180611.6	MB21D2
ENSG00000127249.10	ATP13A4
ENSG00000229155.1	RP11-528A4.2
ENSG00000114315.3	HES1
ENSG00000173950.11	XXYLT1
ENSG00000125388.15	GRK4
ENSG00000184160.6	ADRA2C
ENSG00000163993.6	S100P
ENSG00000173013.4	CCDC96
ENSG00000196526.6	AFAP1
ENSG00000163995.14	ABLIM2
ENSG00000125089.12	SH3TC1
ENSG00000048342.11	CC2D2A
ENSG00000185774.10	KCNIP4
ENSG00000109819.4	PPARGC1A
ENSG00000109606.8	DHX15
ENSG00000163394.5	CCKAR
ENSG00000169851.11	PCDH7
ENSG00000154274.10	C4orf19
ENSG00000065882.11	TBC1D1
ENSG00000109787.8	KLF3
ENSG00000163683.7	SMIM14
ENSG00000163694.10	RBM47
ENSG00000145246.9	ATP10D
ENSG00000109189.8	USP46
ENSG00000184178.11	SCFD2
ENSG00000238541.1	snoU13
ENSG00000173542.4	MOB1B
ENSG00000145321.8	GC
ENSG00000163739.4	CXCL1
ENSG00000163737.3	PF4
ENSG00000272414.1	FAM47E
ENSG00000186212.2	SOWAHB
ENSG00000138759.13	FRAS1
ENSG00000163297.12	ANTXR2
ENSG00000138670.12	RASGEF1B
ENSG00000163312.6	HELQ
ENSG00000163322.9	FAM175A
ENSG00000163623.5	NKX6-1
ENSG00000185477.4	GPRIN3
ENSG00000145335.11	SNCA
ENSG00000138696.6	BMPR1B
ENSG00000182168.10	UNC5C
ENSG00000271474.1	RP11-710C12.1
ENSG00000138801.4	PAPSS1
ENSG00000138735.11	PDE5A
ENSG00000085871.4	MGST2
ENSG00000196782.8	MAML3
ENSG00000153130.13	SCOC
ENSG00000170185.5	USP38
ENSG00000109756.4	RAPGEF2
ENSG00000198498.5	TMA16
ENSG00000164104.7	HMGB2
ENSG00000038002.4	AGA
ENSG00000177822.3	AC108142.1
ENSG00000154556.13	SORBS2
ENSG00000145476.11	CYP4V2
ENSG00000083857.9	FAT1
ENSG00000145494.7	NDUFS6
ENSG00000145536.11	ADAMTS16
ENSG00000164151.7	KIAA0947
ENSG00000215218.3	UBE2QL1
ENSG00000169862.14	CTNND2
ENSG00000038382.13	TRIO
ENSG00000145555.10	MYO10
ENSG00000145526.7	CDH18
ENSG00000040731.6	CDH10
ENSG00000113361.8	CDH6
ENSG00000039560.9	RAI14
ENSG00000113494.12	PRLR
ENSG00000152582.8	SPEF2
ENSG00000152611.7	CAPSL
ENSG00000113594.5	LIFR
ENSG00000164294.9	GPX8
ENSG00000062194.11	GPBP1
ENSG00000145632.10	PLK2
ENSG00000130449.5	ZSWIM6
ENSG00000164197.7	RNF180
ENSG00000153914.11	SREK1
ENSG00000069020.14	MAST4
ENSG00000145675.10	PIK3R1
ENSG00000131844.11	MCCC2
ENSG00000113048.12	MRPS27
ENSG00000164338.5	UTP15
ENSG00000049860.9	HEXB
ENSG00000176928.4	GCNT4
ENSG00000250320.1	CTD-2269F5.1
ENSG00000153140.4	CETN3
ENSG00000164199.11	GPR98
ENSG00000113369.4	ARRDC3
ENSG00000237187.4	NR2F1-AS1
ENSG00000118985.10	ELL2
ENSG00000175426.6	PCSK1
ENSG00000181751.5	C5orf30
ENSG00000112874.5	NUDT12
ENSG00000184349.8	EFNA5
ENSG00000198961.5	PJA2
ENSG00000047188.11	YTHDC2
ENSG00000092421.12	SEMA6A
ENSG00000168916.11	ZNF608
ENSG00000155324.5	GRAMD3
ENSG00000164904.11	ALDH7A1
ENSG00000072682.14	P4HA2
ENSG00000113615.8	SEC24A
ENSG00000120725.8	SIL1
ENSG00000113068.5	PFDN1
ENSG00000183775.6	KCTD16
ENSG00000113649.7	TCERG1
ENSG00000145907.10	G3BP1
ENSG00000170624.9	SGCD
ENSG00000155868.7	MED7
ENSG00000244331.1	CTB-47B8.1
ENSG00000145860.7	RNF145
ENSG00000038274.12	MAT2B
ENSG00000229119.3	CTB-63M22.1
ENSG00000184347.10	SLIT3
ENSG00000040275.12	SPDL1
ENSG00000174705.7	SH3PXD2B
ENSG00000113719.11	ERGIC1
ENSG00000037241.3	RPL26L1
ENSG00000145919.6	BOD1
ENSG00000169223.10	LMAN2
ENSG00000161021.7	MAML1
ENSG00000112685.9	EXOC2
ENSG00000250903.4	GMDS-AS1
ENSG00000021355.8	SERPINB1
ENSG00000124570.13	SERPINB6
ENSG00000198721.8	ECI2
ENSG00000124787.9	RPP40
ENSG00000212802.3	RPL15P3
ENSG00000112149.5	CD83
ENSG00000008083.9	JARID2
ENSG00000124788.13	ATXN1
ENSG00000229931.1	RP1-151F17.1
ENSG00000272341.1	RP1-151F17.2
ENSG00000124795.10	DEK
ENSG00000145996.7	CDKAL1
ENSG00000222515.1	RN7SKP240
ENSG00000079689.9	SCGN
ENSG00000232040.2	SCAND3
ENSG00000030110.8	BAK1
ENSG00000270800.1	RPS10-NUDT3
ENSG00000272288.1	RP11-140K17.3
ENSG00000064999.12	ANKS1A
ENSG00000146197.7	SCUBE3
ENSG00000164627.13	KIF6
ENSG00000234753.1	RP11-328M4.2
ENSG00000124659.5	TBCC
ENSG00000096080.7	MRPS18A
ENSG00000001561.6	ENPP4
ENSG00000146072.6	TNFRSF21
ENSG00000146085.7	MUT
ENSG00000012660.9	ELOVL5
ENSG00000137269.10	LRRC1
ENSG00000168143.8	FAM83B
ENSG00000119899.11	SLC17A5
ENSG00000146243.9	IRAK1BP1
ENSG00000198478.6	SH3BGRL2
ENSG00000135318.7	NT5E
ENSG00000118432.11	CNR1
ENSG00000112234.4	FBXL4
ENSG00000112249.9	ASCC3
ENSG00000085382.7	HACE1
ENSG00000130348.7	QRSL1
ENSG00000130349.5	C6orf203
ENSG00000164494.7	PDSS2
ENSG00000118690.8	ARMC2
ENSG00000053328.8	METTL24
ENSG00000219773.1	RP11-506B6.3
ENSG00000155130.5	MARCKS
ENSG00000047932.9	GOPC
ENSG00000111885.5	MAN1A1
ENSG00000172594.8	SMPDL3A
ENSG00000118507.11	AKAP7
ENSG00000112339.10	HBS1L
ENSG00000118503.10	TNFAIP3
ENSG00000112379.8	KIAA1244
ENSG00000051620.6	HEBP2
ENSG00000135540.7	NHSL1
ENSG00000010818.4	HIVEP2
ENSG00000146416.12	AIG1
ENSG00000112419.10	PHACTR2
ENSG00000164506.10	STXBP5
ENSG00000227681.1	RP11-307P5.1
ENSG00000111961.12	SASH1
ENSG00000207345.1	RNU6-1222P
ENSG00000120278.10	PLEKHG1
ENSG00000131018.18	SYNE1
ENSG00000078269.9	SYNJ2
ENSG00000026652.9	AGPAT4
ENSG00000198818.5	SFT2D1
ENSG00000198221.7	MLLT4-AS1
ENSG00000164488.7	DACT2
ENSG00000229214.1	LINC00242
ENSG00000146540.10	C7orf50
ENSG00000106012.13	IQCE
ENSG00000198286.5	CARD11
ENSG00000236708.1	AC073316.1
ENSG00000005108.11	THSD7A
ENSG00000006468.9	ETV1
ENSG00000105849.5	TWISTNB
ENSG00000270933.1	CTD-2227E11.1
ENSG00000225792.1	AC004540.4
ENSG00000105996.5	HOXA2
ENSG00000253552.3	HOXA-AS2
ENSG00000106049.4	HIBADH
ENSG00000176532.3	PRR15
ENSG00000106125.14	FAM188B
ENSG00000106355.5	LSM5
ENSG00000122643.14	NT5C3A
ENSG00000155849.11	ELMO1
ENSG00000164543.5	STK17A
ENSG00000015676.13	NUDCD3
ENSG00000105953.10	OGDH
ENSG00000136273.7	HUS1
ENSG00000183696.9	UPP1
ENSG00000106078.13	COBL
ENSG00000235475.1	RP11-166O4.5
ENSG00000254184.3	TYW1B
ENSG00000106077.14	ABHD11
ENSG00000049541.6	RFC2
ENSG00000186088.11	GSAP
ENSG00000164659.10	KIAA1324L
ENSG00000223969.1	AC002456.2
ENSG00000004799.7	PDK4
ENSG00000004864.9	SLC25A13
ENSG00000272782.1	RP4-607J23.2
ENSG00000106351.8	AGFG2
ENSG00000146828.13	SLC12A9
ENSG00000161040.12	FBXL13
ENSG00000091140.8	DLD
ENSG00000179603.13	GRM8
ENSG00000128594.3	LRRC4
ENSG00000186591.7	UBE2H
ENSG00000273297.1	RP11-38M8.1
ENSG00000146856.10	AGBL3
ENSG00000267697.1	LUZP6
ENSG00000182158.10	CREB3L2
ENSG00000059377.11	TBXAS1
ENSG00000146955.6	RAB19
ENSG00000090263.11	MRPS33
ENSG00000257743.4	RP11-1220K2.2
ENSG00000170265.7	ZNF282
ENSG00000239911.1	PRKAG2-AS1
ENSG00000157212.14	PAXIP1
ENSG00000130675.10	MNX1
ENSG00000155093.13	PTPRN2
ENSG00000146918.15	NCAPG2
ENSG00000147364.12	FBXO25
ENSG00000182372.6	CLN8
ENSG00000079459.8	FDFT1
ENSG00000164733.16	CTSB
ENSG00000129422.9	MTUS1
ENSG00000104611.7	SH2D4A
ENSG00000147408.10	CSGALNACT1
ENSG00000147454.9	SLC25A37
ENSG00000134014.12	ELP3
ENSG00000012232.4	EXTL3
ENSG00000133872.9	TMEM66
ENSG00000157110.11	RBPMS
ENSG00000197265.4	GTF2E2
ENSG00000253414.2	RP11-150O12.6
ENSG00000183779.5	ZNF703
ENSG00000176907.3	C8orf4
ENSG00000165066.11	NKX6-3
ENSG00000168575.5	SLC20A2
ENSG00000176209.7	SMIM19
ENSG00000131931.4	THAP1
ENSG00000169139.7	UBE2V2
ENSG00000168300.9	PCMTD1
ENSG00000147488.7	ST18
ENSG00000137547.4	MRPL15
ENSG00000169122.7	FAM110B
ENSG00000178538.5	CA8
ENSG00000171316.7	CHD7
ENSG00000121022.9	COPS5
ENSG00000165084.11	C8orf34
ENSG00000137573.9	SULF1
ENSG00000147592.4	LACTB2
ENSG00000260838.2	RP11-531A24.3
ENSG00000147586.5	MRPS28
ENSG00000164684.9	ZNF704
ENSG00000164951.11	PDP1
ENSG00000253878.1	RP11-347C18.3
ENSG00000034677.7	RNF19A
ENSG00000186106.7	ANKRD46
ENSG00000070756.9	PABPC1
ENSG00000120963.7	ZNF706
ENSG00000083307.6	GRHL2
ENSG00000104490.13	NCALD
ENSG00000164754.8	RAD21
ENSG00000254343.2	RP11-760H22.2
ENSG00000176853.11	FAM91A1
ENSG00000271975.1	RP11-383J24.6
ENSG00000136997.10	MYC
ENSG00000153317.10	ASAP1
ENSG00000008513.10	ST3GAL1
ENSG00000259820.1	AC083843.1
ENSG00000131773.9	KHDRBS3
ENSG00000147724.7	FAM135B
ENSG00000176956.8	LY6H
ENSG00000198169.4	ZNF251
ENSG00000106688.7	SLC1A1
ENSG00000137038.7	TMEM261
ENSG00000153714.5	LURAP1L
ENSG00000164946.15	FREM1
ENSG00000173068.13	BNC2
ENSG00000178031.11	ADAMTSL1
ENSG00000147872.5	PLIN2
ENSG00000184995.6	IFNE
ENSG00000122729.14	ACO1
ENSG00000198722.8	UNC13B
ENSG00000198853.7	RUSC2
ENSG00000107338.8	SHB
ENSG00000137124.6	ALDH1B1
ENSG00000188647.8	PTAR1
ENSG00000236060.2	HSPB1P1
ENSG00000135002.7	RFK
ENSG00000106772.13	PRUNE2
ENSG00000240979.1	RP11-79D8.2
ENSG00000251752.1	RNU4-29P
ENSG00000135049.11	AGTPBP1
ENSG00000135052.12	GOLM1
ENSG00000269994.1	RP11-276H19.2
ENSG00000196730.8	DAPK1
ENSG00000148090.7	AUH
ENSG00000165238.12	WNK2
ENSG00000197724.6	PHF2
ENSG00000148120.10	C9orf3
ENSG00000213761.4	MT1P1
ENSG00000130958.7	SLC35D2
ENSG00000130956.9	HABP4
ENSG00000196116.6	TDRD7
ENSG00000136842.9	TMOD1
ENSG00000227269.1	RP11-96L7.2
ENSG00000136783.9	NIPSNAP3A
ENSG00000119318.8	RAD23B
ENSG00000106771.8	TMEM245
ENSG00000106853.12	PTGR1
ENSG00000106868.12	SUSD1
ENSG00000148218.11	ALAD
ENSG00000106927.7	AMBP
ENSG00000041982.10	TNC
ENSG00000175764.10	TTLL11
ENSG00000148204.7	CRB2
ENSG00000224842.2	RP11-123K19.1
ENSG00000136944.13	LMX1B
ENSG00000095370.15	SH2D3C
ENSG00000167106.7	FAM102A
ENSG00000160563.9	MED27
ENSG00000235106.4	LINC00094
ENSG00000165661.11	QSOX2
ENSG00000238824.1	snoU13
ENSG00000188747.4	NOXA1
ENSG00000056998.14	GYG2
ENSG00000004848.6	ARX
ENSG00000157625.11	TAB3
ENSG00000102226.5	USP11
ENSG00000222810.1	RNU2-68P
ENSG00000102158.15	MAGT1
ENSG00000185222.7	WBP5
ENSG00000147224.6	PRPS1
ENSG00000101842.9	VSIG1
ENSG00000101938.10	CHRDL1
ENSG00000102024.13	PLS3
ENSG00000158290.12	CUL4B
ENSG00000102034.12	ELF4
ENSG00000156504.12	FAM122B
ENSG00000182195.6	LDOC1
ENSG00000013619.9	MAMLD1
ENSG00000130829.13	DUSP9
