# Supplementary material for: Sequence logic at enhancers governs a dual mechanism of endodermal organ fate induction by FOXA pioneer factors
Source: Nat Commun. 2021 Nov 17;12:6636. doi: 10.1038/s41467-021-26950-0 (PMC8599738; doi:10.1038/s41467-021-26950-0)
Supplement: Supplementary file 13 — Dataset 10 [file 41467_2021_26950_MOESM13_ESM.xlsx]

## Sheet:  
Supplementary Data 10. Enriched gene ontology terms of genes associated with class I compared to class II pancreatic enhancers. Enrichment was determined using Metascape.
GroupID	Category	Term	Description	LogP	Log(q-value)	InTerm_InList	Genes	Symbols
1_Summary	Reactome Gene Sets	R-HSA-9006934	Signaling by Receptor Tyrosine Kinases	-4.31223	0	25/37	14,102,1845,2263,3480,3630,3643,3688,3914,3925,5770,5867,5899,6461,6696,7073,8038,8829,9844,10810,23767,26018,51606,79109,284217	AAMP,ADAM10,DUSP3,FGFR2,IGF1R,INS,INSR,ITGB1,LAMB3,STMN1,PTPN1,RAB4A,RALB,SHB,SPP1,TIAL1,ADAM12,NRP1,ELMO1,WASF3,FLRT3,LRIG1,ATP6V1H,MAPKAP1,LAMA1
1_Member	Reactome Gene Sets	R-HSA-9006934	Signaling by Receptor Tyrosine Kinases	-4.31223	0	25/37	14,102,1845,2263,3480,3630,3643,3688,3914,3925,5770,5867,5899,6461,6696,7073,8038,8829,9844,10810,23767,26018,51606,79109,284217	AAMP,ADAM10,DUSP3,FGFR2,IGF1R,INS,INSR,ITGB1,LAMB3,STMN1,PTPN1,RAB4A,RALB,SHB,SPP1,TIAL1,ADAM12,NRP1,ELMO1,WASF3,FLRT3,LRIG1,ATP6V1H,MAPKAP1,LAMA1
1_Member	Reactome Gene Sets	R-HSA-6806834	Signaling by MET	-2.03807	0	6/7	3688,3914,5770,5867,26018,284217	ITGB1,LAMB3,PTPN1,RAB4A,LRIG1,LAMA1
2_Summary	GO Biological Processes	GO:0043086	negative regulation of catalytic activity	-3.49538	0	32/55	2,12,351,399,1845,2587,2950,3170,3630,4040,4041,5104,5276,5305,5770,5799,6653,8826,9232,9749,10972,11116,11122,11221,23677,54206,54920,54984,55742,94274,159090,283120	A2M,SERPINA3,APP,RHOH,DUSP3,GALR1,GSTP1,FOXA2,INS,LRP6,LRP5,SERPINA5,SERPINI2,PIP4K2A,PTPN1,PTPRN2,SORL1,IQGAP1,PTTG1,PHACTR2,TMED10,CEP43,PTPRT,DUSP10,SH3BP4,ERRFI1,DUS2,PINX1,PARVA,PPP1R14A,PABIR2,H19
2_Member	GO Biological Processes	GO:0043086	negative regulation of catalytic activity	-3.49538	0	32/55	2,12,351,399,1845,2587,2950,3170,3630,4040,4041,5104,5276,5305,5770,5799,6653,8826,9232,9749,10972,11116,11122,11221,23677,54206,54920,54984,55742,94274,159090,283120	A2M,SERPINA3,APP,RHOH,DUSP3,GALR1,GSTP1,FOXA2,INS,LRP6,LRP5,SERPINA5,SERPINI2,PIP4K2A,PTPN1,PTPRN2,SORL1,IQGAP1,PTTG1,PHACTR2,TMED10,CEP43,PTPRT,DUSP10,SH3BP4,ERRFI1,DUS2,PINX1,PARVA,PPP1R14A,PABIR2,H19
2_Member	GO Biological Processes	GO:0033673	negative regulation of kinase activity	-2.2074	0	12/18	1845,2950,3170,4040,4041,5305,5770,6653,11116,11122,11221,54206	DUSP3,GSTP1,FOXA2,LRP6,LRP5,PIP4K2A,PTPN1,SORL1,CEP43,PTPRT,DUSP10,ERRFI1
3_Summary	GO Biological Processes	GO:1902532	negative regulation of intracellular signal transduction	-3.31387	0	27/45	399,598,1191,1845,1852,2950,3480,3630,3651,3688,3925,5770,6653,7088,7114,7957,9231,10010,11221,23171,23251,23677,54206,59338,65268,79109,114804	RHOH,BCL2L1,CLU,DUSP3,DUSP9,GSTP1,IGF1R,INS,PDX1,ITGB1,STMN1,PTPN1,SORL1,TLE1,TMSB4X,EPM2A,DLG5,TANK,DUSP10,GPD1L,MINAR1,SH3BP4,ERRFI1,PLEKHA1,WNK2,MAPKAP1,RNF157
3_Member	GO Biological Processes	GO:1902532	negative regulation of intracellular signal transduction	-3.31387	0	27/45	399,598,1191,1845,1852,2950,3480,3630,3651,3688,3925,5770,6653,7088,7114,7957,9231,10010,11221,23171,23251,23677,54206,59338,65268,79109,114804	RHOH,BCL2L1,CLU,DUSP3,DUSP9,GSTP1,IGF1R,INS,PDX1,ITGB1,STMN1,PTPN1,SORL1,TLE1,TMSB4X,EPM2A,DLG5,TANK,DUSP10,GPD1L,MINAR1,SH3BP4,ERRFI1,PLEKHA1,WNK2,MAPKAP1,RNF157
4_Summary	GO Biological Processes	GO:0016236	macroautophagy	-3.23463	0	13/17	5305,5768,5899,6885,7957,9821,11178,23265,23376,26353,51606,93343,339122	PIP4K2A,QSOX1,RALB,MAP3K7,EPM2A,RB1CC1,LZTS1,EXOC7,UFL1,HSPB8,ATP6V1H,MVB12A,RAB43
4_Member	GO Biological Processes	GO:0016236	macroautophagy	-3.23463	0	13/17	5305,5768,5899,6885,7957,9821,11178,23265,23376,26353,51606,93343,339122	PIP4K2A,QSOX1,RALB,MAP3K7,EPM2A,RB1CC1,LZTS1,EXOC7,UFL1,HSPB8,ATP6V1H,MVB12A,RAB43
4_Member	GO Biological Processes	GO:0016241	regulation of macroautophagy	-2.68642	0	9/11	5305,5768,5899,6885,7957,11178,23265,26353,51606	PIP4K2A,QSOX1,RALB,MAP3K7,EPM2A,LZTS1,EXOC7,HSPB8,ATP6V1H
5_Summary	Canonical Pathways	M71	PID ILK PATHWAY	-2.72873	0	6/6	595,3725,7145,8826,55742,94274	CCND1,JUN,TNS1,IQGAP1,PARVA,PPP1R14A
5_Member	Canonical Pathways	M71	PID ILK PATHWAY	-2.72873	0	6/6	595,3725,7145,8826,55742,94274	CCND1,JUN,TNS1,IQGAP1,PARVA,PPP1R14A
6_Summary	GO Biological Processes	GO:0045446	endothelial cell differentiation	-2.68642	0	9/11	182,694,3516,5629,7716,8829,9076,9414,23236	JAG1,BTG1,RBPJ,PROX1,VEZF1,NRP1,CLDN1,TJP2,PLCB1
6_Member	GO Biological Processes	GO:0045446	endothelial cell differentiation	-2.68642	0	9/11	182,694,3516,5629,7716,8829,9076,9414,23236	JAG1,BTG1,RBPJ,PROX1,VEZF1,NRP1,CLDN1,TJP2,PLCB1
6_Member	GO Biological Processes	GO:0003158	endothelium development	-2.24568	0	9/12	182,694,3516,5629,7716,8829,9076,9414,23236	JAG1,BTG1,RBPJ,PROX1,VEZF1,NRP1,CLDN1,TJP2,PLCB1
7_Summary	GO Biological Processes	GO:0008360	regulation of cell shape	-2.68642	0	9/11	390,399,5361,10154,10810,25805,55742,57381,57619	RND3,RHOH,PLXNA1,PLXNC1,WASF3,BAMBI,PARVA,RHOJ,SHROOM3
7_Member	GO Biological Processes	GO:0008360	regulation of cell shape	-2.68642	0	9/11	390,399,5361,10154,10810,25805,55742,57381,57619	RND3,RHOH,PLXNA1,PLXNC1,WASF3,BAMBI,PARVA,RHOJ,SHROOM3
8_Summary	WikiPathways	WP481	Insulin signaling	-2.59623	0	10/13	1326,2309,3480,3643,3725,5770,5867,6885,9882,57381,3630,23265,79109	MAP3K8,FOXO3,IGF1R,INSR,JUN,PTPN1,RAB4A,MAP3K7,TBC1D4,RHOJ,INS,EXOC7,MAPKAP1
8_Member	WikiPathways	WP481	Insulin signaling	-2.59623	0	10/13	1326,2309,3480,3643,3725,5770,5867,6885,9882,57381	MAP3K8,FOXO3,IGF1R,INSR,JUN,PTPN1,RAB4A,MAP3K7,TBC1D4,RHOJ
8_Member	WikiPathways	WP3915	Angiopoietin-like protein 8 regulatory pathway	-2.3108	0	8/10	1326,2309,3630,3643,5770,6885,23265,79109	MAP3K8,FOXO3,INS,INSR,PTPN1,MAP3K7,EXOC7,MAPKAP1
9_Summary	GO Biological Processes	GO:0090303	positive regulation of wound healing	-2.44069	0	7/8	3688,4638,6239,7056,9076,22875,55612	ITGB1,MYLK,RREB1,THBD,CLDN1,ENPP4,FERMT1
9_Member	GO Biological Processes	GO:0090303	positive regulation of wound healing	-2.44069	0	7/8	3688,4638,6239,7056,9076,22875,55612	ITGB1,MYLK,RREB1,THBD,CLDN1,ENPP4,FERMT1
9_Member	GO Biological Processes	GO:1903036	positive regulation of response to wounding	-2.44069	0	7/8	3688,4638,6239,7056,9076,22875,55612	ITGB1,MYLK,RREB1,THBD,CLDN1,ENPP4,FERMT1
10_Summary	GO Biological Processes	GO:0008286	insulin receptor signaling pathway	-2.44069	0	7/8	3480,3630,3643,5166,5305,5770,6653,15,182,351,688,694,2309,2950,4040,4041,5860,6775,8826,9882,51141,54206,55667	IGF1R,INS,INSR,PDK4,PIP4K2A,PTPN1,SORL1,AANAT,JAG1,APP,KLF5,BTG1,FOXO3,GSTP1,LRP6,LRP5,QDPR,STAT4,IQGAP1,TBC1D4,INSIG2,ERRFI1,DENND4C
10_Member	GO Biological Processes	GO:0008286	insulin receptor signaling pathway	-2.44069	0	7/8	3480,3630,3643,5166,5305,5770,6653	IGF1R,INS,INSR,PDK4,PIP4K2A,PTPN1,SORL1
10_Member	GO Biological Processes	GO:1901652	response to peptide	-2.3562	0	23/41	15,182,351,688,694,2309,2950,3480,3630,3643,4040,4041,5166,5305,5770,5860,6653,6775,8826,9882,51141,54206,55667	AANAT,JAG1,APP,KLF5,BTG1,FOXO3,GSTP1,IGF1R,INS,INSR,LRP6,LRP5,PDK4,PIP4K2A,PTPN1,QDPR,SORL1,STAT4,IQGAP1,TBC1D4,INSIG2,ERRFI1,DENND4C
11_Summary	Canonical Pathways	M70	PID PS1 PATHWAY	-2.3108	0	8/10	102,595,3516,3725,4040,6885,7088,10023,351,2309	ADAM10,CCND1,RBPJ,JUN,LRP6,MAP3K7,TLE1,FRAT1,APP,FOXO3
11_Member	Canonical Pathways	M70	PID PS1 PATHWAY	-2.3108	0	8/10	102,595,3516,3725,4040,6885,7088,10023	ADAM10,CCND1,RBPJ,JUN,LRP6,MAP3K7,TLE1,FRAT1
11_Member	WikiPathways	WP3286	Copper homeostasis	-2.27235	0	5/5	102,351,595,2309,3725	ADAM10,APP,CCND1,FOXO3,JUN
12_Summary	GO Biological Processes	GO:0038127	ERBB signaling pathway	-2.3108	0	8/10	1845,3516,8826,8895,54206,64762,89853,93343	DUSP3,RBPJ,IQGAP1,CPNE3,ERRFI1,GAREM1,MVB12B,MVB12A
12_Member	GO Biological Processes	GO:0038127	ERBB signaling pathway	-2.3108	0	8/10	1845,3516,8826,8895,54206,64762,89853,93343	DUSP3,RBPJ,IQGAP1,CPNE3,ERRFI1,GAREM1,MVB12B,MVB12A
12_Member	GO Biological Processes	GO:1901184	regulation of ERBB signaling pathway	-2.27235	0	5/5	1845,3516,54206,89853,93343	DUSP3,RBPJ,ERRFI1,MVB12B,MVB12A
13_Summary	GO Biological Processes	GO:0032507	maintenance of protein location in cell	-2.27235	0	5/5	288,6653,7114,23345,51141	ANK3,SORL1,TMSB4X,SYNE1,INSIG2
13_Member	GO Biological Processes	GO:0032507	maintenance of protein location in cell	-2.27235	0	5/5	288,6653,7114,23345,51141	ANK3,SORL1,TMSB4X,SYNE1,INSIG2
14_Summary	WikiPathways	WP2572	Primary focal segmental glomerulosclerosis (FSGS)	-2.24568	0	9/12	182,3688,4010,4040,4041,7402,9076,55742,84063	JAG1,ITGB1,LMX1B,LRP6,LRP5,UTRN,CLDN1,PARVA,KIRREL2
14_Member	WikiPathways	WP2572	Primary focal segmental glomerulosclerosis (FSGS)	-2.24568	0	9/12	182,3688,4010,4040,4041,7402,9076,55742,84063	JAG1,ITGB1,LMX1B,LRP6,LRP5,UTRN,CLDN1,PARVA,KIRREL2
15_Summary	GO Biological Processes	GO:2000649	regulation of sodium ion transmembrane transporter activity	-2.03807	0	6/7	288,481,7402,23171,65268,130497	ANK3,ATP1B1,UTRN,GPD1L,WNK2,OSR1
15_Member	GO Biological Processes	GO:2000649	regulation of sodium ion transmembrane transporter activity	-2.03807	0	6/7	288,481,7402,23171,65268,130497	ANK3,ATP1B1,UTRN,GPD1L,WNK2,OSR1
16_Summary	GO Biological Processes	GO:0035272	exocrine system development	-2.03807	0	6/7	2263,3651,5361,8829,256297,284217	FGFR2,PDX1,PLXNA1,NRP1,PTF1A,LAMA1
16_Member	GO Biological Processes	GO:0035272	exocrine system development	-2.03807	0	6/7	2263,3651,5361,8829,256297,284217	FGFR2,PDX1,PLXNA1,NRP1,PTF1A,LAMA1
17_Summary	Reactome Gene Sets	R-HSA-9013424	RHOV GTPase cycle	-2.03807	0	6/7	6711,8826,9231,9352,55789,84612	SPTBN1,IQGAP1,DLG5,TXNL1,DEPDC1B,PARD6B
17_Member	Reactome Gene Sets	R-HSA-9013424	RHOV GTPase cycle	-2.03807	0	6/7	6711,8826,9231,9352,55789,84612	SPTBN1,IQGAP1,DLG5,TXNL1,DEPDC1B,PARD6B
18_Summary	GO Biological Processes	GO:0045444	fat cell differentiation	-2.03103	0	15/25	182,595,688,862,3630,3914,4041,6239,7204,8091,11221,23236,63976,171023,222236	JAG1,CCND1,KLF5,RUNX1T1,INS,LAMB3,LRP5,RREB1,TRIO,HMGA2,DUSP10,PLCB1,PRDM16,ASXL1,NAPEPLD
18_Member	GO Biological Processes	GO:0045444	fat cell differentiation	-2.03103	0	15/25	182,595,688,862,3630,3914,4041,6239,7204,8091,11221,23236,63976,171023,222236	JAG1,CCND1,KLF5,RUNX1T1,INS,LAMB3,LRP5,RREB1,TRIO,HMGA2,DUSP10,PLCB1,PRDM16,ASXL1,NAPEPLD
