# Supplementary material for: Sequence logic at enhancers governs a dual mechanism of endodermal organ fate induction by FOXA pioneer factors
Source: Nat Commun. 2021 Nov 17;12:6636. doi: 10.1038/s41467-021-26950-0 (PMC8599738; doi:10.1038/s41467-021-26950-0)
Supplement: Supplementary file 14 — Dataset 11 [file 41467_2021_26950_MOESM14_ESM.xlsx]

## Sheet:  
Supplementary Data 11. De novo motifs enriched in class I pancreatic enhancers over class II pancreatic enhancers. Enriched binding motifs were determined using Fisher’s exact test, 1 sided, adjusted for multiple comparisons.
Rank	Motif	P-value	log P-pvalue	% of Targets	% of Background	STD(Bg STD)	Best Match/Details	* = Likely false positive
1	CGATTCAGACGTACGTACGTCTGAAGTCGCTAGACTGCTA	1e-59	-138.1	0.7291	0.3867	36.8bp (42.2bp)	FOXA1(Forkhead)/LNCAP-FOXA1-ChIP-Seq(GSE27824)/Homer(0.966)
2	TCAGCGATCTAGCTAGTCAGTCGACTGAATCGCGTATCAGCTGACTAG	1e-19	-45.79	0.0285	0.0009	58.9bp (22.2bp)	PB0124.1_Gabpa_2/Jaspar(0.598)
3	CTGAATGCAGCTACGTCATGATCGAGTCACGTACTGCAGTACTGATGC	1e-18	-42.08	0.0267	0.0013	59.3bp (0.0bp)	SD0002.1_at_AC_acceptor/Jaspar(0.730)
4	CGTAACGTACGTAGTCAGTCGTCACGTAATGCCAGTAGTC	1e-17	-41.28	0.0321	0.0019	55.3bp (44.5bp)	TEAD(TEA)/Fibroblast-PU.1-ChIP-Seq(Unpublished)/Homer(0.778)
5	CTGACTAGACTGGTCAATGCAGTCCGTACATGACTGCTGA	1e-17	-41.28	0.0321	0.002	57.3bp (38.7bp)	SPDEF(ETS)/VCaP-SPDEF-ChIP-Seq(SRA014231)/Homer(0.662)
6	ACTGACTGCTAGGTCACGATCTAGACTGAGCTATGCAGCTAGCTACGT	1e-16	-38.43	0.025	0.0006	50.3bp (0.0bp)	ZNF467(Zf)/HEK293-ZNF467.GFP-ChIP-Seq(GSE58341)/Homer(0.596)
7	GTCAGTACACGTAGTCCAGTACTGGTACGTCACAGTCTAGCGTACGAT	1e-16	-38.43	0.025	0.001	48.1bp (27.7bp)	Zic(Zf)/Cerebellum-ZIC1.2-ChIP-Seq(GSE60731)/Homer(0.642)
8	CTAGGTCACGATCTAGCATGATCGATGCCGATTAGCGCTA	1e-16	-37.59	0.0642	0.0115	58.3bp (63.8bp)	PB0057.1_Rxra_1/Jaspar(0.696)
9	CTGACGTAAGTCCAGTCTGACGTAAGTCCGTAAGTCCGTA	1e-16	-37.2	0.0374	0.0035	47.4bp (14.7bp)	PB0119.1_Foxa2_2/Jaspar(0.710)
10	TAGCAGCTACGTCGTACGATGTACCGATACTGCATGCTAGTCGACGAT	1e-16	-37.2	0.0374	0.0034	41.8bp (65.5bp)	Gata1(Zf)/K562-GATA1-ChIP-Seq(GSE18829)/Homer(0.831)
11	ACTGCTAGGACTCGTACGTACGTAATCGCGATAGTCAGTC	1e-15	-34.86	0.0232	0	65.0bp (0.0bp)	PB0134.1_Hnf4a_2/Jaspar(0.732)
12	ATCGACGTTACGACTGTGACCATGCGATTGAC	1e-14	-34.35	0.0321	0.0023	58.2bp (10.0bp)	CREB1/MA0018.2/Jaspar(0.705)
13	ACGTAGTCATGCCTGAACTGACGTCGTATAGC	1e-14	-34	0.0713	0.0157	53.8bp (50.7bp)	PB0152.1_Nkx3-1_2/Jaspar(0.644)
14	CGTATCAGTCGAAGTCGACTAGTCAGCTTGCATGACCAGTCATGTACG	1e-13	-31.62	0.0303	0.0023	43.9bp (25.0bp)	PB0203.1_Zfp691_2/Jaspar(0.573)
15	ACGTCATGATCGCGTACTAGCGTAACGTCGTACGTAACTGCTAGCGTA	1e-13	-31.37	0.0214	0.0013	52.1bp (17.8bp)	Gata1/MA0035.3/Jaspar(0.816)
16	GACTGTACGATCGACTACTGTACGCGTACATGCTAGGTACGCTACTAG	1e-12	-29.08	0.0642	0.0147	54.2bp (58.5bp)	PB0158.1_Rfx3_2/Jaspar(0.624)
17	AGTCCGTAGACTCGATAGTCCTAGGTACAGTC	1e-12	-28.94	0.0285	0.0028	50.8bp (36.6bp)	PB0143.1_Klf7_2/Jaspar(0.693)
18	ACGTAGTCAGTCACGTCTGACGTAACGTACGT	1e-12	-28.65	0.0392	0.0057	54.5bp (49.2bp)	EN1/MA0027.2/Jaspar(0.776)
19	CGTAACTGCTAGCGTACTAGGTACCGATCGTACGTAAGTC	1e-12	-27.95	0.0196	0.0006	38.1bp (0.0bp)	Eomes(T-box)/H9-Eomes-ChIP-Seq(GSE26097)/Homer(0.598)
20	TACGGACTAGTCCGTACAGTACTGTACGATGCGATCGTCAGCATCTAG	1e-12	-27.95	0.0196	0.0009	44.3bp (0.0bp)	Nr5a2(NR)/mES-Nr5a2-ChIP-Seq(GSE19019)/Homer(0.673)
21	AGTCACGTACTGCGTACTGAACTGAGTCGCATCAGTACGTCGTAACTG	1e-12	-27.95	0.0196	0.0008	64.3bp (43.8bp)	POL008.1_DCE_S_I/Jaspar(0.645)
22	CGTAATCGACGTCATGATCGAGTCTGACTCAGCTGACGTA	1e-12	-27.68	0.0428	0.0066	59.7bp (40.9bp)	Nkx2.5(Homeobox)/HL1-Nkx2.5.biotin-ChIP-Seq(GSE21529)/Homer(0.677)
23 *	ATCGCGTAACTGGTACCGATCAGTCTAGGACTTGACCATG	1e-11	-26.22	0.0232	0.0021	48.1bp (76.3bp)	Nr2e3/MA0164.1/Jaspar(0.694)
24 *	TCAGCGTACGATATCGCGATATCGCGATACTGTACGGTAC	1e-10	-24.71	0.0285	0.0035	54.0bp (49.3bp)	PB0060.1_Smad3_1/Jaspar(0.725)
25 *	CGTAAGTCCGTAACGTACTGAGTCACGTACTGAGTCACTG	1e-10	-23.41	0.0214	0.0019	60.8bp (37.4bp)	PB0206.1_Zic2_2/Jaspar(0.800)
26 *	CGTAATCGATGCGATCGACTGCATCGTACATGTCAGGATC	1e-10	-23.41	0.0214	0.0021	65.1bp (31.6bp)	TFAP2C(var.2)/MA0814.1/Jaspar(0.845)
27 *	ACTGACGTACTGACTGCGTAACTGACTGACGT	1e-09	-21.4	0.016	0.0014	63.3bp (41.9bp)	ZNF354C/MA0130.1/Jaspar(0.790)
28 *	ATGCTGCACGATAGCTAGTCCGTACGATAGCTAGTCTCGA	1e-09	-20.97	0.0499	0.0127	44.7bp (48.2bp)	PB0028.1_Hbp1_1/Jaspar(0.879)
29 *	GTCAGTACCTAGTCAGGTCATCGATGACGCTATAGCGCTA	1e-09	-20.94	0.0303	0.0047	47.1bp (66.8bp)	AR-halfsite(NR)/LNCaP-AR-ChIP-Seq(GSE27824)/Homer(0.773)
30 *	GATCATCGATGCACGTACGTACGTAGTCACGTGCTACGTA	1e-08	-20.69	0.0196	0.0015	47.4bp (53.6bp)	PB0194.1_Zbtb12_2/Jaspar(0.684)
31 *	ATCGGATCGACTAGTCACTGCAGTAGTCAGTCGATCGACTCGTAGCAT	1e-08	-20.69	0.0196	0.0021	56.6bp (50.6bp)	PB0200.1_Zfp187_2/Jaspar(0.637)
32 *	ACTGAGTCCGTAAGTCATGCCGTACGTACGTA	1e-08	-19.4	0.0267	0.004	63.1bp (54.6bp)	PB0208.1_Zscan4_2/Jaspar(0.685)
33 *	TGACGATCGACTATGCGTCAATGCACTGTAGCGATCGATC	1e-07	-18.05	0.0178	0.0017	36.7bp (6.0bp)	SP3/MA0746.1/Jaspar(0.700)
34 *	AGTCCTGAACTGAGTCAGTCACTGGTACCTAGACTGCGTA	1e-07	-18.05	0.0178	0.0019	64.2bp (43.3bp)	POL010.1_DCE_S_III/Jaspar(0.627)
35 *	ATCGAGTCCGATGTCATAGCACTGGTACCGTA	1e-07	-16.84	0.0517	0.016	45.0bp (69.2bp)	GMEB2/MA0862.1/Jaspar(0.631)
36 *	CGTACGTAAGTCACTGACGTAGTCACGTAGTCCGTAACTG	1e-06	-15.51	0.016	0.0019	65.0bp (34.2bp)	MF0002.1_bZIP_CREB/G-box-like_subclass/Jaspar(0.592)
37 *	AGCTAGCTGATCGCTATAGCGTACACTGACGTAGTCGACTTGCACGAT	1e-06	-15.51	0.016	0.002	56.2bp (40.4bp)	POL002.1_INR/Jaspar(0.586)
38 *	ACGTGATCGTCAGACTAGCTAGCTAGCTAGTCGATCGATCGATCGCAT	1e-06	-15.51	0.016	0.002	26.6bp (19.1bp)	NFAT(RHD)/Jurkat-NFATC1-ChIP-Seq(Jolma_et_al.)/Homer(0.676)
39 *	GTACCGTATACGTCGAACTGTAGCCAGTATCGCATGTACGATGCGACT	1e-05	-13.78	0.0196	0.0036	46.3bp (62.0bp)	Tcf21(bHLH)/ArterySmoothMuscle-Tcf21-ChIP-Seq(GSE61369)/Homer(0.627)
40 *	AGTCAGCTACTGACTGAGTCAGTCACTGAGTC	1e-05	-13.08	0.0143	0.002	59.1bp (35.4bp)	HINFP/MA0131.2/Jaspar(0.605)
41 *	AGTCCGTAACGTACTGACTGCGTAACGTACGT	0.0001	-10.18	0.0143	0.0024	51.1bp (9.2bp)	Cux2(Homeobox)/Liver-Cux2-ChIP-Seq(GSE35985)/Homer(0.745)
