# Supplementary material for: Sequence logic at enhancers governs a dual mechanism of endodermal organ fate induction by FOXA pioneer factors
Source: Nat Commun. 2021 Nov 17;12:6636. doi: 10.1038/s41467-021-26950-0 (PMC8599738; doi:10.1038/s41467-021-26950-0)
Supplement: Supplementary file 15 — Dataset 12 [file 41467_2021_26950_MOESM15_ESM.xlsx]

## Sheet:  
Supplementary Data 12. De novo motifs enriched in class II pancreatic enhancers over class I pancreatic enhancers. Enriched binding motifs were determined using Fisher’s exact test, 1 sided, adjusted for multiple comparisons.
Rank	Motif	P-value	log P-pvalue	% of Targets	% of Background	STD(Bg STD)	Best Match/Details	* = Likely false positive
1	CTAGCGTACGTACGTAACGTAGTCCGTACGTAACGTCTGACGTACTGA	1e-64	-148.3	0.045	0.0034	42.6bp (8.3bp)	ONECUT3/MA0757.1/Jaspar(0.845)
2	CGTAGACTCTGAACTGTAGCGCTATGCATGACGTCATCGA	1e-60	-138.6	0.0429	0.0036	52.4bp (35.4bp)	Rfx5(HTH)/GM12878-Rfx5-ChIP-Seq(GSE31477)/Homer(0.763)
3	ATCGATGCCGATACTGCATGACTGAGCTGCATAGTCGTACGACTACGT	1e-58	-135.4	0.0422	0.0029	51.9bp (3.8bp)	PB0167.1_Sox13_2/Jaspar(0.577)
4	CGATCGATGTACGCTACGATACTGCGTACGATCGATGCTAGCATGCTA	1e-55	-127.4	0.0507	0.0053	51.1bp (26.7bp)	HNF1b(Homeobox)/PDAC-HNF1B-ChIP-Seq(GSE64557)/Homer(0.712)
5	ACGTACGTCGTACTAGCGATACTGTCGATAGCCGTACTAGGTCACGAT	1e-52	-121.8	0.057	0.0063	56.6bp (41.3bp)	PH0104.1_Meis2/Jaspar(0.727)
6	ACTGAGTCGATCGCTAAGCTACGTAGCTCGTAACGTATGC	1e-51	-119.6	0.0387	0.0031	58.0bp (14.9bp)	Hoxb4(Homeobox)/ES-Hoxb4-ChIP-Seq(GSE34014)/Homer(0.754)
7	CAGTACGTGCTAATGCCTGAACGTCGATAGTCACGTAGTC	1e-48	-111.5	0.0464	0.0048	58.9bp (37.9bp)	IRF1(IRF)/PBMC-IRF1-ChIP-Seq(GSE43036)/Homer(0.712)
8	CTGAATCGCAGTTAGCGTCACAGTACTGTACGCTGACATGTAGCGTCA	1e-46	-107.4	0.0359	0.0029	56.8bp (29.3bp)	ZNF415(Zf)/HEK293-ZNF415.GFP-ChIP-Seq(GSE58341)/Homer(0.670)
9	GACTAGTCCGATCTGACGATCTGACATGGCATCAGTTGCACTGAACGT	1e-44	-101.3	0.0345	0.003	56.5bp (0.0bp)	Lhx3/MA0135.1/Jaspar(0.699)
10	CTGACGTACTAGCAGTTGACGTCACGTACATGCAGTACGT	1e-43	-100.9	0.057	0.008	52.5bp (30.2bp)	Nr2e1/MA0676.1/Jaspar(0.818)
11	AGTCCGATACTGAGTCAGCTAGCTACGTACTGGACTCGATATCGGACT	1e-40	-93.73	0.0415	0.0051	56.3bp (29.6bp)	PB0061.1_Sox11_1/Jaspar(0.763)
12	CGATTGACCGTACGTACGATGCTAGTACGATCGTACGTACGCTATCGA	1e-40	-92.47	0.0324	0.0033	47.5bp (0.0bp)	Cux2(Homeobox)/Liver-Cux2-ChIP-Seq(GSE35985)/Homer(0.625)
13	TCGACAGTCGATCGTAAGTCCGATTGACGCTATGACGCAT	1e-37	-87.12	0.0577	0.0103	57.2bp (31.4bp)	Fra1(bZIP)/BT549-Fra1-ChIP-Seq(GSE46166)/Homer(0.751)
14	TAGCGATCGCATATGCCGATCTAGTACGGACTCAGTTACG	1e-36	-83.94	0.0387	0.0038	61.3bp (28.4bp)	Hand1::Tcf3/MA0092.1/Jaspar(0.655)
15	TCGACGATCTAGCGTAGATCGACTCAGTGTACCGTACAGT	1e-36	-83.94	0.0387	0.0051	55.9bp (4.3bp)	c-Jun-CRE(bZIP)/K562-cJun-ChIP-Seq(GSE31477)/Homer(0.866)
16	GCATCGTACGATAGCTACGTGTCACGTAGTACGACTTGAC	1e-36	-83.94	0.0387	0.0043	47.9bp (78.2bp)	PB0081.1_Tcf1_1/Jaspar(0.744)
17	CTAGTGCATGACGCTATGACGTCACAGTGCTACTGATGCA	1e-36	-83.81	0.0303	0.0034	60.1bp (34.7bp)	HOXB13(Homeobox)/ProstateTumor-HOXB13-ChIP-Seq(GSE56288)/Homer(0.675)
18	GTCAACGTGACTGCATACTGAGCTAGTCCGTACAGTCTAGACTGGATC	1e-36	-83.81	0.0303	0.0027	56.5bp (10.8bp)	PAX3:FKHR-fusion(Paired,Homeobox)/Rh4-PAX3:FKHR-ChIP-Seq(GSE19063)/Homer(0.795)
19	ACGTGCATTGACCGTAGACTAGTCGACTCAGTCATGATCG	1e-35	-80.7	0.0443	0.0056	53.9bp (17.7bp)	ZBTB18(Zf)/HEK293-ZBTB18.GFP-ChIP-Seq(GSE58341)/Homer(0.612)
20	AGTCACTGACTGACGTCGTAACGTACGTCGTA	1e-34	-78.56	0.0436	0.0069	51.3bp (39.3bp)	Pitx1(Homeobox)/Chicken-Pitx1-ChIP-Seq(GSE38910)/Homer(0.735)
21	CGTACGATTACGCGATACTGACGTCGTAGCATTGACGCAT	1e-33	-78.15	0.0289	0.0023	47.4bp (16.4bp)	Foxf1(Forkhead)/Lung-Foxf1-ChIP-Seq(GSE77951)/Homer(0.687)
22	ATCGACTGAGTCATGCACGTACGTATCGACTG	1e-33	-78.15	0.0289	0.0024	51.2bp (34.1bp)	Nr5a2(NR)/mES-Nr5a2-ChIP-Seq(GSE19019)/Homer(0.814)
23	CGATGCTAGCTAACGTCTGACGATACGTCTGAGCTAGATC	1e-31	-72.12	0.0352	0.0053	50.3bp (35.7bp)	Arid5a/MA0602.1/Jaspar(0.778)
24	GCTACGTATCGACGTAAGCTCGTATCAGCTGAAGTCACGT	1e-29	-66.88	0.045	0.0084	51.1bp (52.9bp)	MEF2C/MA0497.1/Jaspar(0.776)
25	CGTACAGTACTGGTCATCGACGATACTGACGTCGATACTG	1e-28	-65.28	0.0331	0.0048	47.4bp (20.8bp)	PB0178.1_Sox8_2/Jaspar(0.753)
26	CGTACGTACGTACGTACGTAATCGCGATACGT	1e-28	-64.68	0.0697	0.0182	55.6bp (54.9bp)	PB0192.1_Tcfap2e_2/Jaspar(0.684)
27	GCATATCGGCATCTAGCGATGTCAGTCACTGATCAGTAGCCGTATCAG	1e-26	-60.82	0.0317	0.0052	50.9bp (37.7bp)	Tbr1(T-box)/Cortex-Tbr1-ChIP-Seq(GSE71384)/Homer(0.551)
28	AGTCACTGGACTTCGAATGCCGTACGTACTGA	1e-25	-58.63	0.031	0.0047	53.2bp (44.4bp)	Sox4(HMG)/proB-Sox4-ChIP-Seq(GSE50066)/Homer(0.666)
29	CGTACATGGCATGCTAGCTAGCATACGTCGATCTAGGCTAGCATGATC	1e-24	-56.45	0.0303	0.0054	56.2bp (47.6bp)	Six1(Homeobox)/Myoblast-Six1-ChIP-Chip(GSE20150)/Homer(0.715)
30	ATCGGTCAACGTAGTCGACTGATCTGCAGCATCATGCGTAGTACCGTA	1e-19	-45.96	0.0267	0.0039	53.1bp (51.4bp)	MEIS1/MA0498.2/Jaspar(0.682)
31	CTAGCGTAACTGGATCGACTCAGTACGTACTG	1e-19	-45.96	0.0267	0.0046	58.3bp (12.1bp)	Nr2e3/MA0164.1/Jaspar(0.726)
32	GCATCGTAAGTCACGTAGTCCTGAACTGGTCA	1e-19	-45.81	0.045	0.0113	62.1bp (53.4bp)	Smad4(MAD)/ESC-SMAD4-ChIP-Seq(GSE29422)/Homer(0.615)
33	CGATCGATCTGAGCTAGTCATGCATGACGTACCGTACTAGTCAGGTAC	1e-19	-45.02	0.0317	0.0055	48.7bp (58.9bp)	Hand1::Tcf3/MA0092.1/Jaspar(0.579)
34	ACGTCGTACGTAAGTCCGTAACTGCTGACGTA	1e-19	-45.02	0.0317	0.0061	53.6bp (38.4bp)	Ets1-distal(ETS)/CD4+-PolII-ChIP-Seq(Barski_et_al.)/Homer(0.698)
35	CAGTGATCGACTCGATATCGGTACGCTATCGAGCATGCTACGATCATG	1e-18	-41.94	0.0253	0.0047	52.9bp (43.7bp)	Arid5a/MA0602.1/Jaspar(0.671)
36	CTAGCGATACTGATGCGCTATCGACATGATGCTGACCGTAGTCAGTAC	1e-18	-41.62	0.019	0.0032	46.2bp (22.6bp)	NFIX/MA0671.1/Jaspar(0.623)
37	GCATCGTACGTACGATTAGCGCTATGACGATCGCTAGCAT	1e-17	-40.76	0.0345	0.0076	51.9bp (55.7bp)	EVX1/MA0887.1/Jaspar(0.712)
38	AGTCGTCAACTGCGTAAGTCCTGAACTGAGTC	1e-16	-38.04	0.0239	0.0045	58.9bp (51.2bp)	Smad2(MAD)/ES-SMAD2-ChIP-Seq(GSE29422)/Homer(0.839)
39	AGTCGTACGTACGCTATACGTGCAAGCTTAGCGCTATAGCGATCGTAC	1e-15	-36.13	0.0232	0.0049	56.3bp (43.7bp)	RREB1/MA0073.1/Jaspar(0.677)
40	AGTCACGTACTGACTGCGTACGTACGTAAGTC	1e-15	-36.13	0.0232	0.0051	54.8bp (62.7bp)	NFATC2/MA0152.1/Jaspar(0.775)
41	TGCACTGAGTCACGATCATGTAGCGTACGTCACGATATCGGTCAGCAT	1e-12	-28.8	0.0204	0.0041	54.9bp (0.0bp)	Myb/MA0100.2/Jaspar(0.616)
42	AGTCACTGCGTACGTAAGTCACGTCGTAAGTC	1e-12	-28.66	0.0289	0.008	56.7bp (50.0bp)	PB0161.1_Rxra_2/Jaspar(0.649)
