# Supplementary material for: Sequence logic at enhancers governs a dual mechanism of endodermal organ fate induction by FOXA pioneer factors
Source: Nat Commun. 2021 Nov 17;12:6636. doi: 10.1038/s41467-021-26950-0 (PMC8599738; doi:10.1038/s41467-021-26950-0)
Supplement: Supplementary file 16 — Dataset 13 [file 41467_2021_26950_MOESM16_ESM.xlsx]

## Sheet:  
Supplementary Data 13. De novo motifs enriched in class I pancreatic enhancers overlapping HNF6 binding sites at PP2 stage compared to class II pancreatic enhancers overlapping HNF6 binding sites at PP2 stage. Enriched binding motifs were determined using Fisher’s exact test, 1 sided, adjusted for multiple comparisons.
Rank	Motif	P-value	log P-pvalue	% of Targets	% of Background	STD(Bg STD)	Best Match/Details	* = Likely false positive
1	CTGAAGCTCAGTACTGCTGAGATCGCTAGTACCGATCTAGCATGCATG	1e-20	-46.39	0.2371	0.0456	50.8bp (43.1bp)	PBX2/MA1113.1/Jaspar(0.683)
2	CATGCAGTGTACGTACGTCAAGTCCGATCATGCAGTAGCT	1e-19	-45.9	0.0928	0.0047	58.1bp (18.7bp)	PB0047.1_Myf6_1/Jaspar(0.734)
3	AGTCCGATACTGCGATCTAGACGTACGTACGTCTGAAGTCCGTAAGTC	1e-19	-45.11	0.1031	0.0064	24.9bp (56.1bp)	FOXP2/MA0593.1/Jaspar(0.806)
4	ACTGCGATACTGGACTTAGCGCTAATCGAGCTGTACCGTATAGCAGTC	1e-18	-41.99	0.0722	0.0031	46.6bp (40.1bp)	Pknox1(Homeobox)/ES-Prep1-ChIP-Seq(GSE63282)/Homer(0.718)
5	ACTGACTGAGTCCGATACTGACGTACTGAGTCGTCAGTCA	1e-14	-34.36	0.0619	0.0029	31.9bp (62.8bp)	ZNF416(Zf)/HEK293-ZNF416.GFP-ChIP-Seq(GSE58341)/Homer(0.697)
6	CGTATAGCACGTATGCGTACAGTCACGTACTGACGTACTG	1e-14	-34.36	0.0619	0.0021	62.7bp (21.9bp)	Ets1-distal(ETS)/CD4+-PolII-ChIP-Seq(Barski_et_al.)/Homer(0.764)
7	TGACGTACCGTATGACGTACAGTCACGTACTGCGTACTGACTGAACTG	1e-14	-34.36	0.0619	0.0013	51.7bp (0.0bp)	ZSCAN4/MA1155.1/Jaspar(0.706)
8	CGATGCTACTGACTAGACGTTGACCGTACGTAAGTCCGTA	1e-14	-33.09	0.2165	0.0527	36.1bp (37.1bp)	Foxa3(Forkhead)/Liver-Foxa3-ChIP-Seq(GSE77670)/Homer(0.881)
9	CGATCGTACTAGACTGGATCCGTAGTCAGTCAAGTCCGTACGTAATCG	1e-14	-32.88	0.0825	0.0065	42.0bp (34.2bp)	FOXK1/MA0852.2/Jaspar(0.723)
10	GATCAGTCGACTATGCCGTATCGACGTACTGACGATAGTC	1e-14	-32.56	0.0722	0.0042	52.5bp (60.7bp)	Gfi1/MA0038.1/Jaspar(0.604)
11	TACGGCATGTCACAGTGCATCGTATCGAGTCACGTAAGTC	1e-13	-30.67	0.0567	0.0032	60.2bp (26.2bp)	HOXD13/MA0909.1/Jaspar(0.727)
12	CGTAAGCTCGATCGTACTAGCAGTCGTAAGCTCTGACTGA	1e-13	-29.99	0.0773	0.0062	68.3bp (51.4bp)	POU3F3/MA0788.1/Jaspar(0.732)
13	GTCAGTACCGTAACGTACGTAGTCGATCGCTACTGAAGCT	1e-12	-29.4	0.067	0.0038	56.5bp (4.4bp)	TEAD2/MA1121.1/Jaspar(0.868)
14 *	ATGCGATCGTACGACTCTAGTACGGTCAATGCATGCGCTA	1e-11	-27.16	0.0722	0.0054	57.6bp (34.3bp)	ZNF165(Zf)/WHIM12-ZNF165-ChIP-Seq(GSE65937)/Homer(0.619)
15 *	AGTCGTCACGTACTAGCGTAAGTCAGTCACGTACTGACGT	1e-11	-27.07	0.0515	0.0029	51.5bp (0.0bp)	SNAI2/MA0745.1/Jaspar(0.679)
16 *	GATCGATCGATCGTCACATGAGCTAGCTGATCAGTCGATC	1e-11	-27.07	0.0515	0.0021	69.4bp (0.0bp)	SpiB(ETS)/OCILY3-SPIB-ChIP-Seq(GSE56857)/Homer(0.665)
17 *	CTGAATGCCGATCGATCGTAAGTCCGTACGTAACGTATCG	1e-11	-27.07	0.0515	0	41.3bp (0.0bp)	SOX13/MA1120.1/Jaspar(0.831)
18 *	CGATACGTACGTAGCTTAGCCGATAGCTACGTAGTCAGTCCGATACTG	1e-11	-27.07	0.0515	0.0013	46.3bp (0.0bp)	EWS:ERG-fusion(ETS)/CADO_ES1-EWS:ERG-ChIP-Seq(SRA014231)/Homer(0.667)
19 *	CGTACTGAAGTCCTGAATGCACGTAGCTCAGTCATGACTGTAGCCTGA	1e-11	-27.07	0.0515	0	57.9bp (0.0bp)	Bapx1(Homeobox)/VertebralCol-Bapx1-ChIP-Seq(GSE36672)/Homer(0.655)
20 *	ACGTTCGACTGACATGGTACCGTATACGTGCATAGCCGATACTGCAGT	1e-11	-26.31	0.0619	0.0043	37.7bp (39.6bp)	Smad3(MAD)/NPC-Smad3-ChIP-Seq(GSE36673)/Homer(0.640)
21 *	CTAGCTAGGTACCGTAGTCACGTAACGTTCGAAGCTACGTACGTCGTA	1e-11	-25.95	0.0773	0.0071	57.7bp (46.7bp)	Arid5a/MA0602.1/Jaspar(0.715)
22 *	AGTCAGCTAGCTCGTAACTGAGCTACGTGCTAGCATACGTATGCGTAC	1e-10	-23.57	0.0464	0.0011	61.8bp (0.0bp)	PH0123.1_Obox3/Jaspar(0.651)
23 *	CTGAATCGTGACGTCAGTCACGTACTAGACGTAGCTCGTACTAGCTGA	1e-09	-22.88	0.1495	0.0362	52.3bp (43.1bp)	NFIC/MA0161.2/Jaspar(0.593)
24 *	GATCATGCACGTACTGACGTAGTCGTCAACTG	1e-09	-22	0.1289	0.0287	46.5bp (57.4bp)	MEIS1/MA0498.2/Jaspar(0.789)
25 *	AGTCGTCAAGCTAGCTAGTCGCTAACGTACGTAGTCCGTA	1e-09	-21.72	0.0619	0.006	33.4bp (21.7bp)	PB0028.1_Hbp1_1/Jaspar(0.940)
26 *	AGTCGCATAGCTAGTCCATGATCGGATCTAGCCGTAATGCCGATAGTC	1e-09	-21.31	0.1031	0.0196	51.0bp (63.6bp)	PBX3/MA1114.1/Jaspar(0.674)
27 *	CGTAACTGAGCTGTACTACGAGTCCGATACTGATGCCGAT	1e-08	-20.41	0.0515	0.0037	51.0bp (6.4bp)	Ascl2/MA0816.1/Jaspar(0.696)
28 *	GTACGTCACGTACTAGCTAGACGTGCTATGACGCTAACTG	1e-08	-20.19	0.0412	0.0023	59.6bp (14.9bp)	AR-halfsite(NR)/LNCaP-AR-ChIP-Seq(GSE27824)/Homer(0.731)
29 *	ACTGCGTAAGTCCGTACGTAATGCAGTCACGTCTGACTAG	1e-08	-20.19	0.0412	0.0019	49.1bp (0.0bp)	PB0181.1_Spdef_2/Jaspar(0.647)
30 *	GTCAGCATGTCACGTACGTAACTGAGCTATGC	1e-08	-18.82	0.0876	0.0163	53.1bp (63.6bp)	PB0134.1_Hnf4a_2/Jaspar(0.750)
31 *	CGATATCGCTGAATCGTAGCAGTCCATGACTGGTCAGTACACGTATGC	1e-07	-18.38	0.0773	0.013	44.5bp (52.7bp)	PB0114.1_Egr1_2/Jaspar(0.629)
32 *	ACGTCTAGACGTACGTACGTACGTACTGATCG	1e-07	-16.92	0.0361	0.0015	63.4bp (0.0bp)	PB0121.1_Foxj3_2/Jaspar(0.883)
33 *	TGACTGACCGATACTGTAGCTGCACTAGCATGGTACGTAC	1e-06	-14.91	0.0412	0.0037	49.5bp (30.9bp)	PB0091.1_Zbtb3_1/Jaspar(0.674)
34 *	AGTCACGTATCGCGATGATCACGTACGTACGTACGTACGTACGTACGT	1e-06	-14.91	0.0412	0.0037	65.4bp (20.1bp)	ZNF384/MA1125.1/Jaspar(0.762)
35 *	ACTGCGATCGATAGTCACGTAGTCGTCAAGTC	1e-06	-14.8	0.0722	0.0137	67.1bp (46.5bp)	PB0194.1_Zbtb12_2/Jaspar(0.704)
36 *	AGTCGACTGTACAGTCGTACACTGACTGACTGCGTATCGAGATCACTG	1e-05	-13.79	0.0309	0	46.7bp (0.0bp)	Stat3(Stat)/mES-Stat3-ChIP-Seq(GSE11431)/Homer(0.690)
37 *	AGTCAGTCACGTCGTACGTAAGTCACTGCGTAACGTAGTCACGTACTG	1e-05	-13.79	0.0309	0.0029	41.4bp (12.3bp)	PB0193.1_Tcfe2a_2/Jaspar(0.613)
38 *	CTGAACGTCGATATGCCGTACTAGCGTAACGT	1e-05	-12.69	0.0876	0.0244	50.2bp (61.5bp)	LIN54/MA0619.1/Jaspar(0.716)
39 *	AGTCACGTAGTCAGTCACGTACGTACGTAGTC	0.0001	-9.898	0.0309	0.0043	63.8bp (18.3bp)	PB0137.1_Irf3_2/Jaspar(0.763)
