# Supplementary material for: Sequence logic at enhancers governs a dual mechanism of endodermal organ fate induction by FOXA pioneer factors
Source: Nat Commun. 2021 Nov 17;12:6636. doi: 10.1038/s41467-021-26950-0 (PMC8599738; doi:10.1038/s41467-021-26950-0)
Supplement: Supplementary file 17 — Dataset 14 [file 41467_2021_26950_MOESM17_ESM.xlsx]

## Sheet:  
Supplementary Data 14. De novo motifs enriched in class II pancreatic enhancers overlapping HNF6 binding sites at PP2 stage compared to class I pancreatic enhancers overlapping HNF6 binding sites at PP2 stage. Enriched binding motifs were determined using Fisher’s exact test, 1 sided, adjusted for multiple comparisons.
Rank	Motif	P-value	log P-pvalue	% of Targets	% of Background	STD(Bg STD)	Best Match/Details	* = Likely false positive
1	GCATCGTACGATCATGCATGCGTAGACTACGTACGTCGATAGTCGCAT	1e-81	-186.9	0.128	0.0088	44.3bp (13.3bp)	ONECUT3/MA0757.1/Jaspar(0.836)
2	GTACGCTAACGTAGCTGCATCTGAGCATTGACGCTACTGA	1e-64	-148	0.1088	0.009	53.3bp (17.1bp)	Pdx1(Homeobox)/Islet-Pdx1-ChIP-Seq(SRA008281)/Homer(0.836)
3	GCTAGCATCGTACGATGTACGTACGCATATGCGCTACAGT	1e-64	-148	0.1088	0.0093	51.0bp (0.0bp)	SD0003.1_at_AC_acceptor/Jaspar(0.704)
4	ACGTGTACCGTACGATAGTCCGTAGCTAACGT	1e-52	-120.7	0.1392	0.0185	56.0bp (34.3bp)	PH0150.1_Pou4f3/Jaspar(0.754)
5	CGATCATGGCATAGTCCTAGTGACGTCAGCTA	1e-50	-117.4	0.0928	0.0086	56.0bp (41.1bp)	CEBP:AP1(bZIP)/ThioMac-CEBPb-ChIP-Seq(GSE21512)/Homer(0.865)
6	CTGACTGACGATTGACGCTACGTAGCATCGTAGTACGCTAGCTACGAT	1e-49	-114.4	0.1664	0.0292	51.2bp (44.8bp)	Cux2(Homeobox)/Liver-Cux2-ChIP-Seq(GSE35985)/Homer(0.764)
7	TCGATCGAGCTACTGAACTGGTCACTGAATGCCGTACGTA	1e-40	-94.18	0.08	0.0055	49.6bp (3.9bp)	PB0119.1_Foxa2_2/Jaspar(0.774)
8	GTACGTACCGTACGATTCGACGATGATCAGTC	1e-37	-87.01	0.0976	0.0134	49.1bp (96.0bp)	ETS:RUNX(ETS,Runt)/Jurkat-RUNX1-ChIP-Seq(GSE17954)/Homer(0.712)
9	CGTACATGCGTACATGCTAGTGCAGATCCGATGCTAGATC	1e-37	-85.83	0.0752	0.0034	57.8bp (0.0bp)	Crx/MA0467.1/Jaspar(0.635)
10	TCAGTGCACTAGATCGATCGGTACGTCAATGCGATCTGAC	1e-34	-78.86	0.1232	0.026	57.2bp (44.5bp)	PB0133.1_Hic1_2/Jaspar(0.714)
11	GTCACGTATGACCGTATCAGTGCACGTACGTAAGTCGCATATGCGTCA	1e-32	-75.02	0.0688	0.0081	51.4bp (26.2bp)	STAT1::STAT2/MA0517.1/Jaspar(0.671)
12	AGTCAGCTGACTAGCTATGCGATCGATCGCTAAGTCGACT	1e-31	-73.34	0.088	0.0105	56.6bp (42.1bp)	E2F6(E2F)/Hela-E2F6-ChIP-Seq(GSE31477)/Homer(0.769)
13	ACTGCGATGATCGCATCTGAAGTCGCTAACGTCAGTGATCGACTCGAT	1e-30	-71.13	0.0864	0.0151	52.1bp (15.7bp)	TEAD1/MA0090.2/Jaspar(0.737)
14	GCATGACTACGTGATCGCTACATGAGTCGCATAGTCGCATCAGTCATG	1e-29	-67.17	0.064	0.0094	60.3bp (3.2bp)	MyoG(bHLH)/C2C12-MyoG-ChIP-Seq(GSE36024)/Homer(0.726)
15	AGCTACGTACTGAGTCACGTAGTCACGTACTGACGTACTGAGTCACGT	1e-29	-67.14	0.0992	0.0177	54.9bp (10.7bp)	PB0208.1_Zscan4_2/Jaspar(0.607)
16	CGATATGCGTACGTCACAGTATCGGTACGATC	1e-29	-66.98	0.1792	0.0534	53.3bp (43.1bp)	PB0098.1_Zfp410_1/Jaspar(0.633)
17	CATGCTGAACTGGCATGATCGCATGATCACTG	1e-28	-65.99	0.112	0.0257	59.6bp (46.8bp)	PB0203.1_Zfp691_2/Jaspar(0.835)
18	CGTAGCTAGTCACGATACTGCGATACTGGCATATGCGCTAGATCCGTA	1e-27	-62.49	0.08	0.0143	51.1bp (5.5bp)	Tbet(T-box)/CD8-Tbet-ChIP-Seq(GSE33802)/Homer(0.724)
19	CGTACAGTACTGTGACTGACGATCCATGCTAG	1e-26	-61.4	0.0944	0.0194	57.7bp (20.8bp)	HIC2/MA0738.1/Jaspar(0.760)
20	CGATGTACCGTATCAGCGTAGTACTGCACTGACTAGCGATTCAGCGTA	1e-24	-56.23	0.0752	0.0152	54.7bp (27.3bp)	SD0002.1_at_AC_acceptor/Jaspar(0.666)
21	TCGATCGACGTAGCTAGCTAACTGCGATAGCTAGCTAGCTAGCTACGT	1e-23	-54.19	0.0736	0.0148	51.3bp (22.5bp)	ZNF384/MA1125.1/Jaspar(0.695)
22	GATCACTGCTGAGCTAAGCTTAGCGTCAGATC	1e-23	-54.19	0.0736	0.0154	59.4bp (14.5bp)	NR1H4/MA1110.1/Jaspar(0.769)
23	GATCGCATACTGGTACGATCGATCGATCGTACGCTAATCGAGTCGACT	1e-21	-50.18	0.0704	0.0153	58.1bp (51.8bp)	CTCFL/MA1102.1/Jaspar(0.692)
24	AGTCACTGAGTCACGTCGTACGTAAGTCACGT	1e-21	-50.18	0.0704	0.0149	53.6bp (33.0bp)	ZNF264(Zf)/HEK293-ZNF264.GFP-ChIP-Seq(GSE58341)/Homer(0.714)
25	CGTAACGTGTACCTAGCGTACTAGCGTAAGCT	1e-21	-49.81	0.0528	0.0092	50.5bp (34.9bp)	PB0139.1_Irf5_2/Jaspar(0.694)
26	ACGTACGTACTGACTGACGTAGTCACTGCGTA	1e-20	-48.21	0.0688	0.0153	57.0bp (13.4bp)	NFYB/MA0502.1/Jaspar(0.649)
27	AGCTCGATCATGGTCAAGCTACGTACGTGTACGTACGCTAATCGGCTA	1e-18	-42.45	0.064	0.0128	53.6bp (0.0bp)	PH0037.1_Hdx/Jaspar(0.691)
28	ACTGACGTACTGAGTCAGTCACGTAGTCACTG	1e-18	-42.45	0.064	0.0118	50.6bp (23.0bp)	Zac1(Zf)/Neuro2A-Plagl1-ChIP-Seq(GSE75942)/Homer(0.669)
29	CGTACGTAAGTCACTGCGTAACTGACTGACGT	1e-17	-40.16	0.0752	0.0196	55.6bp (16.8bp)	PH0152.1_Pou6f1_2/Jaspar(0.668)
30	CGTAACGTACGTAGTCAGTCAGTCACGTCGTA	1e-17	-39.78	0.1616	0.0655	55.5bp (62.2bp)	RELB/MA1117.1/Jaspar(0.737)
31	ACGTAGTCACGTACTGACGTACGTACGTACGTAGTCACGTCGTACGTA	1e-16	-38.73	0.0608	0.0132	61.1bp (21.1bp)	FOXP1/MA0481.2/Jaspar(0.678)
32	CGTATACGCTGACGATCTAGCGTATGCACGTACGTAGCATCGATCATG	1e-16	-36.92	0.0592	0.0155	57.7bp (18.0bp)	POU5F1/MA1115.1/Jaspar(0.663)
33	TCAGTGCATAGCACGTGCATTAGCGCATACGT	1e-15	-35.63	0.112	0.0372	59.3bp (33.7bp)	PROX1/MA0794.1/Jaspar(0.758)
34	TACGTAGCGCTACTGACATGGATCCGTATCAGTCGAGTCATGCATGAC	1e-13	-30.72	0.0656	0.0182	52.1bp (60.4bp)	ISRE(IRF)/ThioMac-LPS-Expression(GSE23622)/Homer(0.603)
35	CGTAAGTCCGTAACTGCGTACGTACGTACGTACGTACGTAACTGAGTC	1e-12	-29.24	0.064	0.0204	59.0bp (18.5bp)	ZNF384/MA1125.1/Jaspar(0.645)
36 *	ACTGACTGACGTCGTAACGTCGTAAGTCACTGCGTACGTA	1e-11	-26.65	0.0496	0.012	52.1bp (32.4bp)	PB0106.1_Arid5a_2/Jaspar(0.669)
37 *	TCAGGTACCTGACTAGCGATCATGCTAGGATC	1e-10	-23.55	0.0576	0.0161	63.4bp (31.1bp)	PB0091.1_Zbtb3_1/Jaspar(0.786)
38 *	ACTGCGTAAGTCCGTAAGTCACTGACGTAGTC	1e-09	-22.2	0.056	0.0164	60.6bp (53.4bp)	XBP1/MA0844.1/Jaspar(0.837)
39 *	ACTGAGTCACTGACGTACGTAGTCCGTACGTA	1e-09	-22.2	0.056	0.0162	60.2bp (24.9bp)	VDR/MA0693.2/Jaspar(0.736)
40 *	CGTAACTGACTGCGTAACGTACGTAGTCACTG	1e-07	-18.33	0.0512	0.0182	58.2bp (57.5bp)	Otx2(Homeobox)/EpiLC-Otx2-ChIP-Seq(GSE56098)/Homer(0.686)
41 *	CTAGTCAGCTAGCTAGCATGCATGCATGCTAGCATGCATGACTGCTAG	0.001	-8.568	0.0448	0.022	45.8bp (55.2bp)	PB0097.1_Zfp281_1/Jaspar(0.907)
