# Supplementary material for: Sequence logic at enhancers governs a dual mechanism of endodermal organ fate induction by FOXA pioneer factors
Source: Nat Commun. 2021 Nov 17;12:6636. doi: 10.1038/s41467-021-26950-0 (PMC8599738; doi:10.1038/s41467-021-26950-0)
Supplement: Supplementary file 18 — Dataset 15 [file 41467_2021_26950_MOESM18_ESM.xlsx]

## Sheet:  
Supplementary Data 15. De novo motifs enriched in class I pancreatic enhancers overlapping PDX1 binding sites at PP2 stage compared to class II pancreatic enhancers overlapping PDX1 binding sites at PP2 stage. Enriched binding motifs were determined using Fisher’s exact test, 1 sided, adjusted for multiple comparisons.
Rank	Motif	P-value	log P-pvalue	% of Targets	% of Background	STD(Bg STD)	Best Match/Details	* = Likely false positive
1	ACGTCTAGACGTACGTACGTCTGAAGTCGACTAGCTCGATACTGATGC	1e-20	-47.23	0.2408	0.0454	28.8bp (32.6bp)	FoxD3(forkhead)/ZebrafishEmbryo-Foxd3.biotin-ChIP-seq(GSE106676)/Homer(0.926)
2	AGTCAGCTCAGTATCGCGATATGCCGTACTAGGCATCGTA	1e-20	-46.74	0.0785	0.0027	53.0bp (29.0bp)	PB0022.1_Gata5_1/Jaspar(0.623)
3	ACTGCTGAATGCCAGTAGTCCGTACTGAGTCACTAGCTGAACTGAGCT	1e-18	-42.76	0.0733	0.0025	54.5bp (34.8bp)	SOX10/MA0442.2/Jaspar(0.620)
4	GTCACTGATAGCGCTAACTGTCAGGTACGTACAGTCGATCGACTCTAG	1e-16	-37.64	0.1204	0.0126	51.3bp (35.3bp)	Zac1(Zf)/Neuro2A-Plagl1-ChIP-Seq(GSE75942)/Homer(0.678)
5	GCTACGTAAGTCGATCACGTACTGACGTACGTACTGTCGATGCAGTAC	1e-15	-36.61	0.0785	0.0043	38.9bp (34.3bp)	Foxo1/MA0480.1/Jaspar(0.763)
6	CGATAGCTCGTAAGCTGACTAGCTAGTCAGTCCGTACGTA	1e-15	-35.02	0.0628	0.0028	53.7bp (5.7bp)	NFIA/MA0670.1/Jaspar(0.625)
7	GACTCGATGTACGTACGCATCGTAGCTAGACTCGATGCTA	1e-15	-35.02	0.0628	0.0014	54.6bp (38.3bp)	VSX2/MA0726.1/Jaspar(0.795)
8	CGTAAGTCCGTAAGTCCGTAATCGAGTCCGATACTGCAGT	1e-15	-34.93	0.0942	0.007	43.5bp (20.1bp)	E2A(bHLH)/proBcell-E2A-ChIP-Seq(GSE21978)/Homer(0.772)
9	ACTGGTACCGATATGCGTACACGTACTGACGTCGTAACTG	1e-13	-31.27	0.0576	0.0017	56.1bp (0.0bp)	PB0089.1_Tcfe2a_1/Jaspar(0.706)
10	AGCTCGATTCGACGTAATCGCGTAATCGCGATCTGATCAGGTACGATC	1e-13	-31.27	0.0576	0.0026	43.6bp (0.0bp)	PB0050.1_Osr1_1/Jaspar(0.658)
11	GTCAGTCACGTACTAGCATGACTGGATCGCATTAGCGTCA	1e-13	-30.1	0.0681	0.0042	57.8bp (64.6bp)	NR4A1/MA1112.1/Jaspar(0.711)
12	TGACGTCATAGCGTCAACGTACTGTGCACGATACTGCATG	1e-12	-28.06	0.1152	0.0161	54.5bp (55.9bp)	TFEC/MA0871.1/Jaspar(0.718)
13	ATCGACTGACGTAGTCGACTGATCACTGACGT	1e-12	-27.9	0.0733	0.006	52.5bp (36.7bp)	USF2/MA0526.2/Jaspar(0.699)
14 *	GCTAGTACGTACACGTACTGAGTCGTACACGTGTCACTGA	1e-11	-27.62	0.0524	0	57.0bp (0.0bp)	SD0002.1_at_AC_acceptor/Jaspar(0.706)
15 *	GTCAAGTCAGTCACGTACTGCGATTAGCACTGATGCCAGT	1e-11	-27.62	0.0524	0.0031	33.6bp (26.5bp)	SCRT1(Zf)/HEK293-SCRT1.eGFP-ChIP-Seq(Encode)/Homer(0.755)
16 *	GTCAATGCAGCTACGTCGATACGTAGTCACGTTGCACGATATCGCGTA	1e-11	-27.62	0.0524	0.0023	57.0bp (4.1bp)	STAT5(Stat)/mCD4+-Stat5-ChIP-Seq(GSE12346)/Homer(0.643)
17 *	ACGTCAGTCATGCTAGTGACAGCTAGCTGACTCTGAACTGCGTACTAG	1e-11	-25.76	0.089	0.0096	55.3bp (58.4bp)	Nr2e1/MA0676.1/Jaspar(0.704)
18 *	AGTCCGTAAGTCATCGATGCCGTAACGTACGT	1e-10	-24.13	0.0733	0.0077	32.8bp (67.5bp)	Ahr::Arnt/MA0006.1/Jaspar(0.773)
19 *	CGTAACGTGATCGTACGCTACGTACGATAGTCCGTAACTG	1e-10	-24.06	0.0471	0.0028	51.9bp (41.4bp)	NFYA/MA0060.3/Jaspar(0.734)
20 *	CTAGCAGTACTGACGTACTGACTGCGTAACGTCTAGACTGATGCGCAT	1e-10	-24.06	0.0471	0.0028	49.3bp (0.0bp)	ZNF354C/MA0130.1/Jaspar(0.721)
21 *	AGTCGTCAAGCTACGTCGATACTGGATCAGTCCGTACTGAACGTAGCT	1e-10	-24.06	0.0471	0.0008	49.7bp (0.0bp)	NF1-halfsite(CTF)/LNCaP-NF1-ChIP-Seq(Unpublished)/Homer(0.665)
22 *	CTGACGTACGTAAGTCCGTATAGCCGTAGTCAATCGAGTC	1e-10	-23.91	0.0576	0.0032	53.3bp (0.0bp)	PB0016.1_Foxj1_1/Jaspar(0.686)
23 *	ACTGCGTAACTGAGTCACTGCTGACGTACAGT	1e-10	-23.91	0.0576	0.0047	56.7bp (40.8bp)	POL010.1_DCE_S_III/Jaspar(0.709)
24 *	ACTGTCGAGTCAGCATACGTAGTCGTACACGTATGCGTAC	1e-09	-21.22	0.0838	0.0116	61.8bp (44.9bp)	TEAD4(TEA)/Tropoblast-Tead4-ChIP-Seq(GSE37350)/Homer(0.695)
25 *	CGTAACTGAGTCAGTCACGTACGTCGTAACTGACTGAGTC	1e-09	-20.94	0.0524	0.0045	61.2bp (37.4bp)	TFAP2C(var.2)/MA0814.1/Jaspar(0.922)
26 *	CAGTTAGCCGTAACGTCATGACTGGTCACGATCAGTAGTC	1e-08	-20.62	0.0419	0.0024	52.0bp (42.2bp)	HOXA2(Homeobox)/mES-Hoxa2-ChIP-Seq(Donaldson_et_al.)/Homer(0.609)
27 *	ACTGCAGTTACGCGTAATCGTGCACAGTTAGCCGATATCG	1e-08	-20.62	0.0419	0.0014	70.0bp (0.0bp)	TGIF2/MA0797.1/Jaspar(0.661)
28 *	GCATGCATGTCACGATTACGGCTAGACTCGTACTGATGAC	1e-08	-20.62	0.0419	0.0025	40.0bp (15.5bp)	TRPS1(Zf)/MCF7-TRPS1-ChIP-Seq(GSE107013)/Homer(0.679)
29 *	ACGTACTGTAGCCGTAACTGACTGGTACGATCATCGAGTC	1e-08	-19.7	0.0576	0.0051	42.7bp (48.6bp)	Zfx/MA0146.2/Jaspar(0.674)
30 *	ACTGACTGACTGAGTCCGTACGTATCGAACTG	1e-08	-19.35	0.0838	0.014	40.1bp (44.0bp)	PPARa(NR),DR1/Liver-Ppara-ChIP-Seq(GSE47954)/Homer(0.790)
31 *	AGTCCTAGCTAGATGCACGTCGATATGCCGAT	1e-08	-19.12	0.0785	0.0122	50.2bp (60.5bp)	POL008.1_DCE_S_I/Jaspar(0.690)
32 *	ACTGATCGACGTCGTACGTAGTACAGCTGTCA	1e-08	-18.93	0.1466	0.0411	59.4bp (46.1bp)	HMBOX1/MA0895.1/Jaspar(0.757)
33 *	CTGATGACTGCACGTACGATCTGACTGAGTACGCATCGTA	1e-07	-18.08	0.0471	0.0045	39.8bp (45.5bp)	PB0074.1_Sox8_1/Jaspar(0.719)
34 *	GTCACTGAGATCCGTAGTCACGTAAGCTATCGCGTACAGTACGTCGTA	1e-07	-18.08	0.0471	0.0046	55.4bp (24.4bp)	Pax7(Paired,Homeobox)/Myoblast-Pax7-ChIP-Seq(GSE25064)/Homer(0.703)
35 *	GTACCGATAGTCCGTACGTACGTAGTACCGTAACGTAGTCCGATCGTA	1e-07	-18.08	0.0471	0.0046	64.8bp (17.6bp)	PB0144.1_Lef1_2/Jaspar(0.627)
36 *	GTACGTCACGTACGTAGTACGTACATGCCTAGACTGACGTAGCTAGCT	1e-07	-17.3	0.0366	0.0009	48.4bp (0.0bp)	GRHL1/MA0647.1/Jaspar(0.843)
37 *	ACGTACTGGTCAACTGACTGCGTAACTGATCG	1e-07	-17.15	0.0524	0.0048	49.0bp (58.4bp)	MZF1/MA0056.1/Jaspar(0.654)
38 *	AGCTCAGTACTGATGCAGCTACGTATGCGCATACGTACGTGTCACGAT	1e-07	-17.08	0.0733	0.012	48.9bp (57.6bp)	PB0012.1_Elf3_1/Jaspar(0.698)
39 *	AGTCCGATCTAGCGTAAGTCACGTACGTACGT	1e-06	-16.05	0.0942	0.0205	47.1bp (54.2bp)	Nr2e1/MA0676.1/Jaspar(0.809)
40 *	CGTACGTACGTACGTAACTGCGTAACGTCGTACGTAAGTCCGTAAGTC	1e-06	-14.12	0.0314	0.0031	54.9bp (54.2bp)	Mecom/MA0029.1/Jaspar(0.734)
41 *	ACGTAGTCACGTCGTAACTGACGTCGTAACGTCGTACGTAAGTCAGTC	1e-06	-14.12	0.0314	0.0024	44.6bp (12.4bp)	HOXC13/MA0907.1/Jaspar(0.592)
42 *	ACTGACGTACTGACTGCGTACGTACGTACGTA	1e-05	-12.34	0.0419	0.006	49.4bp (49.6bp)	NFATC2/MA0152.1/Jaspar(0.916)
43 *	CGTAAGTCACGTACTGACGTACTGACTGACTG	0.0001	-10.21	0.0314	0.0043	51.7bp (35.3bp)	RUNX2(Runt)/PCa-RUNX2-ChIP-Seq(GSE33889)/Homer(0.716)
