# Supplementary material for: Sequence logic at enhancers governs a dual mechanism of endodermal organ fate induction by FOXA pioneer factors
Source: Nat Commun. 2021 Nov 17;12:6636. doi: 10.1038/s41467-021-26950-0 (PMC8599738; doi:10.1038/s41467-021-26950-0)
Supplement: Supplementary file 19 — Dataset 16 [file 41467_2021_26950_MOESM19_ESM.xlsx]

## Sheet:  
Supplementary Data 16. De novo motifs enriched in class II pancreatic enhancers overlapping PDX1 binding sites at PP2 stage compared to class I pancreatic enhancers overlapping PDX1 binding sites at PP2 stage. Enriched binding motifs were determined using Fisher’s exact test, 1 sided, adjusted for multiple comparisons.
Rank	Motif	P-value	log P-pvalue	% of Targets	% of Background	STD(Bg STD)	Best Match/Details	* = Likely false positive
1	GTACATGCTCGATCAGACTGATCGAGTCAGTC	1e-65	-151.7	0.1079	0.0077	54.7bp (17.3bp)	ZNF711(Zf)/SHSY5Y-ZNF711-ChIP-Seq(GSE20673)/Homer(0.792)
2	ACTGACGTAGTCGCATAGTCGACTATGCGCTAAGCTCGTA	1e-60	-138.2	0.1277	0.0149	63.1bp (39.5bp)	PB0187.1_Tcf7_2/Jaspar(0.626)
3	TCAGATGCGCTACTGAGATCTCAGGCTAACGT	1e-55	-127.3	0.0957	0.0103	51.0bp (39.0bp)	Sox5/MA0087.1/Jaspar(0.682)
4	GCATGTACGCTACGATGATCGCTACGTAGCATAGTCGCATAGTCGCTA	1e-50	-115.5	0.0897	0.0087	51.5bp (0.0bp)	Pdx1(Homeobox)/Islet-Pdx1-ChIP-Seq(SRA008281)/Homer(0.780)
5	CGATTGACGTACCATGCGATACGTTGCACGTA	1e-50	-115.5	0.0897	0.0102	51.2bp (35.6bp)	MYBL1/MA0776.1/Jaspar(0.717)
6	GCATCTGAGCTAGACTAGCTCGATCGATGCATGCTACGTA	1e-45	-105.6	0.1079	0.014	56.7bp (29.0bp)	ZNF384/MA1125.1/Jaspar(0.755)
7	ACGTCGATACGTCGATGACTAGCTAGCTAGTCGCTAAGCT	1e-43	-100.8	0.1049	0.0144	61.8bp (35.8bp)	PB0192.1_Tcfap2e_2/Jaspar(0.815)
8	CGTACATGGACTATGCCTAGCGATACTGCGTA	1e-42	-98.45	0.0805	0.0105	58.3bp (41.7bp)	PB0136.1_IRC900814_2/Jaspar(0.694)
9	GACTTGACGCTAGCATCGATTCGACGATTCGA	1e-38	-87.51	0.2401	0.079	54.4bp (35.7bp)	POU6F2/MA0793.1/Jaspar(0.773)
10	ATGCCGTACGTATACGACGTTAGCAGCTCGTA	1e-36	-84.76	0.0729	0.004	53.4bp (0.0bp)	PB0134.1_Hnf4a_2/Jaspar(0.684)
11	ACGTACGTTACGCGTACGTACGTACATGTACGGTACCGATCATGGCTA	1e-35	-82.09	0.0714	0.0089	50.2bp (39.8bp)	Mafb/MA0117.2/Jaspar(0.646)
12	GTCACTAGACTGACGTCGTAACGTACGTCTGA	1e-35	-82.09	0.0714	0.0083	55.0bp (25.8bp)	Pitx1(Homeobox)/Chicken-Pitx1-ChIP-Seq(GSE38910)/Homer(0.767)
13	AGTCAGTCGACTACGTCAGTATCGGACTACGTTAGCGACT	1e-35	-81.99	0.1094	0.0178	58.1bp (42.0bp)	Sox4(HMG)/proB-Sox4-ChIP-Seq(GSE50066)/Homer(0.904)
14	CGATCATGGTACGTCAACGTTAGCAGCTTAGCCATGGCTA	1e-33	-76.81	0.0684	0.0104	62.2bp (40.9bp)	TWIST1/MA1123.1/Jaspar(0.713)
15	GTCACTGAGATCGCATTAGCTCAGCATGTGCA	1e-30	-71.31	0.0851	0.0136	56.1bp (41.9bp)	VDR/MA0693.2/Jaspar(0.693)
16	TGACGTCACGTAGTACGCTACAGTGACTGATCGTCAGACTAGTCGCTA	1e-30	-70.61	0.1277	0.0292	50.0bp (39.0bp)	PB0178.1_Sox8_2/Jaspar(0.735)
17	CATGGACTCTGAATCGGCATCTGACTGAAGCT	1e-30	-69.17	0.0836	0.0149	52.7bp (52.8bp)	ETV6/MA0645.1/Jaspar(0.694)
18	CGATACTGAGTCCGATACTGATGCAGCTACGTAGCTCGAT	1e-29	-69.08	0.0638	0.0097	54.2bp (32.7bp)	PB0042.1_Mafk_1/Jaspar(0.635)
19	CGTACTAGGTCACTGAGACTGTCATCGATAGCCGTACTAGCTGAACTG	1e-29	-67.57	0.1368	0.037	54.9bp (47.6bp)	PB0119.1_Foxa2_2/Jaspar(0.707)
20	ACGTCGTACGTAACTGACTGAGTCACTGCGTA	1e-26	-61.56	0.0593	0.009	58.7bp (15.7bp)	PROX1/MA0794.1/Jaspar(0.632)
21	AGTCCGTAACGTACTGAGTCCGTAACGTACTG	1e-26	-60.8	0.0775	0.014	55.5bp (32.4bp)	PB0178.1_Sox8_2/Jaspar(0.719)
22	GACTGATCAGCTAGCTGACTAGTCGATCGATCAGTCAGCTAGTCGATC	1e-26	-60.78	0.0927	0.0198	61.2bp (50.5bp)	MZF1(var.2)/MA0057.1/Jaspar(0.721)
23	AGTCGTACATGCCTGACGTAAGTCCGTAAGTC	1e-24	-56.74	0.0745	0.0153	57.7bp (42.1bp)	PB0121.1_Foxj3_2/Jaspar(0.709)
24	TGCATGCACGTAGATCGCTACAGTCGATCGATGCATGTCA	1e-22	-52.76	0.0714	0.014	59.9bp (17.9bp)	Foxq1/MA0040.1/Jaspar(0.729)
25	ACGTACGTACTGACTGACGTACGTACTGACGTACGTACGTAGTCACGT	1e-21	-49.59	0.0517	0.009	53.4bp (15.6bp)	Foxd3/MA0041.1/Jaspar(0.629)
26	ACGTATCGACGTACTGACGTCTAGAGCTCGATAGTCCGAT	1e-21	-48.39	0.0821	0.0164	49.1bp (10.9bp)	RUNX1/MA0002.2/Jaspar(0.686)
27	ACTGTACGTGACGACTTCGAATCGGTACGCTA	1e-16	-38.54	0.0729	0.0199	63.1bp (43.8bp)	HIC1(Zf)/Treg-ZBTB29-ChIP-Seq(GSE99889)/Homer(0.746)
28	GTACGCTAATCGGTACGCATATGCATCGCAGT	1e-16	-37.53	0.0836	0.0244	59.5bp (45.2bp)	Ascl2/MA0816.1/Jaspar(0.737)
29	CGTAACTGACGTACGTCGTAACTGAGTCACTG	1e-12	-28.05	0.0623	0.0174	48.9bp (48.7bp)	ZNF264(Zf)/HEK293-ZNF264.GFP-ChIP-Seq(GSE58341)/Homer(0.714)
30	ACTGAGTCACTGAGTCCGTAAGTCAGTCACGT	1e-12	-28.05	0.0623	0.0171	63.5bp (46.8bp)	TCF4/MA0830.1/Jaspar(0.767)
31	TGCACGTACATGCGATACTGGCATGACTGCTAGTACGACTCGATGACT	1e-12	-27.7	0.0502	0.0146	53.3bp (23.9bp)	Foxd3/MA0041.1/Jaspar(0.647)
32 *	AGTCACTGACGTACTGCGTACGTAAGTCAGTC	1e-10	-24.56	0.0471	0.0153	61.9bp (21.5bp)	VDR/MA0693.2/Jaspar(0.747)
33 *	CGATGATCCGTATGACGCATTGACCGTAGTACGCTATGACGTCAGCTA	1e-09	-22.61	0.0562	0.0164	41.4bp (27.8bp)	Dux/MA0611.1/Jaspar(0.631)
34 *	ACGTACGTCGTAAGTCACGTCGTAACTGACGT	1e-08	-18.62	0.1109	0.0555	57.2bp (68.1bp)	PH0040.1_Hmbox1/Jaspar(0.746)
