# Supplementary material for: Sequence logic at enhancers governs a dual mechanism of endodermal organ fate induction by FOXA pioneer factors
Source: Nat Commun. 2021 Nov 17;12:6636. doi: 10.1038/s41467-021-26950-0 (PMC8599738; doi:10.1038/s41467-021-26950-0)
Supplement: Supplementary file 20 — Dataset 17 [file 41467_2021_26950_MOESM20_ESM.xlsx]

## Sheet:  
Supplementary Data 17. De novo motifs enriched in class I pancreatic enhancers overlapping SOX9 binding sites at PP2 stage compared to class II pancreatic enhancers overlapping SOX9 binding sites at PP2 stage. Enriched binding motifs were determined using Fisher’s exact test, 1 sided, adjusted for multiple comparisons.
Rank	Motif	P-value	log P-pvalue	% of Targets	% of Background	STD(Bg STD)	Best Match/Details	* = Likely false positive
1	TCAGCGTATCAGAGCTTGCACTGATGCAAGTCGCTATAGCGTCACATG	1e-46	-107.4	0.1354	0.0083	27.5bp (29.3bp)	FOXP2/MA0593.1/Jaspar(0.865)
2	GACTAGTCAGCTATCGCGTAATGCACGTACGTATGCGTACGCTAAGTC	1e-21	-49.31	0.0443	0.0009	59.2bp (0.0bp)	PB0058.1_Sfpi1_1/Jaspar(0.629)
3	AGCTGTACAGTCAGTCAGTCGTCAAGTCTGCAACGTACGTAGTCGATC	1e-21	-49.31	0.0443	0.0014	62.8bp (27.4bp)	TEAD2/MA1121.1/Jaspar(0.707)
4	CTGAATGCACGTCAGTACTGATCGAGTCACGTACTGCAGTACTGAGTC	1e-19	-45.55	0.0417	0.0019	59.2bp (0.0bp)	SD0002.1_at_AC_acceptor/Jaspar(0.756)
5	ACTGCTAGACTGCTGACGTAGCATACGTAGTCGTACATGCGTACGTAC	1e-19	-45.55	0.0417	0.0013	64.8bp (19.9bp)	NFkB-p50,p52(RHD)/Monocyte-p50-ChIP-Chip(Schreiber_et_al.)/Homer(0.822)
6	ACTGGACTCGTACGTACGATAGCTCGTAACTGACTGCGTA	1e-18	-41.85	0.0391	0.0011	59.8bp (34.4bp)	Lhx2(Homeobox)/HFSC-Lhx2-ChIP-Seq(GSE48068)/Homer(0.837)
7	ACTGCTAGCGTAATCGCTGACGTACGTAACTGCGTAAGCTACTGCGTA	1e-18	-41.85	0.0391	0.0014	60.2bp (6.9bp)	Six2(Homeobox)/NephronProgenitor-Six2-ChIP-Seq(GSE39837)/Homer(0.606)
8	GTACGCTAACGTTAGCGATCCGTATACGACGTATCGGTACCGTATCGA	1e-18	-41.85	0.0391	0.0005	45.2bp (0.0bp)	PB0091.1_Zbtb3_1/Jaspar(0.602)
9	TACGCGTACGTAACGTATCGCGTACGTAGACTCGTATACG	1e-16	-38.22	0.0365	0.0017	38.5bp (17.0bp)	PB0028.1_Hbp1_1/Jaspar(0.827)
10	ACGTGTCACGATGTCACGTAGATCCGTAATCGAGCTAGCT	1e-16	-38.22	0.0365	0.0017	64.5bp (35.2bp)	Barx1(Homeobox)/Stomach-Barx1.3xFlag-ChIP-Seq(GSE69483)/Homer(0.713)
11	CTGAATCGCGATCTGACATGACTGGTCACGTAACTGACGT	1e-16	-36.88	0.0495	0.0039	51.3bp (54.2bp)	ELF3(ETS)/PDAC-ELF3-ChIP-Seq(GSE64557)/Homer(0.848)
12	ACGTAGTCGTCAACTGCGATACGTAGTCAGTC	1e-15	-34.65	0.0339	0.0021	41.8bp (63.5bp)	ZNF189(Zf)/HEK293-ZNF189.GFP-ChIP-Seq(GSE58341)/Homer(0.787)
13	AGTCGTACACGTACTGACTGAGTCAGTCGACTCTGACATG	1e-13	-31.82	0.0391	0.0031	50.9bp (17.7bp)	RORa(NR)/Liver-Rora-ChIP-Seq(GSE101115)/Homer(0.726)
14	CGTACGTAGTACCAGTCTGACGTAAGTCCGTAAGTCCGTA	1e-13	-31.38	0.0443	0.004	46.2bp (25.1bp)	PB0119.1_Foxa2_2/Jaspar(0.714)
15	AGTCACGTGTACAGTCGCTAACTGCGATCATGATCGCGATTACGGTCA	1e-13	-31.17	0.0312	0.0019	38.4bp (54.4bp)	PH0111.1_Nkx2-2/Jaspar(0.645)
16	TACGTCAGAGTCACGTACTGAGTCGTCACATGACTGGTCAAGTCGATC	1e-13	-31.17	0.0312	0	51.6bp (0.0bp)	ZNF415(Zf)/HEK293-ZNF415.GFP-ChIP-Seq(GSE58341)/Homer(0.647)
17	ATGCCGATCTAGGATCAGTCCGTAGATCATCGGTACACGT	1e-12	-29.16	0.0547	0.0073	57.3bp (65.8bp)	Meis1(Homeobox)/MastCells-Meis1-ChIP-Seq(GSE48085)/Homer(0.701)
18	ACGTACTGACGTACTGCGATACGTCGATACTGACTGTGCATCGACGTA	1e-12	-28.88	0.0365	0.0028	49.6bp (65.0bp)	ZNF282/MA1154.1/Jaspar(0.611)
19	TCAGTAGCATCGTGACGATCGACTATCGTACGTGCAGACTACGTCGAT	1e-12	-27.82	0.0599	0.0091	45.6bp (64.3bp)	PRDM15(Zf)/ESC-Prdm15-ChIP-Seq(GSE73694)/Homer(0.659)
20	AGTCGTACACGTACTGCGATATGCCGTACTAGACGTGTCA	1e-12	-27.77	0.0286	0.0013	41.9bp (0.0bp)	Meis1(Homeobox)/MastCells-Meis1-ChIP-Seq(GSE48085)/Homer(0.793)
21 *	CTGACATGCTAGTGCACTGACTAGCGTACTAGGTCACTGACATGCTAG	1e-11	-26.11	0.0391	0.0036	64.1bp (16.3bp)	Gata4/MA0482.1/Jaspar(0.687)
22 *	ACTGACTGAGTCAGTCCGTAAGTCACGTAGTCGCTAAGTC	1e-11	-26.01	0.0339	0.0024	61.2bp (18.8bp)	ZNF264(Zf)/HEK293-ZNF264.GFP-ChIP-Seq(GSE58341)/Homer(0.725)
23 *	AGTCAGTCCTGACGATCGTAATCGATGCAGTC	1e-11	-26.01	0.0339	0.0032	58.0bp (40.3bp)	TFAP2B(var.2)/MA0812.1/Jaspar(0.646)
24 *	ACTGAGTCCGTAAGTCATGCCGTAGTCACGTA	1e-11	-26.01	0.0339	0.0027	65.2bp (50.0bp)	PB0208.1_Zscan4_2/Jaspar(0.683)
25 *	GACTATGCAGTCTCAGCTAGACTGTAGCGCTAATCGATGC	1e-11	-25.82	0.0573	0.0094	53.6bp (57.7bp)	THAP1/MA0597.1/Jaspar(0.773)
26 *	CGATATCGCGATACTGCGATTCGAGTACGTCATGACCGTATCAGCAGT	1e-11	-25.62	0.1458	0.0528	44.4bp (38.9bp)	Fox:Ebox(Forkhead,bHLH)/Panc1-Foxa2-ChIP-Seq(GSE47459)/Homer(0.795)
27 *	CGTAACTGATGCGTACACTGGTACCTAGACTG	1e-11	-25.37	0.099	0.0272	48.9bp (50.6bp)	POL010.1_DCE_S_III/Jaspar(0.666)
28 *	CTAGCGTAAGCTACTGACGTACTGCTGAGTAC	1e-10	-25.02	0.0677	0.0136	55.2bp (53.1bp)	CREB3/MA0638.1/Jaspar(0.757)
29 *	GACTACGTACGTAGTCCGTAAGTCGTCAAGTCGTACACTG	1e-10	-24.45	0.026	0.0007	70.1bp (0.0bp)	PB0013.1_Eomes_1/Jaspar(0.856)
30 *	CGTACGTACGTACGTACTGACGTACGATAGTCCGTAACGTACGTACTG	1e-10	-24.45	0.026	0.002	62.7bp (29.4bp)	MF0010.1_Homeobox_class/Jaspar(0.696)
31 *	ACTGACGTCTAGACTGCGTAACTGACGTAGTC	1e-10	-24.45	0.026	0.0017	68.6bp (15.4bp)	PB0203.1_Zfp691_2/Jaspar(0.772)
32 *	ACGTAGTCACGTACGTCTAGGTCACTGAACGT	1e-09	-22.74	0.0469	0.0072	58.9bp (49.1bp)	PB0178.1_Sox8_2/Jaspar(0.672)
33 *	CGTAGTCATAGCATGCCATGACTGACGTACGTGACTAGTC	1e-09	-21.24	0.0234	0.0014	39.2bp (32.5bp)	GRHL1/MA0647.1/Jaspar(0.905)
34 *	CATGGTACCTAGTCAGTCGATGCACTGACTAGCTAGTCGA	1e-09	-21.24	0.0234	0.0013	56.6bp (3.0bp)	PB0137.1_Irf3_2/Jaspar(0.739)
35 *	GCTAGTACATGCCGTAACGTATGCGTACAGTCCGTAACTG	1e-09	-21.24	0.0234	0	51.4bp (0.0bp)	PB0098.1_Zfp410_1/Jaspar(0.771)
36 *	CATGACTGAGTCCGATAGTCACGTAGTCACTG	1e-08	-20.71	0.0443	0.0068	57.5bp (39.1bp)	Nkx2.5(Homeobox)/HL1-Nkx2.5.biotin-ChIP-Seq(GSE21529)/Homer(0.704)
37 *	ACGTCGTAACTGCGTAAGTCCGTAACTGACGTCGTAACTGACTGCGTA	1e-08	-20.51	0.0286	0.0032	48.8bp (67.4bp)	PB0050.1_Osr1_1/Jaspar(0.676)
38 *	CGTATCGACAGTCTAGGATCAGTCTAGCATCG	1e-08	-20.51	0.0286	0.0026	61.9bp (35.8bp)	HIC2/MA0738.1/Jaspar(0.751)
39 *	CTGAACTGGACTGCTACTGAGTACAGTCGCATATGCGTAC	1e-08	-19.92	0.0365	0.0053	40.7bp (53.3bp)	NR4A2/MA0160.1/Jaspar(0.622)
40 *	ATCGCGATCATGCTAGCTAGCTGATCAGTACGGCTAACTGTCGAATCG	1e-08	-19.92	0.0365	0.0051	65.4bp (54.0bp)	Sp5(Zf)/mES-Sp5.Flag-ChIP-Seq(GSE72989)/Homer(0.708)
41 *	ACTGTCAGATCGATGCACGTGTCACGTACGAT	1e-08	-19.65	0.0938	0.0304	54.6bp (60.8bp)	PB0057.1_Rxra_1/Jaspar(0.751)
42 *	TCGAGTACTGCACTGACAGTAGTCGATCGATCGATCGATC	1e-07	-17.89	0.026	0.0026	67.7bp (39.8bp)	GFY(?)/Promoter/Homer(0.682)
43 *	ACGTACGTACTGACTGCGTACGTAACGTAGTCAGTCACTGACGTACGT	1e-06	-15.36	0.0234	0.0025	50.0bp (49.2bp)	PB0045.1_Myb_1/Jaspar(0.669)
44 *	ACGTAGTCCGTAAGTCACGTACTGCTGAAGTC	1e-06	-15.21	0.0339	0.0061	64.3bp (45.0bp)	PB0195.1_Zbtb3_2/Jaspar(0.788)
45 *	AGTCACGTAGTCCGTACGTAACGTAGTCCGTA	1e-05	-13.61	0.0286	0.0046	60.1bp (34.2bp)	Dux/MA0611.1/Jaspar(0.817)
46 *	CGTACGTAACTGACGTCGTAACGTAGTCAGTCACTGACTGACGTACTG	1e-05	-12.94	0.0208	0.0026	53.9bp (41.9bp)	Elk4(ETS)/Hela-Elk4-ChIP-Seq(GSE31477)/Homer(0.628)
47 *	ACGTCGTAACGTACTGACGTACGTACTGACGT	1e-05	-12.94	0.0208	0.0027	68.2bp (57.6bp)	PB0122.1_Foxk1_2/Jaspar(0.740)
48 *	AGTCCGTACGTACGTACGTACGTAACTGAGTC	1e-05	-11.68	0.026	0.0053	65.1bp (22.8bp)	SOX10/MA0442.2/Jaspar(0.648)
49 *	CGTAACTGAGTCCGTAACTGACTGACGTCGTA	0.0001	-10.64	0.0182	0.0028	64.5bp (17.3bp)	ZEB1(Zf)/PDAC-ZEB1-ChIP-Seq(GSE64557)/Homer(0.789)
