# Supplementary material for: Sequence logic at enhancers governs a dual mechanism of endodermal organ fate induction by FOXA pioneer factors
Source: Nat Commun. 2021 Nov 17;12:6636. doi: 10.1038/s41467-021-26950-0 (PMC8599738; doi:10.1038/s41467-021-26950-0)
Supplement: Supplementary file 21 — Dataset 18 [file 41467_2021_26950_MOESM21_ESM.xlsx]

## Sheet:  
Supplementary Data 18. De novo motifs enriched in class II pancreatic enhancers overlapping SOX9 binding sites at PP2 stage compared to class I pancreatic enhancers overlapping SOX9 binding sites at PP2 stage. Enriched binding motifs were determined using Fisher’s exact test, 1 sided, adjusted for multiple comparisons.
Rank	Motif	P-value	log P-pvalue	% of Targets	% of Background	STD(Bg STD)	Best Match/Details	* = Likely false positive
1	ACGTAGCTCTGACGTAACGTGCATCGTAATGCGCATCTGA	1e-57	-133.4	0.0615	0.0021	53.9bp (0.0bp)	MEOX2/MA0706.1/Jaspar(0.852)
2	GACTTAGCGCATCGATGACTCGTACGATCGTATGCACGTA	1e-57	-133.4	0.0615	0.0043	56.2bp (35.0bp)	PB0129.1_Glis2_2/Jaspar(0.674)
3	GTACGCTAACGTACTGCGTATCAGCGATTGACGCTAAGTC	1e-55	-127	0.0594	0.0045	55.1bp (6.0bp)	FOSL1::JUND/MA1142.1/Jaspar(0.883)
4	AGTCAGTCACGTCTGAAGTCACGTACGTACGT	1e-53	-123.9	0.0583	0.0042	45.4bp (19.1bp)	RORg(NR)/Liver-Rorc-ChIP-Seq(GSE101115)/Homer(0.677)
5	TGCACGTACATGGACTCGTATACGGCTACGATACGTACTGCGTAGACT	1e-52	-120.7	0.0573	0.0023	53.5bp (0.0bp)	PBX1/MA0070.1/Jaspar(0.751)
6	ACGTTAGCGCTACTGACTGACGATCATGGTCAGTCACGTA	1e-49	-114.5	0.0552	0.0046	59.2bp (41.7bp)	PB0083.1_Tcf7_1/Jaspar(0.672)
7	GTACGTCATGACCGTAAGCTGATCGCATTCAGGATCGCTA	1e-49	-114.5	0.0552	0.0049	55.6bp (38.1bp)	TCF4(bHLH)/SHSY5Y-TCF4-ChIP-Seq(GSE96915)/Homer(0.757)
8	CGATTCAGAGTCCGTAACTGCTAGAGCTCTGACGTAAGCTCTGACAGT	1e-49	-114.5	0.0552	0.005	58.0bp (24.0bp)	EWS:ERG-fusion(ETS)/CADO_ES1-EWS:ERG-ChIP-Seq(SRA014231)/Homer(0.682)
9	GCATGCATACGTCGATCTAGTGCACAGTCAGTCATGAGCT	1e-46	-107.7	0.0667	0.0079	44.8bp (31.0bp)	Dux/MA0611.1/Jaspar(0.834)
10	TGACGCTAACTGCGATTGACCGATAGTCCGTACTAGGTACCGTATACG	1e-43	-99.25	0.05	0.005	46.6bp (34.6bp)	NRL/MA0842.1/Jaspar(0.663)
11	CGTAGTCACGATCTAGTACGGTCATGCAGCATACGTACTG	1e-41	-94.88	0.0615	0.0054	55.9bp (18.5bp)	Sox1/MA0870.1/Jaspar(0.754)
12	GCTACAGTACTGGCATCAGTGTCAGTCAGTCAGCTACGTACGATTCGA	1e-40	-93.31	0.0479	0.0046	48.0bp (14.9bp)	MEF2C/MA0497.1/Jaspar(0.749)
13	GACTCGATACTGGTACGTACGTCACAGTACTGATGCGCATCTAGGCTA	1e-39	-90.37	0.0469	0.0044	54.5bp (26.2bp)	Rfx1/MA0509.1/Jaspar(0.695)
14	CTAGCAGTACGTGCTATGCACGTACGATTCAGGCATACGT	1e-39	-89.88	0.0594	0.007	54.5bp (39.7bp)	BARHL2/MA0635.1/Jaspar(0.744)
15	ACGTACTGACTGAGTCGATCCGATACGTACGTAGTCCGTA	1e-37	-87.46	0.0458	0.0044	51.1bp (22.3bp)	Nur77(NR)/K562-NR4A1-ChIP-Seq(GSE31363)/Homer(0.732)
16	GACTGTACGTCAGACTAGTCGTCACAGTGATC	1e-36	-84.02	0.1031	0.0233	58.0bp (46.2bp)	PH0017.1_Cux1_2/Jaspar(0.732)
17	CTAGACTGCGTAAGTCCGTACGTAACTGACGT	1e-34	-80.12	0.0552	0.0068	51.8bp (45.4bp)	Hes2/MA0616.1/Jaspar(0.696)
18	TGACGTCAACGTAGTCATCGAGCTCTGAAGTC	1e-34	-79.05	0.1	0.0237	52.6bp (52.1bp)	SOX13/MA1120.1/Jaspar(0.711)
19	CGATTCGAGTACCGTACTAGCTAGGATCGCTACAGTCATGCTGAACTG	1e-34	-78.86	0.0427	0.0048	64.1bp (61.1bp)	SD0002.1_at_AC_acceptor/Jaspar(0.697)
20	GATCAGTCAGCTCAGTTACGACGTAGCTGATCGACTTGCA	1e-33	-77.73	0.0542	0.0059	55.8bp (31.8bp)	Sox4(HMG)/proB-Sox4-ChIP-Seq(GSE50066)/Homer(0.767)
21	GCTACAGTATCGGTCACGTAGCATGCATTCGACGTATCGA	1e-33	-76.04	0.0417	0.0032	57.6bp (0.0bp)	PH0095.1_Lhx5/Jaspar(0.767)
22	ACGTTAGCGTCAGACTCTGAATCGGTACCGTATGCAGTACGTCACTGA	1e-33	-76.04	0.0417	0.0052	54.0bp (22.3bp)	Rfx5(HTH)/GM12878-Rfx5-ChIP-Seq(GSE31477)/Homer(0.789)
23	AGTCGTCAACGTACTGAGTCAGTCAGTCCGTA	1e-31	-73.32	0.0615	0.0104	60.4bp (32.4bp)	HIC2/MA0738.1/Jaspar(0.828)
24	ACGTACGTACGTCAGTACGTACGTTACGACGTCTGAACTG	1e-30	-70.48	0.0396	0.0036	58.4bp (0.0bp)	PB0192.1_Tcfap2e_2/Jaspar(0.727)
25	TGCAGCTAGTCACGATACTGCTAGGCTACGATCATGACGTACGTACGT	1e-29	-68.36	0.05	0.0071	56.7bp (21.1bp)	FOXG1/MA0613.1/Jaspar(0.617)
26	CGATCTAGGCTAGCATGCTACGTAGCATACGTCGATGATCGACTAGTC	1e-28	-66.13	0.0656	0.0117	52.7bp (57.4bp)	Dlx1/MA0879.1/Jaspar(0.635)
27	ACTGAGCTTGACCTGAGTACGTCACTGAAGTC	1e-28	-66.08	0.049	0.0068	50.6bp (22.0bp)	PB0120.1_Foxj1_2/Jaspar(0.771)
28	GATCGTCACAGTCATGGATCGTACGCTACGATCGATGACTCGTAAGCT	1e-27	-62.35	0.0365	0.0053	50.5bp (36.6bp)	BARHL2/MA0635.1/Jaspar(0.657)
29	ACTGGTCAAGTCACGTACTGACTGACGTAGCT	1e-25	-58.72	0.0615	0.0124	60.3bp (31.3bp)	GRHL2/MA1105.1/Jaspar(0.751)
30	CTAGTAGCCTAGCTAGCTAGACTGAGCTAGCT	1e-25	-58.29	0.0917	0.0258	56.7bp (49.5bp)	PB0025.1_Glis2_1/Jaspar(0.694)
31	CGATCATGCTAGGTACGTACGTCATAGCCGTACTAGTACGGTCATGCA	1e-23	-54.98	0.0438	0.0077	50.4bp (38.9bp)	Ets1-distal(ETS)/CD4+-PolII-ChIP-Seq(Barski_et_al.)/Homer(0.726)
32	CGTAACGTACGTCGTAACGTCGTATACGCGTAACGTCGATCGTATGAC	1e-21	-48.61	0.0406	0.0078	49.5bp (25.2bp)	CUX2/MA0755.1/Jaspar(0.780)
33	GCATTGCAGACTATGCCGATACTGAGCTACGTAGCTAGTC	1e-20	-46.53	0.0396	0.0078	50.6bp (24.2bp)	ISRE(IRF)/ThioMac-LPS-Expression(GSE23622)/Homer(0.700)
34	CGTACGTAACTGACTGACGTAGTCCGTAACGTACGTACTGACGTACTG	1e-18	-42.47	0.0375	0.0068	55.9bp (47.4bp)	NR1H4/MA1110.1/Jaspar(0.797)
35	ATCGGTACATCGTAGCCTAGACGTATCGTAGC	1e-17	-40.34	0.0438	0.0105	58.3bp (44.6bp)	Ahr::Arnt/MA0006.1/Jaspar(0.847)
36	CATGTCAGCTGATCAGTGACTGACCGTATCAGTCGACGATCTAGCATG	1e-16	-38.52	0.0354	0.0068	58.6bp (40.7bp)	NEUROD1/MA1109.1/Jaspar(0.788)
37	CGTACGTAAGTCAGTCCGTAAGTCACTGCGTA	1e-16	-37.1	0.0844	0.0303	55.8bp (59.4bp)	RUNX1(Runt)/Jurkat-RUNX1-ChIP-Seq(GSE29180)/Homer(0.760)
38	CGTAACTGACGTACGTCGTAACTGAGTCACTG	1e-13	-31.6	0.0604	0.0189	55.2bp (45.1bp)	ZNF264(Zf)/HEK293-ZNF264.GFP-ChIP-Seq(GSE58341)/Homer(0.714)
39 *	CGATACGTAGTCATGCACGTACGTAGTCAGTC	1e-11	-27.42	0.0292	0.007	55.6bp (37.7bp)	Etv2(ETS)/ES-ER71-ChIP-Seq(GSE59402)/Homer(0.697)
40 *	ACTGACGTACGTACGTACGTACGTAGTCAGTC	1e-07	-17.12	0.0281	0.0098	58.5bp (51.0bp)	NFATC2/MA0152.1/Jaspar(0.827)
