# Supplementary material for: Sequence logic at enhancers governs a dual mechanism of endodermal organ fate induction by FOXA pioneer factors
Source: Nat Commun. 2021 Nov 17;12:6636. doi: 10.1038/s41467-021-26950-0 (PMC8599738; doi:10.1038/s41467-021-26950-0)
Supplement: Supplementary file 22 — Dataset 19 [file 41467_2021_26950_MOESM22_ESM.xlsx]

## Sheet:  
Supplementary Data 19. Class I hepatic enhancers.
chr	start	end
chr1	221888641	221888890
chr1	214150089	214150338
chr4	47735872	47736121
chr2	156054024	156054273
chr13	40637969	40638218
chr1	100951336	100951585
chr4	21417205	21417454
chr7	98040630	98040879
chr13	49195118	49195367
chr1	203347820	203348069
chr12	59160078	59160327
chr7	27936713	27936962
chr6	38875021	38875270
chr2	27741428	27741677
chr1	194974789	194975038
chr6	96135912	96136161
chr2	24375788	24376037
chr3	19776668	19776917
chr6	145215009	145215258
chr15	61751019	61751268
chr21	16886762	16887011
chr6	42241751	42242000
chr1	56796937	56797186
chr6	64220058	64220307
chr13	51095985	51096234
chr4	88787432	88787681
chr3	76992316	76992565
chr8	29831803	29832052
chr8	132532642	132532891
chrX	121320806	121321055
chrX	102311918	102312167
chr10	5189679	5189928
chr18	3722924	3723173
chr14	68698144	68698393
chr5	135393791	135394040
chr12	100878318	100878567
chr10	29616479	29616728
chr1	8319243	8319492
chr11	57746292	57746541
chr14	85948900	85949149
chr5	101558577	101558826
chr4	186757349	186757598
chr1	214202333	214202582
chr3	63055964	63056213
chr20	22660782	22661031
chr14	88510750	88510999
chr2	168754871	168755120
chr9	73778869	73779118
chr3	149125816	149126065
chr5	75668363	75668612
chr7	2451855	2452104
chr1	101048544	101048793
chr5	77897509	77897758
chr18	32664710	32664959
chr21	40156803	40157052
chr3	16576605	16576854
chr20	22600000	22600249
chr5	82872930	82873193
chr13	40638232	40638495
chr8	82912253	82912516
chr10	22736238	22736501
chr2	27741097	27741360
chr7	27937206	27937469
chr8	121855538	121855801
chr14	95910599	95910862
chr6	87809379	87809642
chr2	224794251	224794514
chr20	16388469	16388744
chr5	167820922	167821192
chr21	33965307	33965570
chr21	44763071	44763334
chr11	86181014	86181346
chr11	2002218	2002481
chr11	69242231	69242498
chr11	67905345	67905608
chr1	204141605	204141870
chr4	155538944	155539207
chr7	136692197	136692536
chr4	77447735	77448007
chr13	82448377	82448646
chr13	94944431	94944699
chr9	85175348	85175633
chr9	78990116	78990379
chr9	131638077	131638348
chr9	111631454	111631717
chr9	73711378	73711661
chr9	98810789	98811052
chr15	61044758	61045021
chr15	67356647	67356973
chr15	45205290	45205554
chr15	53327049	53327325
chr15	89355334	89355619
chr15	86251100	86251372
chr5	172321847	172322110
chr5	172152284	172152547
chr5	52772909	52773202
chr5	73876927	73877190
chr5	142974536	142975001
chr17	17442046	17442309
chr17	36770313	36770587
chr11	1377293	1377600
chr11	124752280	124752543
chr1	226644970	226645233
chr11	1325703	1325980
chr11	2588602	2588895
chr1	213545573	213545836
chr1	64605727	64605990
chr4	39431368	39431657
chr1	154390764	154391027
chr1	214223958	214224221
chr19	1675968	1676347
chr13	75913961	75914224
chr3	168576870	168577176
chr3	44563965	44564241
chr2	230024823	230025086
chr2	84527526	84527868
chr2	137917767	137918071
chr15	45271847	45272129
chr2	96926132	96926395
chr15	63647004	63647316
chr2	50063236	50063510
chr15	59846226	59846524
chr2	86182090	86182358
chr4	148022815	148023091
chr4	23964114	23964377
chr17	60167590	60167867
chr4	154485857	154486144
chr4	37664473	37664841
chr11	87933414	87933677
chr11	75495078	75495362
chr1	108069297	108069567
chr11	72886686	72886949
chr11	69300292	69300560
chr11	134916896	134917159
chr6	167810082	167810347
chr6	53875686	53875949
chr19	1718822	1719102
chr19	13974694	13974957
chr19	5463961	5464241
chr6	143717698	143717970
chr6	110650988	110651306
chr6	112339852	112340123
chr19	43002075	43002338
chr13	46717318	46717602
chr3	30126500	30126767
chr6	82526151	82526427
chr8	143125604	143125867
chr8	35647487	35647750
chr10	2578821	2579103
chr8	129488012	129488275
chr15	53726328	53726591
chr8	96003444	96003725
chr16	27375840	27376103
chr16	73089710	73089997
chr16	52645943	52646229
chr2	150383272	150383535
chr12	54219105	54219368
chr17	66817011	66817292
chr12	122890542	122890810
chr12	11044586	11044850
chr17	53485436	53485703
chr12	97553180	97553461
chr12	108707504	108707777
chr12	103279146	103279416
chr11	133390663	133390926
chr4	185214764	185215074
chr11	30822364	30822644
chr11	86210752	86211052
chr1	151909228	151909505
chr11	68141707	68141970
chr6	113741587	113741860
chr6	139800680	139800946
chr2	17487511	17487774
chr20	19945225	19945497
chr20	49016769	49017032
chr20	38505980	38506243
chr20	10244353	10244619
chr13	50893702	50893967
chr3	102389885	102390198
chr8	118273464	118273744
chr2	8765565	8765836
chrX	152911390	152911704
chr2	86178808	86179078
chrX	87859886	87860149
chr2	239437938	239438240
chr2	98911725	98912032
chrX	7368810	7369094
chr4	154373807	154374091
chrX	39584316	39584587
chrX	69745619	69745882
chr4	77492462	77492725
chr4	102891739	102892014
chr4	46795087	46795367
chr11	19791904	19792167
chr6	150949519	150949788
chr6	1070170	1070477
chr6	109119391	109119656
chr6	128383999	128384272
chr13	46721016	46721279
chr3	165338300	165338563
chr8	9217714	9218013
chr8	29667531	29667794
chr8	36077336	36077627
chr2	14683451	14683740
chr2	20056922	20057190
chr8	32419060	32419362
chr2	218657392	218657655
chr2	148206842	148207112
chr2	197471783	197472046
chr2	197594167	197594433
chr2	97073228	97073546
chr17	69677746	69678152
chr4	69598898	69599184
chr4	77456947	77457224
chr3	133225205	133225529
chr6	37115934	37116197
chr6	6724535	6724834
chr6	90949355	90949618
chr8	121851579	121851842
chr2	178591667	178591937
chr2	231898630	231898903
chr4	39415143	39415437
chr4	160404877	160405191
chr4	47216150	47216428
chr4	148231488	148231751
chr2	194293274	194293537
chr8	139940686	139940949
chr8	32208297	32208568
chr8	68022103	68022382
chr8	53302649	53302924
chr8	27929819	27930085
chr8	122117633	122117941
chr8	129597363	129597630
chr8	88067541	88067868
chr2	201231930	201232230
chr2	112690349	112690629
chr4	77491470	77491733
chr4	38425933	38426443
chr4	69891036	69891308
chrX	39473560	39473823
chr6	25084081	25084383
chrX	118473554	118473836
chrX	149438887	149439167
chrX	134085299	134085589
chr7	116450926	116451189
chr3	44362957	44363233
chr13	74657224	74657561
chr8	81837631	81837894
chr6	21452630	21452905
chr2	173205865	173206140
chr2	36792014	36792277
chr14	61569530	61569801
chr14	95060338	95060601
chr14	94862330	94862595
chr12	92899340	92899603
chr12	94577447	94577741
chr19	33894561	33894824
chr19	8311371	8311637
chrX	38202368	38202654
chr19	1674075	1674357
chr7	40760594	40760873
chr7	84850064	84850420
chr19	12442024	12442298
chr19	15599715	15599978
chr3	194257667	194257938
chr11	86187567	86187834
chr8	129179760	129180033
chr15	53544262	53544527
chr2	199097727	199097991
chr15	85149984	85150257
chr15	67651852	67652126
chr11	2004295	2004560
chr11	66809170	66809436
chr11	45412952	45413240
chr4	103363455	103363736
chr11	34805640	34805903
chr11	126207274	126207537
chr11	8816385	8816660
chr8	39340816	39341100
chr8	84046273	84046542
chr8	129194974	129195237
chr2	230028652	230028967
chr2	985786	986049
chr4	53886021	53886284
chr12	92395949	92396418
chr12	127042487	127042810
chr11	58529779	58530062
chrX	24205827	24206118
chr2	235711517	235711941
chr10	60212866	60213137
chr10	29095444	29095768
chr10	98433523	98433816
chr10	121258429	121258692
chr12	30916017	30916296
chr12	115135868	115136133
chr12	117486035	117486298
chr18	56081205	56081486
chr18	56074954	56075222
chr18	54808914	54809183
chr12	60252383	60252662
chr12	65050300	65050563
chr14	101947476	101947769
chr14	86642697	86642962
chr14	95103112	95103381
chr7	36985629	36985901
chr7	95238080	95238343
chr7	102746900	102747172
chr7	134676547	134676819
chr7	46734783	46735055
chr16	80441457	80441720
chr10	131440714	131440977
chr10	79093723	79094023
chr10	13325301	13325564
chr10	94455647	94455910
chr3	32257653	32257916
chr3	59784201	59784477
chr3	193793611	193793874
chr3	74786746	74787009
chr3	52115107	52115399
chr3	181853979	181854243
chr3	13006305	13006568
chr3	140418769	140419045
chr18	46543314	46543585
chr18	48533354	48533637
chr18	3706567	3706857
chr12	20124251	20124519
chr19	38741415	38741678
chr12	127086354	127086633
chr19	28621014	28621319
chr2	121867177	121867440
chr2	148209507	148209810
chr14	68758609	68758924
chr14	59311331	59311611
chr1	154380988	154381251
chr1	5575865	5576136
chr14	50237040	50237331
chr1	66612943	66613217
chr1	203637590	203637867
chr18	68002251	68002531
chr14	68953006	68953319
chr14	34278880	34279143
chr1	21578446	21578716
chr1	229357049	229357312
chr14	77300808	77301071
chr1	151569034	151569297
chr9	75598006	75598269
chr3	123324607	123324893
chr3	60827128	60827397
chr10	60228326	60228666
chr5	10859974	10860238
chr5	123211211	123211474
chr5	179251764	179252051
chr18	70707570	70707835
chr5	142100166	142100429
chr18	54940465	54940767
chr5	35122966	35123229
chr7	46552483	46552762
chr3	133461482	133461745
chr7	900941	901212
chr18	11005624	11005891
chr1	59365018	59365290
chr1	3177959	3178243
chr18	71382435	71382713
chr18	20050567	20050848
chr18	42351904	42352169
chr18	54802134	54802397
chr18	53697275	53697542
chr18	7459803	7460081
chr14	63158969	63159233
chr9	75612637	75612933
chr9	96443761	96444029
chr9	111656551	111656819
chr14	95038969	95039237
chr14	68936057	68936345
chr14	103339870	103340134
chr3	44442323	44442588
chr10	91133068	91133335
chr3	87197298	87197598
chr14	95991245	95991531
chr14	95067154	95067429
chr5	167412365	167412628
chr10	80218743	80219006
chr5	78389673	78389936
chr22	26349949	26350212
chr5	125984795	125985068
chr10	35025926	35026224
chr10	89378648	89378913
chr22	18049499	18049808
chr12	11042872	11043148
chr22	37505476	37505779
chr10	98437233	98437496
chr5	123935297	123935585
chr12	55893687	55893950
chr10	121169427	121169701
chr10	124070194	124070482
chr6	62296959	62297340
chr4	6697474	6697737
chr7	17169941	17170206
chr1	235012141	235012429
chr1	3030786	3031070
chr1	203417767	203418030
chr9	86087254	86087527
chr9	90011033	90011313
chr9	127148518	127148810
chr16	13339595	13339860
chr9	137156955	137157224
chr3	142082905	142083181
chr16	56390171	56390477
chr5	72688688	72689024
chr16	12706518	12706791
chr10	131404594	131404868
chr10	73855928	73856213
chr5	121642272	121642535
chr18	70857011	70857274
chr5	168306984	168307285
chr5	31221178	31221453
chr7	110162988	110163251
chr1	177540828	177541110
chr1	61649213	61649482
chr9	100484664	100484932
chr8	120231600	120231947
chr10	131402976	131403239
chr18	55416299	55416575
chr5	96736398	96736675
chr12	79693991	79694342
chr7	147805091	147805361
chr1	65381572	65381900
chr1	200341329	200341592
chr1	19057202	19057467
chr1	14862156	14862449
chr14	82403272	82403555
chr22	25290414	25290678
chr16	52522740	52523018
chr3	29566817	29567085
chr3	98009936	98010233
chr3	16575403	16575700
chr10	89523208	89523500
chr3	26266800	26267065
chr7	73994672	73994995
chr7	1196586	1196849
chr7	36312649	36312913
chr7	47644673	47644960
chr7	137897051	137897339
chr1	84726465	84726758
chr20	13083431	13083699
chr1	208649891	208650154
chr1	224920763	224921026
chr1	17843416	17843695
chr6	168899959	168900225
chr6	113964248	113964540
chr6	167755615	167755885
chr10	110841861	110842158
chr1	8631713	8631976
chr2	163438995	163439258
chr2	129254440	129254710
chr2	102272375	102272648
chr2	224773178	224773441
chr2	73248595	73248858
chr5	57925607	57925883
chr8	139889237	139889517
chr1	194886700	194886970
chr1	214217847	214218120
chr5	132376313	132376576
chr20	23072804	23073072
chr9	34512671	34512934
chr9	137151050	137151315
chr17	77795166	77795429
chr17	34300529	34300802
chr17	1639735	1640020
chr14	68713456	68713719
chr17	54849871	54850145
chr17	74170180	74170447
chr17	66790092	66790355
chr13	27978345	27978646
chr13	50819182	50819445
chr5	30605773	30606061
chr3	168059837	168060106
chr4	36351630	36351905
chr21	44764228	44764519
chr21	46889607	46889906
chr21	35894659	35894956
chr5	53304293	53304564
chr21	38233445	38233710
chr21	42401464	42401758
chr1	207999848	208000173
chr5	123149955	123150224
chr1	94850381	94850644
chr1	119884089	119884352
