# Supplementary material for: Sequence logic at enhancers governs a dual mechanism of endodermal organ fate induction by FOXA pioneer factors
Source: Nat Commun. 2021 Nov 17;12:6636. doi: 10.1038/s41467-021-26950-0 (PMC8599738; doi:10.1038/s41467-021-26950-0)
Supplement: Supplementary file 23 — Dataset 20 [file 41467_2021_26950_MOESM23_ESM.xlsx]

## Sheet:  
Supplementary Data 20. Class II hepatic enhancers.
chr	start	end
chr3	149177380	149177629
chr3	128943888	128944137
chr7	137804483	137804732
chr7	51135582	51135831
chr9	114877594	114877843
chr20	4942484	4942733
chr5	74242457	74242706
chr5	154214641	154214890
chr5	58762842	58763091
chr5	1207672	1207921
chr8	86458468	86458717
chr8	125933609	125933858
chr1	117305957	117306206
chr8	129209539	129209788
chr4	153641668	153641917
chr12	4192420	4192669
chr4	140613803	140614052
chr4	74207209	74207458
chr7	137843695	137843944
chr4	155498565	155498814
chr4	156754001	156754250
chr6	141848192	141848441
chr6	34641501	34641750
chr2	216636705	216636954
chr1	218879016	218879265
chr5	123215305	123215554
chr8	3958811	3959060
chr5	164785319	164785568
chr8	48288828	48289077
chr4	62421624	62421873
chr12	126761519	126761768
chr12	126762799	126763048
chr7	25885083	25885332
chr4	78268461	78268710
chr3	161103356	161103605
chr10	117976531	117976780
chr6	34625320	34625569
chr1	117320831	117321080
chr9	109291057	109291306
chr8	124669999	124670248
chr4	69602552	69602801
chr4	103542094	103542343
chr5	92315366	92315615
chr8	40032350	40032599
chr8	121855174	121855423
chr5	95459858	95460107
chr8	140388512	140388761
chr12	47558113	47558362
chr1	234673967	234674216
chr4	139025440	139025689
chr1	56797610	56797859
chr4	184001589	184001838
chr7	127644720	127644969
chr3	149104721	149104970
chr18	23966070	23966319
chr11	124312823	124313072
chr3	186980866	186981115
chr6	137673066	137673315
chr3	98497753	98498002
chr3	122112436	122112685
chr1	48515924	48516173
chr2	191199285	191199534
chr15	32314784	32315033
chr6	47094717	47094966
chr6	109116339	109116588
chr3	171556267	171556516
chr6	138552417	138552666
chr2	65600455	65600704
chr1	66672366	66672615
chr1	167886423	167886672
chr1	203214726	203214975
chr17	4624828	4625077
chr5	10671784	10672033
chr5	93181866	93182115
chr8	39621062	39621311
chr6	23584423	23584672
chr1	208426172	208426421
chr19	19209596	19209845
chr2	168756816	168757065
chr2	8554028	8554277
chr15	92707964	92708213
chr2	237576634	237576883
chr1	190284380	190284629
chr5	74253262	74253511
chr5	76654804	76655053
chr8	140389205	140389454
chr15	47451630	47451879
chr3	140167288	140167537
chr14	49432392	49432641
chr10	14620506	14620755
chr2	20796800	20797049
chr5	167426503	167426752
chr7	111723956	111724205
chr12	92464927	92465176
chr12	109635953	109636202
chr13	77181376	77181625
chr10	78096211	78096460
chr21	38289840	38290089
chr17	66773530	66773779
chr21	38290641	38290890
chr1	120026509	120026758
chr16	52270582	52270831
chr3	190332556	190332805
chr15	92714152	92714401
chr7	80239161	80239410
chrX	2416249	2416498
chr13	42938188	42938437
chr11	10306643	10306892
chr3	171559125	171559374
chr3	149119011	149119260
chr1	97814254	97814503
chr11	92767269	92767518
chr12	131467772	131468021
chr18	42369739	42369988
chr8	131772671	131772920
chr10	7554581	7554830
chr10	5113354	5113603
chr3	102775356	102775605
chr22	36219113	36219362
chr8	438596	438845
chr2	66341235	66341484
chr2	48645677	48645926
chrX	9237248	9237497
chrX	131303730	131303979
chr18	75405093	75405342
chr3	149017998	149018247
chr14	96429467	96429716
chr8	42354825	42355074
chr21	32165937	32166186
chr6	47156425	47156674
chr12	12473361	12473610
chr12	69371757	69372006
chrX	129205636	129205885
chr18	68003272	68003521
chr18	42366706	42366955
chr18	10901341	10901590
chr18	20452963	20453212
chr9	107032944	107033193
chr17	66581114	66581363
chr5	39598926	39599175
chr13	26313119	26313368
chr5	102684105	102684354
chr2	218113876	218114125
chr4	155539869	155540118
chr6	146591588	146591837
chr2	16999539	16999788
chr2	227598306	227598555
chr13	108878574	108878823
chr2	224773866	224774115
chr1	8612782	8613031
chr7	17171970	17172219
chrX	108984163	108984412
chr11	95015510	95015759
chr14	30071280	30071529
chr14	82121726	82121975
chr13	50432351	50432600
chr3	168056708	168056957
chr12	46913269	46913518
chr6	111521217	111521466
chr6	167629841	167630090
chr7	36989336	36989585
chr18	2894715	2894964
chr14	74600354	74600603
chr17	13314222	13314471
chr10	3000114	3000363
chr5	10747930	10748179
chr3	80782918	80783167
chr14	82003597	82003846
chr5	121633710	121633959
chr5	11595214	11595463
chr1	157123625	157123874
chr1	214131740	214131989
chr1	146710886	146711135
chr18	21632152	21632401
chr18	11501463	11501712
chr18	8354334	8354583
chr6	90894703	90894952
chr6	21903102	21903351
chr2	163431149	163431398
chr14	94866821	94867070
chr2	172022776	172023025
chr14	94823008	94823257
chr17	75998636	75998885
chr5	81896951	81897200
chr13	40648486	40648735
chr4	172083712	172083961
chr4	82911433	82911682
chr4	155505297	155505546
chr3	133449924	133450173
chr6	17312060	17312309
chr7	25886337	25886586
chr6	138825629	138825878
chr20	32888036	32888285
chr1	113546595	113546844
chr9	82965518	82965767
chr9	38437541	38437790
chr10	91134052	91134301
chr3	50232967	50233216
chr10	34410186	34410435
chr4	178193126	178193375
chr18	10900620	10900869
chr14	68631179	68631428
chr16	12704258	12704507
chr16	30465269	30465518
chr10	73857483	73857732
chr1	116695704	116695953
chr15	32313858	32314107
chr18	48181172	48181421
chr6	10682018	10682267
chr20	36771749	36771998
chr14	70472087	70472336
chr2	63964281	63964530
chr14	87364580	87364829
chr22	30833478	30833727
chr5	147128152	147128401
chr9	112983114	112983363
chr10	85466757	85467006
chr8	86459153	86459402
chr1	48580683	48580932
chr6	21948146	21948395
chr20	10349399	10349648
chr5	146811922	146812171
chr4	37426263	37426512
chr1	64105039	64105288
chr7	95050460	95050709
chr1	224920152	224920401
chr2	20926773	20927022
chr9	136734781	136735030
chr9	96921408	96921657
chr3	141429727	141429976
chr8	18937998	18938247
chr1	214298269	214298518
chr4	21412063	21412312
chr10	94572524	94572787
chr1	48580415	48580678
chr8	141934109	141934372
chr4	114587565	114587828
chr1	199965006	199965269
chr5	74245040	74245303
chr4	181825541	181825804
chr3	156926354	156926617
chr5	142293672	142293935
chr15	53077360	53077623
chr20	4072012	4072275
chr12	47558606	47558869
chr8	350754	351017
chr1	214297768	214298031
chr12	4192760	4193023
chr2	178554527	178554790
chr13	114884313	114884576
chr8	27930362	27930625
chr2	11023996	11024259
chr5	39599236	39599499
chr20	16387905	16388168
chr1	56797902	56798165
chr8	40031988	40032251
chr2	163942254	163942517
chr6	52252432	52252695
chr15	38192716	38192979
chr6	34642505	34642768
chr15	92708227	92708490
chr1	64106393	64106656
chr1	119882230	119882493
chr4	74259132	74259395
chr11	47079055	47079318
chr14	32773761	32774024
chr10	124780292	124780555
chr2	237577070	237577333
chr8	13209557	13209820
chr4	140613476	140613739
chr4	187182073	187182336
chr14	68724851	68725114
chr6	28521416	28521679
chr7	134596851	134597114
chr4	172082664	172082927
chr6	47094435	47094698
chr10	89525504	89525767
chr13	71179902	71180165
chr11	12087634	12087897
chr13	42602360	42602623
chr7	117921923	117922186
chr12	44839027	44839290
chr12	79696363	79696626
chr11	71659211	71659474
chr8	29594832	29595095
chr2	24375419	24375682
chr6	38879952	38880215
chr2	218113287	218113550
chr15	76668487	76668750
chr14	88523369	88523632
chr5	11732179	11732442
chr2	66299056	66299319
chr14	87362552	87362815
chr17	75995080	75995343
chr10	2121044	2121307
chr2	8259351	8259614
chr3	44360447	44360710
chr16	85884012	85884275
chr7	33085471	33085734
chr2	14710912	14711175
chr18	2894311	2894574
chr1	199417110	199417373
chr12	109636228	109636491
chr15	96726754	96727017
chr1	206275343	206275606
chr16	49917684	49917947
chr5	135394214	135394477
chr9	89336457	89336720
chr9	34644892	34645155
chr3	13304290	13304553
chr8	33210312	33210575
chr3	50233341	50233604
chr5	75667894	75668157
chr11	59647213	59647476
chr1	194976506	194976769
chr3	10512904	10513167
chr10	29606381	29606644
chr10	33515051	33515314
chr22	27506819	27507082
chr10	33485977	33486240
chr4	95395759	95396022
chr17	63912633	63912896
chr2	66297181	66297444
chr20	22661109	22661372
chr14	70073218	70073481
chr10	5189201	5189464
chr4	155499950	155500213
chr2	9074947	9075210
chr3	66070161	66070424
chr10	96940044	96940307
chr2	148182851	148183114
chr14	34176936	34177199
chr5	35122393	35122656
chr8	129513058	129513321
chr4	69602024	69602287
chr18	32508330	32508593
chr3	30637613	30637876
chr5	147024711	147024974
chr3	36602332	36602595
chr17	67043494	67043757
chr7	46753687	46753992
chr10	94560103	94560367
chr6	132654767	132655030
chr2	121809657	121809964
chr2	205272489	205272752
chr9	32427120	32427390
chr22	47331747	47332036
chr20	10333003	10333274
chr8	19176771	19177045
chr1	223809972	223810356
chr1	226646190	226646453
chr1	154670730	154671009
chr4	14072204	14072467
chr4	53777934	53778205
chr4	53886650	53886997
chr4	69730196	69730474
chr11	57745301	57745564
chr2	115314	115596
chr2	64619158	64619483
chr9	73730036	73730304
chr22	32128180	32128488
chr5	124223875	124224147
chr16	78168864	78169160
chr5	53342537	53342822
chr11	71829475	71829762
chr1	150985589	150985883
chr12	118935898	118936380
chr12	104179091	104179362
chr13	46726873	46727136
chr13	34253479	34253769
chr13	39443007	39443270
chr1	214127285	214127572
chr9	137118115	137118388
chr9	495875	496144
chr20	11247913	11248235
chr17	66774597	66774876
chr15	101979685	101979969
chr2	43687835	43688156
chr15	96579872	96580189
chr1	213901809	213902092
chr5	33854829	33855099
chr17	4357602	4357876
chr5	157714873	157715138
chr16	14051587	14051914
chr3	168062295	168062581
chr8	104145828	104146091
chr1	230708532	230708800
chr1	48581571	48581849
chr1	234852130	234852393
chr19	16426791	16427074
chr1	3031899	3032167
chr19	4654688	4654951
chr1	236056050	236056329
chr4	95394167	95394537
chr4	116066631	116066894
chr19	33738302	33738588
chr13	110455360	110455625
chr11	23808761	23809024
chr13	24756935	24757200
chr2	10621449	10621720
chr15	86251879	86252178
chr2	6871378	6871642
chr2	228624146	228624438
chr2	20793207	20793471
chr4	155481238	155481507
chr9	125698738	125699003
chr17	16216791	16217088
chr17	28671834	28672097
chr17	55595109	55595427
chr20	22395020	22395302
chr17	6603501	6603796
chr11	93886606	93886874
chr12	103314074	103314348
chr11	86199730	86199993
chr3	19776022	19776315
chr8	53125780	53126100
chr19	44003276	44003539
chr7	102453365	102453652
chr6	131185527	131185790
chr6	37660637	37660924
chr6	155981486	155981768
chr6	43883904	43884167
chr15	62503671	62503971
chr19	16204475	16204745
chr19	35950440	35950707
chr3	102392497	102392884
chr3	149111196	149111491
chr3	142081650	142081925
chr8	40194319	40194591
chr8	129189127	129189394
chr8	129552080	129552343
chr8	139869937	139870208
chr8	22932590	22932853
chr16	3745856	3746119
chr8	42334346	42334655
chr15	54123197	54123468
chr8	13187995	13188258
chr16	48238472	48238754
chr15	70877212	70877515
chr2	60637910	60638213
chr15	100035789	100036052
chr2	99420305	99420597
chr17	13319305	13319624
chr4	8248869	8249155
chr17	36036526	36036799
chr12	106514376	106514696
chr12	108025544	108025828
chr11	6659199	6659467
chr12	129346048	129346337
chr12	121554722	121554985
chr11	61768013	61768291
chr11	68775505	68775807
chr6	35153005	35153292
chr6	139801473	139801736
chr4	69736528	69736793
chr6	137675042	137675305
chr20	22464869	22465144
chr20	59799690	59799973
chr3	2665113	2665418
chr20	32888643	32888906
chr13	110489110	110489373
chr20	43039864	43040178
chr20	43078596	43079101
chr8	119356245	119356520
chr8	123772447	123772713
chr8	38537772	38538052
chr8	143124946	143125243
chr8	123769292	123769604
chr8	11799707	11799988
chr8	134441045	134441547
chrX	108983312	108983583
chr17	63916744	63917044
chr6	28520213	28520476
chrX	9235611	9235913
chr15	76669195	76669505
chr8	48290124	48290387
chr8	53303696	53303960
chrX	68247293	68247558
chr2	20927902	20928182
chr2	47492375	47492647
chrX	179346	179609
chr5	74266934	74267244
chr2	178319946	178320214
chr2	228626047	228626463
chr2	16224446	16224709
chr2	65597928	65598267
chr2	218767263	218767773
chr4	6923842	6924121
chr16	52266904	52267167
chr5	56407880	56408159
chr8	72024112	72024380
chr4	26023654	26023924
chr1	157921970	157922244
chr1	159526675	159526988
chr11	74879750	74880015
chr1	200265538	200265825
chr6	17712841	17713137
chr6	3383769	3384098
chr4	34733874	34734186
chr6	167764961	167765224
chr6	117673855	117674118
chr6	86115089	86115384
chr6	150950083	150950375
chr3	186312289	186312592
chr21	16568119	16568407
chr8	28060730	28061004
chr6	138551039	138551302
chr8	51483867	51484153
chr8	123094281	123094555
chr10	91111883	91112164
chr2	178467688	178467972
chr2	11639371	11639634
chr2	237984630	237984919
chr2	43186667	43186945
chr2	73259431	73259697
chr2	101823982	101824245
chr4	26025274	26025602
chr4	87894173	87894443
chr4	38134829	38135100
chr3	98496180	98496443
chr4	185305198	185305461
chr3	99675122	99675385
chr8	136551305	136551600
chr12	69370180	69370447
chr4	153640227	153640511
chr12	100606875	100607263
chr6	162479526	162479789
chr6	3380052	3380321
chr6	143718476	143718855
chr6	168207018	168207305
chr7	114770537	114770810
chr4	58015967	58016264
chr6	110676301	110676564
chr19	14914750	14915035
chr6	38877150	38877451
chr7	25065038	25065347
chr3	182443163	182443483
chr13	82449490	82449794
chr3	58191754	58192030
chr8	30408229	30408511
chr8	33210947	33211260
chr6	25640734	25641034
chr8	129197255	129197553
chr21	40159388	40159674
chr2	168640560	168640831
chr17	53521966	53522354
chr21	47813825	47814172
chr5	142432527	142432836
chr2	16748110	16748381
chr15	89708216	89708479
chr2	66298123	66298409
chr2	73248007	73248289
chr15	59567818	59568103
chr2	46534284	46534619
chr1	183011852	183012145
chr4	186633493	186633760
chr8	27623621	27623894
chr11	12113800	12114113
chr19	47148139	47148485
chr11	130013992	130014258
chr2	178592897	178593205
chr6	114593818	114594106
chr6	162793275	162793550
chr14	68703406	68703687
chr8	39912236	39912499
chr3	133394534	133395022
chr8	95971942	95972210
chr21	31616049	31616312
chr21	33272869	33273161
chr8	126525343	126525666
chr6	52254512	52254798
chr2	8266110	8266468
chr2	11969582	11969900
chr8	126676699	126676967
chr2	114616	114901
chr21	36689210	36689572
chr8	23896838	23897118
chr2	119956133	119956396
chr15	59568882	59569256
chr15	79865165	79865659
chr2	192731497	192731847
chr2	11970266	11970533
chr1	240934715	240935006
chr4	52775405	52775695
chr4	77586944	77587221
chr4	160341382	160341671
chr13	27536113	27536376
chr1	198131294	198131583
chr8	81838716	81839145
chr12	100309241	100309540
chr6	80318572	80318854
chr7	42440640	42440903
chr6	7043235	7043498
chr4	187181301	187181564
chrX	39278056	39278344
chr15	89668778	89669068
chr13	40646959	40647263
chrX	152888315	152888652
chr3	140168597	140168867
chr6	21450986	21451249
chr8	3961353	3961638
chr2	61887721	61887984
chr15	61694600	61694889
chr15	96389037	96389336
chr2	60643347	60643667
chr15	62798451	62798714
chr17	66578395	66578663
chr17	48297362	48297645
chr17	57477276	57477601
chr4	21413115	21413378
chr12	12537637	12537937
chr12	19219448	19219713
chrX	39291204	39291467
chr6	110740394	110740681
chr19	35949738	35950009
chr3	54718746	54719011
chr9	99154564	99154827
chr8	440362	440626
chr3	182478432	182478707
chr10	121502779	121503078
chr2	101733728	101734025
chr15	96865678	96865959
chr15	31588873	31589145
chr11	111597119	111597397
chr11	93220353	93220616
chr11	93226500	93226769
chr11	77867524	77867788
chr17	77993081	77993351
chr19	41915240	41915503
chr11	75473968	75474247
chr11	57265265	57265528
chr12	58849308	58849603
chr6	107179493	107179778
chrX	35457348	35457615
chrX	38750317	38750622
chr11	93263287	93263576
chr11	129297435	129297702
chrX	131567633	131567907
chr1	240934169	240934432
chr14	37066571	37066841
chr3	77014278	77014541
chr8	42354232	42354559
chr14	68205604	68205867
chr1	214300090	214300375
chr5	121634451	121634714
chr2	163566836	163567137
chr3	36601679	36601993
chr6	151990198	151990461
chr12	25909942	25910211
chr15	61027942	61028322
chrX	133140877	133141144
chr18	20069923	20070241
chrX	149437857	149438120
chr18	26649342	26649605
chr3	159631634	159631908
chr11	1698304	1698567
chr14	94806042	94806305
chr8	28230938	28231379
chr10	126175120	126175543
chr6	7270987	7271400
chr17	16189318	16189582
chr10	79091857	79092157
chr2	133315322	133315585
chr4	181853790	181854055
chr16	18043356	18043619
chr6	79276516	79276783
chr6	117672305	117672568
chrX	39297905	39298169
chr18	71800007	71800281
chr17	46517492	46517865
chr17	69159666	69159975
chr10	6313838	6314101
chr10	23248926	23249189
chr10	33484788	33485076
chr10	115239614	115239885
chr12	93957594	93957904
chr12	57335482	57335755
chr12	57162318	57162595
chr12	3866485	3866756
chr3	180748397	180748660
chr6	155979976	155980248
chr6	161130442	161130794
chr12	92464047	92464319
chr14	94988614	94988901
chr15	38191986	38192249
chr14	101683509	101683797
chr2	102214017	102214327
chr14	91863295	91863558
chr14	91860495	91860781
chr14	25285616	25285898
chr7	155624584	155624856
chr17	9264082	9264351
chr7	98048294	98048575
chr10	54653544	54653827
chr5	90194464	90194799
chr21	28649247	28649519
chr13	24758407	24758699
chr10	18700915	18701248
chr13	46179635	46179898
chr16	88570556	88570819
chr10	6321519	6321798
chr10	2121958	2122224
chr1	116861328	116861610
chr3	10550310	10550573
chr10	29618455	29618718
chr10	94566313	94566597
chr18	42350799	42351089
chr18	60119525	60119839
chr12	106143884	106144155
chr12	7090418	7090688
chr12	121954233	121954496
chr14	68762040	68762444
chr14	93502579	93502880
chr14	44249325	44249615
chr11	128294794	128295057
chr9	76641878	76642141
chr17	28067014	28067282
chr9	99153603	99153871
chr9	128715605	128715905
chr3	24493234	24493497
chr10	52310098	52310408
chr16	75025407	75025670
chr3	71631073	71631344
chr5	145367687	145367960
chr3	52927797	52928060
chr16	58490171	58490510
chr10	110358205	110358478
chr10	11873664	11873934
chr10	129955325	129955611
chr5	75685710	75685980
chr18	11925798	11926061
chr18	42378721	42378987
chr5	71268959	71269235
chr5	135389383	135389650
chr18	71510065	71510329
chr5	168051798	168052073
chr11	95783343	95783612
chr12	116087081	116087345
chr12	7645787	7646050
chr7	134682149	134682491
chr18	21631227	21631507
chr18	56113270	56113535
chr18	13313087	13313397
chr14	103334630	103334898
chr14	34281446	34281736
chr18	19560749	19561045
chr1	153740877	153741160
chr2	9630989	9631252
chr18	45111616	45111902
chr18	54716267	54716561
chr1	230294779	230295042
chr9	12459353	12459679
chr9	6664885	6665148
chr9	101136683	101136946
chr3	13306824	13307108
chr3	74397704	74397967
chr14	54820853	54821119
chr14	81769651	81769928
chr16	70779920	70780193
chr10	71845727	71845993
chr14	95989542	95989820
chr14	82447333	82447596
chr10	61708965	61709230
chr10	115240632	115240910
chr5	14038448	14038711
chr18	59403007	59403270
chr10	112136337	112136601
chr10	131664270	131664539
chr12	103344190	103344505
chr22	29209813	29210081
chr5	74350181	74350471
chr12	116088078	116088349
chr12	79693286	79693562
chr7	70246582	70246859
chr7	86476164	86476445
chr7	55249004	55249274
chr2	118484030	118484323
chr14	70275930	70276240
chr14	37795734	37796014
chr2	63901062	63901356
chr1	203507249	203507512
chr9	118706601	118706874
chr1	48606956	48607368
chr9	98771040	98771303
chr9	126078679	126078953
chr3	126247763	126248074
chr9	100990698	100990980
chr9	129097322	129097592
chr16	70780662	70780938
chr5	74244174	74244446
chr10	97033239	97033524
chr16	86008908	86009185
chr18	57126981	57127284
chr5	67830192	67830494
chr12	117100702	117100989
chr12	125384838	125385139
chr7	137805219	137805507
chr7	1329446	1329726
chr2	8266922	8267240
chr7	155411479	155411747
chr1	204111458	204111775
chr1	8319811	8320095
chr1	15533259	15533535
chr2	122813206	122813513
chr14	70259723	70260012
chr11	128705915	128706179
chr1	65843587	65843878
chr14	94821511	94821800
chr1	217441500	217441771
chr1	213824238	213824598
chr9	126073236	126073512
chr17	10628584	10628851
chr17	16201185	16201615
chr9	97589864	97590127
chr9	92147473	92147736
chr9	125848759	125849065
chr9	73779924	73780187
chr9	85538123	85538578
chr9	98569669	98569932
chr9	116778081	116778368
chr5	142980202	142980544
chr3	44481140	44481408
chr3	100353774	100354055
chr3	140430239	140430513
chr1	50646792	50647062
chr13	37290043	37290347
chr18	53571263	53571528
chr5	77108742	77109005
chr18	60407214	60407478
chr5	57204523	57204786
chr5	166143819	166144089
chr12	76371836	76372107
chr12	1925749	1926034
chr12	47740511	47740774
chr20	16081491	16081767
chr20	22601036	22601313
chr7	36329788	36330182
chr1	55326670	55326944
chr1	213933232	213933495
chr1	36735090	36735382
chr2	217736156	217736434
chr11	106332609	106332920
chr9	97589050	97589316
chr22	37508531	37508819
chr9	32426273	32426558
chr9	125849798	125850061
chr3	140447281	140447557
chr3	184134437	184134717
chr10	121402991	121403255
chr3	194054003	194054283
chr1	54433340	54433610
chr10	104964764	104965042
chr1	90372163	90372534
chr10	128147119	128147412
chr10	29543462	29543767
chr5	172285650	172285963
chr18	71798748	71799042
chr5	109236725	109237066
chr3	29910311	29910574
chr7	47084874	47085146
chr20	13085831	13086105
chr7	100143731	100144149
chr20	59798159	59798447
chr7	127645822	127646105
chr20	18999617	18999883
chr20	61078397	61078675
chr7	51134213	51134493
chr14	69086951	69087244
chr20	62874243	62874531
chr20	30877560	30877834
chr14	37069686	37069949
chr1	97529096	97529359
chr1	232241637	232241906
chr14	34178999	34179273
chr1	48342289	48342584
chr6	167811849	167812112
chr22	50825614	50825990
chr9	133402435	133402745
chr16	86008063	86008326
chr3	160760073	160760344
chr3	188014837	188015113
chr3	187715677	187715947
chr10	52642296	52642614
chr1	214296450	214296755
chr1	186818494	186818771
chr10	73858148	73858453
chr5	178688157	178688441
chr5	18051423	18051691
chr12	50920192	50920458
chr12	104177030	104177308
chr12	117073773	117074071
chr3	168060897	168061162
chr10	60767626	60767963
chr7	137749607	137749901
chr20	22392259	22392560
chr8	8960168	8960435
chr1	154392154	154392436
chr1	203214000	203214265
chr7	134595297	134595560
chr20	8231248	8231527
chr22	43389797	43390104
chr16	52060498	52060765
chr10	7555951	7556297
chr3	77164959	77165222
chr8	76333793	76334179
chr1	173096968	173097232
chr1	199973614	199973887
chr8	84039084	84039357
chr4	116946150	116946439
chr1	234806741	234807012
chr5	39818663	39818957
chr18	52928578	52928850
chr15	61714706	61715017
chr3	38008658	38008987
chr12	100610016	100610279
chr1	41405372	41405644
chr20	8171096	8171371
chr20	6684691	6685030
chr2	237553923	237554186
chr1	234449767	234450035
chr9	100522330	100522593
chr13	27557243	27557562
chr3	114377972	114378244
chr3	123128680	123128983
chr22	26305705	26305974
chr3	159825021	159825289
chr5	145348933	145349196
chr3	45390610	45390886
chr5	64139987	64140265
chr5	70989897	70990202
chr3	133452083	133452370
chr13	100472373	100472657
chr13	23002227	23002507
chr1	90366415	90366681
chr4	74241022	74241325
chr5	70990872	70991156
chr21	44708160	44708423
chr21	46891666	46891941
chr5	11596779	11597050
chr21	38232148	38232413
chr18	71615675	71615941
chr18	71909900	71910190
chr5	67066229	67066492
chr5	102683475	102683744
chr3	172271411	172271674
chr6	107177652	107177921
chr6	116625732	116626040
chr7	117172741	117173004
chr1	117306409	117306673
chr20	14122872	14123135
chr3	65277245	65277573
chr3	186323397	186323662
chr5	55507330	55507641
chr5	90195133	90195448
chr8	65877238	65877501
chr20	24736114	24736423
chr5	147181070	147181334
chr1	213818996	213819259
chr5	167414950	167415213
chr1	44761850	44762125
chr1	230838804	230839080
chr8	120908492	120908762
chr1	221890486	221890805
chr5	168304522	168304838
chr3	37183205	37183490
