# Supplementary material for: Sequence logic at enhancers governs a dual mechanism of endodermal organ fate induction by FOXA pioneer factors
Source: Nat Commun. 2021 Nov 17;12:6636. doi: 10.1038/s41467-021-26950-0 (PMC8599738; doi:10.1038/s41467-021-26950-0)
Supplement: Supplementary file 24 — Dataset 21 [file 41467_2021_26950_MOESM24_ESM.xlsx]

## Sheet:  
Supplementary Data 21. Class III hepatic enhancers.
chr	start	end
chr5	29906173	29906484
chr20	12979826	12980137
chr2	155259889	155260200
chr1	39452270	39452581
chr4	153408206	153408517
chr3	167904417	167904728
chr20	43077407	43077718
chrX	105959310	105959621
chr9	23438503	23438814
chr6	108138042	108138353
chrX	128259510	128259821
chr4	166424127	166424438
chr6	90448816	90449127
chr8	29832678	29832989
chr6	167723701	167724012
chr8	76331245	76331556
chr1	177540281	177540592
chr7	111726761	111727072
chr3	20784764	20785075
chr6	62289256	62289567
chr1	186817649	186817960
chr16	75022812	75023123
chr15	54124220	54124531
chr12	24408916	24409227
chr17	16192448	16192759
chr5	109323757	109324068
chr1	31977591	31977902
chr7	136690659	136690970
chr13	39351896	39352207
chr17	40467948	40468259
chr13	66284028	66284339
chr4	74300118	74300429
chr3	26266021	26266332
chr3	186981873	186982184
chr6	10692991	10693302
chr15	38194279	38194590
chr2	133316295	133316606
chr3	66859705	66860016
chr12	117074733	117075044
chr15	48710581	48710892
chr7	137748199	137748510
chr11	57746969	57747280
chr15	72350305	72350616
chr5	67065334	67065645
chr1	169115824	169116135
chr7	142505662	142505973
chr12	47559762	47560073
chrX	2416585	2416896
chr15	77861168	77861479
chr4	16837570	16837881
chr15	85075000	85075311
chr15	96389511	96389822
chr2	16999181	16999492
chr11	65138700	65139011
chr6	143856347	143856658
chr6	34642131	34642442
chr5	168301777	168302088
chr2	56837616	56837927
chr1	169079196	169079507
chr2	122814481	122814792
chr18	60117076	60117387
chr17	67014169	67014480
chr17	75997769	75998080
chr13	50432666	50432977
chr8	73708294	73708605
chr13	46725913	46726224
chr10	61709398	61709709
chr10	97033778	97034089
chr1	65624420	65624731
chr18	19560067	19560378
chr12	97962115	97962426
chr10	54766823	54767134
chr3	149119485	149119796
chr6	42171949	42172260
chr18	32684278	32684589
chrX	134082710	134083021
chr2	97076915	97077226
chr10	33487567	33487878
chr1	199964579	199964890
chr11	10306941	10307252
chr5	35050695	35051006
chr5	147127304	147127615
chr1	150986072	150986383
chr14	45253052	45253363
chr5	101559475	101559786
chr12	94573787	94574098
chr12	10514258	10514569
chr8	143127622	143127933
chr12	69370880	69371191
chr6	167631980	167632291
chr10	33485455	33485766
chr1	169539352	169539663
chr9	125846096	125846407
chr5	112656043	112656354
chr4	172061776	172062087
chr3	37180306	37180617
chr3	124336172	124336483
chr22	33023598	33023909
chr8	131775725	131776036
chrY	19219580	19219891
chr1	90364365	90364676
chr9	85538796	85539107
chr8	122970739	122971050
chr8	67164912	67165223
chr4	153642073	153642384
chr8	136550518	136550827
chr8	84038663	84038972
chr16	85879776	85880085
chr3	36818313	36818622
chrX	69746895	69747204
chr12	97961606	97961915
chr2	231898978	231899287
chr14	37882890	37883199
chrX	87093988	87094297
chrX	42597986	42598295
chr1	97437731	97438040
chr7	137750575	137750943
chr2	172023175	172023506
chr20	12959581	12959898
chr4	69737577	69737950
chr5	120263625	120264007
chr1	99875327	99875667
chr7	84871692	84872023
chr2	50106754	50107125
chr1	193428784	193429141
chr15	89708840	89709176
chr17	53524150	53524470
chr4	151635951	151636274
chr4	12577937	12578286
chr6	10613348	10613666
chr6	21903372	21903687
chr7	42325187	42325511
chr3	108437297	108437611
chr2	231603701	231604029
chr4	140607300	140607630
chr12	90026600	90026928
chr5	74627220	74627545
chr4	74298321	74298634
chr17	77795867	77796183
chr4	82910328	82910715
chr6	131184692	131185045
chr6	21451730	21452041
chr11	130014858	130015324
chr3	29728267	29728591
chr6	62295812	62296204
chr6	28977146	28977557
chr17	49491147	49491458
chr4	21415482	21415813
chr10	94570711	94571039
chr13	58121078	58121428
chr8	73727659	73727980
chr2	63961584	63961907
chr11	34557712	34558048
chr11	47077380	47077704
chr6	99392352	99392692
chr6	64275450	64275762
chr4	40193152	40193490
chr4	153406965	153407285
chr11	86235108	86235488
chr8	34441439	34441759
chr8	86464064	86464385
chr8	129614933	129615253
chr8	104148283	104148594
chr6	138826163	138826477
chr6	140330441	140330761
chr8	8959742	8960061
chr21	26555388	26555757
chr15	76669603	76669950
chr2	168756174	168756508
chr15	62501977	62502294
chr4	69730768	69731090
chr4	95394690	95395038
chr6	64168559	64168920
chrX	39226377	39226700
chr8	29596049	29596395
chr2	46536450	46536798
chr2	43690312	43690623
chr4	146408522	146408851
chr17	55449478	55449798
chr4	141649170	141649490
chr6	151979199	151979511
chr8	132531636	132531949
chr8	82969018	82969361
chr8	123092026	123092353
chr2	151214287	151214617
chr4	100078527	100078937
chrX	128279946	128280293
chrX	24207552	24207893
chr6	39636790	39637145
chr3	20786361	20786698
chr3	66069651	66069995
chr14	44369337	44369674
chr14	44249664	44249975
chr5	75831429	75831753
chr4	94036033	94036365
chr4	26023955	26024271
chr15	85073787	85074099
chrX	136127062	136127378
chr10	23248215	23248534
chr12	94546498	94546818
chrX	7367093	7367411
chr14	47054322	47054655
chr7	138102606	138102925
chr16	77846985	77847335
chr2	14712703	14713104
chr16	52062077	52062391
chr13	73899815	73900129
chr10	18725886	18726197
chr3	30762567	30762891
chr12	9274895	9275208
chr14	68631537	68631861
chrX	128273865	128274223
chr14	68721834	68722158
chr14	68950744	68951055
chr14	34174777	34175095
chr10	66627591	66627937
chr18	25067627	25068026
chr5	29162441	29162808
chr5	132385340	132385663
chr7	116449681	116450004
chr6	10682670	10683004
chr7	95238980	95239303
chr18	19755270	19755582
chr14	87358816	87359153
chr11	59643589	59643914
chr9	22955004	22955320
chr16	10128302	10128613
chr5	154213596	154213928
chr18	52929237	52929581
chr10	94452668	94452986
chr1	236056412	236056727
chr1	214157628	214157974
chr3	113382171	113382493
chr3	22033655	22033966
chr16	78167845	78168170
chr1	69877306	69877700
chr5	81931547	81931861
chr7	102452451	102452791
chr3	171820767	171821112
chr3	100354211	100354552
chr1	213907084	213907423
chr10	29607014	29607325
chr7	117920467	117920800
chr22	21131063	21131389
chr10	29512658	29512977
chr3	186324054	186324373
chr16	85885504	85885830
chr3	133389220	133389554
chr20	14123775	14124118
chr7	6298924	6299279
chr1	186731796	186732115
chr20	14127385	14127709
chr1	194908042	194908358
chr1	5573819	5574163
chr3	24489759	24490078
chr3	56163131	56163468
chr10	55646413	55646725
chr10	53972623	53972934
chr3	29563114	29563534
chr12	100309564	100309885
chr20	52462729	52463060
chr1	59366807	59367126
chr3	74787772	74788089
chr5	145348535	145348852
chr3	29912855	29913187
chr3	54718401	54718746
chr9	494786	495110
chr9	72361781	72362146
chr5	156120128	156120449
chr18	11500834	11501244
chr5	68748173	68748513
chr21	16072387	16072702
chrY	19221058	19221396
chr9	107032554	107032870
chr3	148171685	148172009
chr5	164779827	164780262
chr5	73795111	73795427
chr4	158753781	158754102
