# Supplementary material for: Sequence logic at enhancers governs a dual mechanism of endodermal organ fate induction by FOXA pioneer factors
Source: Nat Commun. 2021 Nov 17;12:6636. doi: 10.1038/s41467-021-26950-0 (PMC8599738; doi:10.1038/s41467-021-26950-0)
Supplement: Supplementary file 25 — Dataset 22 [file 41467_2021_26950_MOESM25_ESM.xlsx]

## Sheet:  
Supplementary Data 22. Class I alveolar enhancers.
chr	start	end
chr14	36677917	36678168
chr4	129396477	129396728
chr9	84220062	84220313
chr10	1016373	1016624
chr15	93347420	93347671
chr11	116102318	116102569
chr8	69766731	69766982
chr10	12762496	12762747
chr20	40279213	40279464
chr2	18981726	18981977
chr8	17693727	17693978
chr15	94654001	94654252
chr14	65693719	65693970
chr10	114571681	114571932
chr2	100684270	100684521
chr3	168986092	168986343
chr13	47722709	47722960
chr8	8953498	8953749
chr1	184184670	184184921
chr16	80647897	80648148
chr11	76747505	76747756
chr16	14750387	14750638
chr15	70800185	70800436
chr20	24028822	24029073
chr10	120229948	120230199
chr12	19465580	19465831
chr6	27209269	27209520
chr14	80655697	80655948
chr4	5014261	5014512
chr2	237785322	237785573
chr9	21596075	21596326
chr8	53379581	53379832
chr8	102769253	102769504
chr7	6277989	6278240
chr7	83651992	83652243
chr8	18420670	18420921
chr14	77500569	77500820
chr9	71115636	71115887
chr10	98623956	98624207
chr13	93242878	93243129
chr10	123062884	123063135
chr19	41427021	41427272
chr1	219483674	219483925
chr6	142644647	142644898
chr11	102112922	102113173
chr10	97234463	97234714
chr3	119866357	119866608
chr15	39566207	39566458
chr3	181568859	181569110
chr7	37011126	37011377
chr17	9054481	9054732
chr10	21167514	21167765
chr4	127018442	127018693
chr2	19340606	19340857
chr1	67008461	67008712
chr6	76078071	76078322
chr2	46229778	46230029
chr3	133705122	133705373
chr6	109617724	109617975
chr13	106781679	106781930
chr14	62004347	62004598
chr16	80232330	80232581
chr3	186781637	186781888
chr4	25259004	25259255
chr18	56217184	56217435
chr2	48946938	48947189
chr6	15949657	15949908
chr12	69517670	69517921
chr15	93191419	93191670
chr7	17279469	17279720
chr6	43672600	43672851
chr3	31982669	31982920
chr2	231603699	231603950
chr5	66037294	66037545
chr4	114063071	114063322
chr4	37009846	37010097
chr15	42338810	42339061
chr2	11528013	11528264
chr16	84130287	84130538
chr11	116679005	116679256
chr5	73400364	73400615
chr6	155649901	155650152
chr10	89822369	89822620
chr11	121347110	121347361
chr3	5203065	5203316
chr12	14436852	14437103
chr2	18727962	18728213
chr2	64628691	64628942
chr12	97962553	97962804
chr17	39114408	39114659
chr4	24139973	24140224
chr10	105649966	105650217
chr10	77811151	77811402
chr14	89606220	89606471
chr12	103643458	103643709
chr1	113862981	113863232
chr6	105807894	105808145
chr2	85648508	85648759
chr17	64499055	64499306
chr20	24029632	24029883
chr8	39912243	39912494
chr2	86182022	86182273
chr8	30389088	30389339
chr4	21033832	21034083
chr2	110053823	110054074
chr4	26143524	26143775
chr3	59650142	59650393
chr11	12270058	12270309
chr15	69846888	69847139
chr12	13036351	13036602
chr4	26024027	26024278
chr8	18549011	18549262
chr13	58227771	58228022
chr9	35237385	35237636
chrX	115365229	115365480
chr8	125538826	125539077
chr8	17638428	17638679
chr8	19535937	19536188
chr4	25301630	25301881
chr4	91096056	91096307
chr13	99698693	99698944
chr18	3118713	3118964
chr20	39631807	39632058
chrX	150017513	150017764
chr6	52783217	52783468
chr1	118105239	118105490
chr2	54806873	54807124
chr17	80847399	80847650
chr11	86376072	86376323
chr14	56172750	56173001
chr22	30591883	30592134
chr17	7959861	7960112
chr17	62159533	62159784
chr3	189034152	189034403
chr11	67113481	67113732
chr6	90813269	90813520
chr4	169991179	169991430
chr12	96442159	96442410
chr6	109517595	109517846
chr2	133236836	133237087
chr13	95655753	95656004
chr5	58413210	58413461
chr5	141766389	141766640
chr7	50786601	50786852
chr9	123446678	123446929
chr9	124245349	124245600
chr12	97204038	97204289
chr6	150557667	150557918
chr8	128931467	128931718
chr15	52580606	52580857
chr1	208376840	208377091
chr5	72840457	72840708
chr2	192503004	192503255
chr4	144280108	144280359
chr7	70184131	70184382
chr13	99110674	99110925
chr6	7201524	7201775
chr1	24054015	24054266
chr2	198478277	198478528
chr5	2695762	2696013
chr2	164414905	164415156
chr16	28335974	28336225
chr6	12332188	12332439
chr2	19248662	19248913
chr5	87441444	87441695
chr6	83279845	83280096
chr9	33161673	33161924
chr10	78318431	78318682
chr22	21132081	21132332
chr1	218879268	218879519
chr10	77951027	77951278
chr4	185759533	185759784
chr5	34001465	34001716
chr2	180137178	180137429
chr20	10781045	10781296
chr2	64218659	64218910
chr4	153959991	153960242
chr9	97794144	97794395
chr2	152709579	152709830
chr7	72149013	72149264
chr10	79131650	79131901
chr10	109892075	109892326
chr14	90139202	90139453
chr4	99582943	99583194
chr7	16886924	16887175
chr14	65710539	65710790
chr1	231128194	231128445
chr3	172409152	172409403
chr10	90463052	90463303
chr12	125152366	125152617
chr12	122853056	122853307
chr3	104807	105058
chr14	69036654	69036905
chr15	64932419	64932670
chr2	19338136	19338387
chr2	135581097	135581348
chr7	4784466	4784717
chr10	11644962	11645213
chr3	171820800	171821051
chr7	20259567	20259818
chr22	39320547	39320798
chr17	15869438	15869689
chr3	187517053	187517304
chr20	24911115	24911366
chr5	34479949	34480200
chr4	169991994	169992245
chr9	91565426	91565677
chr12	111004465	111004716
chr9	92282751	92283002
chr15	93181530	93181781
chr20	17909252	17909503
chr7	50596094	50596345
chr1	214689803	214690054
chr6	136503050	136503301
chr9	109646038	109646289
chr17	37859633	37859884
chr2	68181421	68181672
chr2	157038705	157038956
chr5	54931945	54932196
chr17	70680071	70680322
chr8	17764869	17765120
chr18	55415945	55416196
chrX	15586358	15586609
chr1	157210402	157210653
chr5	143014813	143015064
chr6	134317273	134317524
chr8	48556458	48556709
chr13	24329329	24329580
chr3	37636854	37637105
chr6	76234104	76234355
chr9	35236732	35236983
chr9	93726606	93726857
chr14	36684478	36684729
chr14	71176738	71176989
chr4	104346030	104346281
chr7	122319390	122319641
chr20	48384992	48385243
chr9	85675501	85675752
chr5	127090127	127090378
chr17	36076916	36077167
chrX	106970058	106970309
chr2	9373713	9373964
chr6	1296186	1296437
chr10	97302260	97302511
chr6	1055335	1055586
chr12	12556801	12557052
chr3	57802387	57802638
chr17	65581238	65581489
chr2	201183701	201183952
chr10	129766377	129766628
chrX	7038603	7038854
chr15	39333117	39333368
chr1	43404834	43405085
chr1	168524894	168525145
chr7	37055743	37055994
chr7	50560628	50560879
chr5	68813641	68813892
chr7	72772402	72772653
chr12	131334452	131334703
chr10	17028814	17029065
chr4	77157217	77157468
chr5	93127140	93127391
chr19	18491007	18491258
chr4	129350440	129350691
chr15	81035588	81035839
chr19	50866049	50866300
chr2	111526226	111526477
chr6	34713618	34713869
chr17	25857892	25858143
chr20	49016773	49017024
chr10	105191719	105191970
chr19	16675724	16675975
chr20	44410296	44410547
chr1	241371884	241372135
chr19	50129551	50129802
chr4	88010544	88010795
chr5	113994005	113994256
chr1	56526582	56526833
chr2	111492882	111493133
chr4	55556434	55556685
chr7	87902806	87903057
chr7	101526471	101526722
chr8	40032341	40032592
chr13	78353769	78354020
chr17	60938251	60938502
chr1	245254952	245255203
chr9	129183340	129183591
chr12	11840650	11840901
chr12	21693202	21693453
chr4	77447731	77447982
chr20	35575531	35575782
chr22	37428984	37429235
chr11	12279958	12280209
chr1	12416075	12416326
chr11	115791882	115792133
chr8	56598101	56598352
chr17	66121070	66121321
chrX	20338856	20339107
chr9	12816885	12817136
chr3	5230638	5230889
chr5	129862466	129862717
chr2	46563249	46563500
chr14	72113827	72114078
chr18	55902247	55902498
chr2	46391380	46391631
chr7	101656206	101656457
chr1	244825981	244826232
chr10	79933366	79933617
chr4	185209130	185209381
chr9	111034259	111034510
chr21	37560375	37560626
chr5	57423127	57423378
chr15	93865072	93865323
chr1	214458197	214458448
chr3	150090485	150090736
chrX	57362194	57362445
chr3	168991389	168991640
chr4	38607489	38607740
chr16	68941658	68941909
chr18	12574887	12575138
chr3	183096762	183097013
chr13	34736260	34736511
chr15	72093385	72093636
chr10	79211679	79211930
chr19	7480588	7480839
chr1	116854823	116855074
chr1	172401062	172401313
chr10	119590320	119590571
chr3	107718236	107718487
chr14	53917686	53917937
chr22	40783965	40784216
chr1	118133959	118134210
chr12	52629829	52630080
chr1	207489898	207490149
chr3	155934660	155934911
chr4	40449418	40449669
chr8	17720543	17720794
chr1	202016203	202016454
chr8	134305713	134305964
chr4	187606147	187606398
chr14	76298358	76298609
chr16	69864719	69864970
chr2	6697103	6697354
chr18	55439732	55439983
chr1	40605953	40606204
chr2	216576497	216576748
chr3	64893686	64893937
chr12	11859911	11860162
chrX	148451663	148451914
chr3	87881924	87882175
chr12	121665156	121665407
chr2	11901422	11901673
chr2	208122157	208122408
chr8	127886505	127886756
chr17	76731970	76732221
chr3	27664661	27664912
chr10	90657291	90657542
chr7	945979	946230
chr8	29459166	29459417
chr2	170572123	170572374
chr22	18539236	18539487
chr1	59874329	59874580
chr6	3502339	3502590
chr16	78556164	78556415
chr20	30286909	30287160
chr9	4236012	4236263
chrX	21992128	21992379
chr8	39328774	39329025
