# Supplementary material for: Sequence logic at enhancers governs a dual mechanism of endodermal organ fate induction by FOXA pioneer factors
Source: Nat Commun. 2021 Nov 17;12:6636. doi: 10.1038/s41467-021-26950-0 (PMC8599738; doi:10.1038/s41467-021-26950-0)
Supplement: Supplementary file 26 — Dataset 23 [file 41467_2021_26950_MOESM26_ESM.xlsx]

## Sheet:  
Supplementary Data 23. Class II alveolar enhancers.
chr	start	end
chr7	108376812	108377063
chr5	129403016	129403267
chr5	158056519	158056770
chr16	72404922	72405173
chr2	61583792	61584043
chr8	55471380	55471631
chr9	66835377	66835628
chr10	110356657	110356908
chr10	100083660	100083911
chr10	81387923	81388174
chr2	19473868	19474119
chr16	54459101	54459352
chr5	117867094	117867345
chr3	137506499	137506750
chr20	48702836	48703087
chr7	7996504	7996755
chr1	229357291	229357542
chr3	105106217	105106468
chr4	55575674	55575925
chr5	160220441	160220692
chr10	131260516	131260767
chr12	103766960	103767211
chr6	82196054	82196305
chr3	31206911	31207162
chr12	102303093	102303344
chr5	160226398	160226649
chr11	56610711	56610962
chr9	4839619	4839870
chr10	114154374	114154625
chr18	10024120	10024371
chr11	94613394	94613645
chr10	122730393	122730644
chr10	52147926	52148177
chr14	68658451	68658702
chr21	36250861	36251112
chr12	19454710	19454961
chr12	24907683	24907934
chr5	132835607	132835858
chr11	86303336	86303587
chr5	55230024	55230275
chr6	138883945	138884196
chr10	76707919	76708170
chr9	85175388	85175639
chr9	21788952	21789203
chr2	115512575	115512826
chr17	64543687	64543938
chr2	12487825	12488076
chr2	233428316	233428567
chr14	68701108	68701359
chr10	63943768	63944019
chr16	23551678	23551929
chr8	6350463	6350714
chr17	12439932	12440183
chr2	20793215	20793466
chr6	149735164	149735415
chr19	42238679	42238930
chr3	183709384	183709635
chr4	38622714	38622965
chr6	119451145	119451396
chr10	77874419	77874670
chr10	133811113	133811364
chr3	149119423	149119674
chr6	139482339	139482590
chr13	47440479	47440730
chr5	113002038	113002289
chr18	55464361	55464612
chr15	39445401	39445652
chr1	232597747	232597998
chr2	85938377	85938628
chr4	154130653	154130904
chr7	28395583	28395834
chr16	68268158	68268409
chr5	124915039	124915290
chr2	201124417	201124668
chr19	35497328	35497579
chr2	18527267	18527518
chr7	37148746	37148997
chr1	118174142	118174393
chr14	21257650	21257901
chr6	1348941	1349192
chr12	12713866	12714117
chr20	22327405	22327656
chr2	115457126	115457377
chr5	158613371	158613622
chr7	46299616	46299867
chr6	152457299	152457550
chr15	89663424	89663675
chr3	122370520	122370771
chr5	127260393	127260644
chr8	58980263	58980514
chr21	43571804	43572055
chr1	84836647	84836898
chr8	128227564	128227815
chr3	107736476	107736727
chr9	35180008	35180259
chr10	81693849	81694100
chr6	82725325	82725576
chr7	113408372	113408623
chr2	6887633	6887884
chr8	8663729	8663980
chr14	68546990	68547241
chr3	37748623	37748874
chr7	17018010	17018261
chr2	118309607	118309858
chr13	74599046	74599297
chr7	86476213	86476464
chr9	117505290	117505541
chr10	84837904	84838155
chr12	65507472	65507723
chr7	83721485	83721736
chr10	110120088	110120339
chr13	91518897	91519148
chr15	63806824	63807075
chr4	41310029	41310280
chr6	150439885	150440136
chr15	80849265	80849516
chr15	101611049	101611300
chr2	117567718	117567969
chr16	72961619	72961870
chr5	1555486	1555737
chr5	40552363	40552614
chr15	83588246	83588497
chr20	31961584	31961835
chr10	75949849	75950100
chr4	11841345	11841596
chr5	81703899	81704150
chr8	61157843	61158094
chr3	183347500	183347751
chr1	22102572	22102823
chr4	88052590	88052841
chr10	71181592	71181843
chr1	240516265	240516516
chr7	83718306	83718557
chr10	122728775	122729026
chr11	79505970	79506221
chr18	34398575	34398826
chr2	46119490	46119741
chr8	135870849	135871100
chr14	62134884	62135135
chr3	109858035	109858286
chr4	157863184	157863435
chr10	99207952	99208203
chr4	14000565	14000816
chr12	103635042	103635293
chr22	30165817	30166068
chr3	44981098	44981349
chr3	101798370	101798621
chr3	174992626	174992877
chr8	122644060	122644311
chr9	110267152	110267403
chr4	96226206	96226457
chr2	181595738	181595989
chr4	86957892	86958143
chr10	100092689	100092940
chr11	60138305	60138556
chr2	5971108	5971359
chr2	204302330	204302581
chr7	3448425	3448676
chr22	26024475	26024726
chr10	123312972	123313223
chr15	52543335	52543586
chr5	63928031	63928282
chr2	29971029	29971280
chr6	138548576	138548827
chr10	90030274	90030525
chr9	12759893	12760144
chr9	33425167	33425418
chr17	33846523	33846774
chr2	224561495	224561746
chr3	137757829	137758080
chr10	85634594	85634845
chr12	12480586	12480837
chr3	45684405	45684656
chr6	1347362	1347613
chr8	128054135	128054386
chr12	102313311	102313562
chr15	89664673	89664924
chr8	109612470	109612721
chr11	79128345	79128596
chr14	61085062	61085313
chr8	28681431	28681682
chr7	37158102	37158353
chr8	17471833	17472084
chr2	173509220	173509471
chr10	33526789	33527040
chr12	40578696	40578947
chr17	69434950	69435201
chr3	71743433	71743684
chr6	1132153	1132404
chr9	14098111	14098362
chr17	39113152	39113403
chr2	234395888	234396139
chr6	73651534	73651785
chr12	12551268	12551519
chr3	31418616	31418867
chr6	127668399	127668650
chr3	59646575	59646826
chr3	187526822	187527073
chr7	125084995	125085246
chr12	67328374	67328625
chr13	95949962	95950213
chr17	57923790	57924041
chr14	107254526	107254777
chr2	217604237	217604488
chr10	77486293	77486544
chr10	115721160	115721411
chr11	56652793	56653044
chr12	97064193	97064444
chrX	132810540	132810791
chr5	57429707	57429958
chr5	168416820	168417071
chr14	76288602	76288853
chr21	48066510	48066761
chr10	100162136	100162387
chr12	102445241	102445492
chr13	38684184	38684435
chr13	101441822	101442073
chr4	153230153	153230404
chr5	81701677	81701928
chr10	116281040	116281291
chr8	81914568	81914819
chr10	75924555	75924806
chr1	33447357	33447608
chr5	117988979	117989230
chr11	47133092	47133343
chr12	24330970	24331221
chr12	110477021	110477272
chr3	152165955	152166206
chr10	124963332	124963583
chr12	34847146	34847397
chr15	39747944	39748195
chr16	53968116	53968367
chr1	180961365	180961616
chr13	73773090	73773341
chr7	121385544	121385795
chr10	90419671	90419922
chr15	99402496	99402747
chr1	172238310	172238561
chr6	93875591	93875842
chr10	123754525	123754776
chr2	233100294	233100545
chr9	20725784	20726035
chr19	7157771	7158022
chr3	194826101	194826352
chr14	52924733	52924984
chr1	234806734	234806985
chr2	98973264	98973515
chr4	91005922	91006173
chr13	95888362	95888613
chr15	45431940	45432191
chr3	31207866	31208117
chr4	105888224	105888475
chr6	55639746	55639997
chr8	66560807	66561058
chr6	75441113	75441364
chr15	41115813	41116064
chr1	49037892	49038143
chr4	170055142	170055393
chr6	159269548	159269799
chr14	89770399	89770650
chr15	60943515	60943766
chr4	189296181	189296432
chr6	127871539	127871790
chr7	37159146	37159397
chr16	77342549	77342800
chr3	136062431	136062682
chr5	55309287	55309538
chr7	158189649	158189900
chr8	8286937	8287188
chr6	16691122	16691373
chr10	62422596	62422847
chr13	43361882	43362133
chr1	232458086	232458337
chr2	18792930	18793181
chr2	143632040	143632291
chr9	104087366	104087617
chr14	69195017	69195268
chr1	207198966	207199217
chr10	111736413	111736664
chr10	114881087	114881338
chr13	39598078	39598329
chr14	93190697	93190948
chr1	230321796	230322047
chr2	161609656	161609907
chr3	4786269	4786520
chr10	30661032	30661283
chr3	149118459	149118710
chr3	181446255	181446506
chr9	80204351	80204602
chr12	5223760	5224011
chr1	168876298	168876549
chr2	181386063	181386314
chr3	30946371	30946622
chr3	169375210	169375461
chr7	158551890	158552141
chr8	12996880	12997131
chr8	26516661	26516912
chr9	124134818	124135069
chr10	95245800	95246051
chr1	116495280	116495531
chr1	184831108	184831359
chr2	228660786	228661037
chr4	129437843	129438094
chr5	25490330	25490581
chr8	17663402	17663653
chr10	79346942	79347193
chr15	37311990	37312241
chr1	92043949	92044200
chr2	135908280	135908531
chr5	150133160	150133411
chr6	43663696	43663947
chr6	166885507	166885758
chr10	4071136	4071387
chr10	30080773	30081024
chr10	134189372	134189623
chr12	74437056	74437307
chr22	40888137	40888388
chr1	214650749	214651000
chr2	238206133	238206384
chr3	161318124	161318375
chr7	117312580	117312831
chr8	8960138	8960389
chr9	33782747	33782998
chr10	99279108	99279359
chr13	76623227	76623478
chr1	155299832	155300083
chr2	237782550	237782801
chr10	114575560	114575811
chr2	10080173	10080424
chr2	149822517	149822768
chr3	387896	388147
chr3	65949418	65949669
chr7	122266873	122267124
chr17	70313790	70314041
chr21	40326564	40326815
chr1	223667852	223668103
chr5	14589161	14589412
chr8	8708902	8709153
chr10	119561387	119561638
chr4	157852527	157852778
chr6	152295280	152295531
chr7	142998323	142998574
chr16	81617874	81618125
chr2	117566712	117566963
chr2	227597972	227598223
chr8	134228716	134228967
chr10	105264158	105264409
chr18	8177656	8177907
chr2	158682613	158682864
chr7	120357382	120357633
chr12	66090082	66090333
chr17	17279730	17279981
chr7	41506522	41506773
chr9	91321202	91321453
chr9	133631385	133631636
chr10	63710628	63710879
chr13	42184499	42184750
chr7	123438141	123438392
chr20	57623138	57623389
chr2	9809096	9809347
chr2	55777433	55777684
chr2	231602470	231602721
chr8	74083122	74083373
chr13	50940821	50941072
chr16	19355736	19355987
chr17	36077980	36078231
chr19	6020687	6020938
chr22	36829379	36829630
chr3	46149748	46149999
chr4	25569810	25570061
chr7	66074209	66074460
chr10	97240624	97240875
chr1	201430197	201430448
chr10	97480560	97480811
chr15	46212147	46212398
chrX	147547307	147547558
chr1	44749232	44749483
chr2	207954033	207954284
chr4	74412874	74413125
chr6	127887149	127887400
chr8	13115497	13115748
chr10	123084414	123084665
chr11	25964784	25965035
chr12	89962906	89963157
chr5	31963179	31963430
chr7	97748601	97748852
chr10	89345941	89346192
chr22	24604072	24604323
chr1	193663593	193663844
chr1	212102028	212102279
chr3	183208568	183208819
chr4	74558513	74558764
chr5	114803400	114803651
chr7	55709758	55710009
chr11	129305082	129305333
chr13	109075871	109076122
chr3	151348936	151349187
chr9	118742831	118743082
chr10	52151613	52151864
chr18	10252955	10253206
chr19	8271491	8271742
chr1	232791189	232791440
chr4	78842905	78843156
chr10	63383355	63383606
chr10	95773226	95773477
chr13	92069937	92070188
chr16	8042598	8042849
chr19	39142747	39142998
chr20	50633499	50633750
chr1	246746390	246746641
chr3	4737679	4737930
chr3	82402644	82402895
chr10	14968147	14968398
chr10	52156640	52156891
chr2	136967163	136967414
chr3	56853125	56853376
chr10	1019980	1020231
chr10	84388289	84388540
chr18	71864043	71864294
chr1	59323055	59323306
chr2	228713089	228713340
chr10	115674807	115675058
chr10	120129258	120129509
chr15	57679817	57680068
chrX	132808796	132809047
chr1	165585639	165585890
chr7	20447223	20447474
chr7	158551152	158551403
chr8	134136162	134136413
chr10	14966045	14966296
chr11	10610449	10610700
chr12	55402920	55403171
chr13	31547037	31547288
chr14	59750113	59750364
chr20	22353759	22354010
chrX	7976626	7976877
chr1	88406126	88406377
chr1	111799661	111799912
chr2	6376522	6376773
chr3	37562816	37563067
chr5	124202058	124202309
chr12	120107697	120107948
chr13	79551331	79551582
chr15	33094545	33094796
chr22	46138827	46139078
chr1	1547478	1547729
chr2	42903009	42903260
chr2	54847057	54847308
chr3	188851654	188851905
chr3	193688728	193688979
chr4	124401097	124401348
chr6	31171130	31171381
chr6	65214474	65214725
chr8	18283300	18283551
chr21	36064762	36065013
chr3	152856131	152856382
chr3	179449541	179449792
chr3	187904920	187905171
chr8	25105697	25105948
chr1	168467444	168467695
chr3	69819503	69819754
chr4	122071287	122071538
chr6	80123545	80123796
chr6	154970288	154970539
chr8	55992399	55992650
chr22	26804357	26804608
chr5	153577770	153578021
chr7	21409979	21410230
chr8	119909435	119909686
chr10	72618505	72618756
chr10	81386924	81387175
chr10	99651711	99651962
chr11	16023521	16023772
chr1	56282447	56282698
chr2	37911465	37911716
chr2	167310627	167310878
chr4	72474037	72474288
chr10	10828454	10828705
chr10	50012884	50013135
chr10	62661314	62661565
chr10	95235684	95235935
chr13	28191941	28192192
chr16	52441816	52442067
chr2	49155770	49156021
chr2	235496664	235496915
chr4	159699851	159700102
chr5	71317819	71318070
chr5	123984763	123985014
chr5	146866132	146866383
chr10	12177572	12177823
chr10	97235629	97235880
chr2	210338664	210338915
chr3	193849049	193849300
chr4	58146756	58147007
chr6	145569236	145569487
chr1	118175063	118175314
chr2	18492806	18493057
chr2	170979706	170979957
chr3	155000448	155000699
chr4	186204274	186204525
chr7	28732377	28732628
chr19	47417234	47417485
chr1	41333996	41334247
chr1	55661196	55661447
chr2	191393329	191393580
chr3	141796758	141797009
chr3	182456353	182456604
chr8	130997741	130997992
chr9	86751028	86751279
chr14	76110376	76110627
chr1	116414070	116414321
chr2	46128680	46128931
chr2	85935208	85935459
chr8	18698864	18699115
chr10	28671423	28671674
chr10	111976723	111976974
chr11	20000388	20000639
chr11	30510275	30510526
chr12	47481865	47482116
chr1	172247241	172247492
chr3	135686502	135686753
chr4	41360788	41361039
chr4	129349651	129349902
chr6	15761237	15761488
chr10	111837549	111837800
chr1	95263691	95263942
chr2	36739412	36739663
chr2	154785947	154786198
chr8	42135340	42135591
chr11	79275601	79275852
chr22	46924074	46924325
chr2	25219840	25220091
chr2	31095790	31096041
chr2	226202016	226202267
chr2	227604990	227605241
chr4	99564337	99564588
chr5	71220984	71221235
chr6	18035857	18036108
chr10	77536424	77536675
chr18	55869953	55870204
chr5	143009533	143009784
chr8	48281884	48282135
chr13	45334140	45334391
chr17	858010	858261
chr18	3045343	3045594
chr6	152702464	152702715
chr7	124777216	124777467
chr9	792680	792931
chr10	67650940	67651191
chr12	34833707	34833958
chr12	63715610	63715861
chr21	40288978	40289229
chr1	43399610	43399861
chr2	159830202	159830453
chr9	19404723	19404974
chr11	102424689	102424940
chr12	46867501	46867752
chr12	96230007	96230258
chr4	31091480	31091731
chr5	32305946	32306197
chr5	127534864	127535115
chr7	3258732	3258983
chr13	88777358	88777609
chr2	237780062	237780313
chr3	146235870	146236121
chr3	155675274	155675525
chr3	185083127	185083378
chr3	185514408	185514659
chr3	189042506	189042757
chr5	95660443	95660694
chr5	109237230	109237481
chr6	167544607	167544858
chr7	65587755	65588006
chr8	429598	429849
chr2	11394251	11394502
chr2	165562493	165562744
chr9	72669579	72669830
chr10	102152220	102152471
chr10	123880622	123880873
chr12	117165741	117165992
chr1	145555948	145556199
chr1	184899117	184899368
chr2	85832987	85833238
chr6	20708233	20708484
chr8	72170916	72171167
chr9	112920528	112920779
chr11	44054051	44054302
chr11	80090945	80091196
chr13	95806284	95806535
chr13	97786268	97786519
chr2	135576018	135576269
chr2	159592398	159592649
chr6	73603774	73604025
chr14	65574131	65574382
chr15	64277906	64278157
chr18	6719523	6719774
chr20	49031489	49031740
chr2	235600948	235601199
chr3	29481841	29482092
chr5	65938455	65938706
chr6	150959965	150960216
chr9	114770148	114770399
chr11	43924740	43924991
chr5	93141766	93142017
chr10	29919157	29919408
chr11	33735510	33735761
chr11	115586167	115586418
chr13	24391851	24392102
chr14	36853083	36853334
chr18	29952545	29952796
chr2	133177109	133177360
chr2	208590907	208591158
chr3	123670965	123671216
chr4	149756401	149756652
chr7	7176276	7176527
chr11	115359850	115360101
chr13	74154983	74155234
chr15	89659682	89659933
chr21	35752725	35752976
chr3	146221499	146221750
chr4	183499549	183499800
chr7	73130014	73130265
chr7	77038845	77039096
chr7	130681729	130681980
chr8	102773554	102773805
chr8	128218939	128219190
chr10	105692701	105692952
chr1	24867602	24867853
chr3	59663976	59664227
chr3	173152142	173152393
chr8	28657051	28657302
chr10	69553096	69553347
chr16	52442489	52442740
chr18	55804884	55805135
chr20	49179027	49179278
chr22	37850868	37851119
chr2	223292350	223292601
chr2	240086288	240086539
chr3	144087	144338
chr3	167834994	167835245
chr3	186759184	186759435
chr4	79097721	79097972
chr4	91395724	91395975
chr4	183525511	183525762
chr5	108989515	108989766
chr5	123737538	123737789
chr6	76159447	76159698
chr7	33366151	33366402
chr7	114869514	114869765
chr13	39362566	39362817
chr15	78582639	78582890
chr15	79286282	79286533
chr18	12849642	12849893
chr21	40191928	40192179
chr1	232841182	232841433
chr2	162969737	162969988
chr2	172128582	172128833
chr3	66789426	66789677
chr6	10690845	10691096
chr6	12328908	12329159
chr7	72856954	72857205
chr8	93065894	93066145
chr8	129169585	129169836
chr16	22379847	22380098
chr1	168804491	168804742
chr3	194328323	194328574
chr6	64247509	64247760
chr11	73599313	73599564
chr16	53815163	53815414
chr18	9687583	9687834
chr6	20631222	20631473
chr6	64516248	64516499
chr6	141873794	141874045
chr7	36491090	36491341
chr8	142164200	142164451
chr11	103554841	103555092
chr13	73973490	73973741
chr18	20428753	20429004
chr1	193113658	193113909
chr1	223369898	223370149
chr5	58818011	58818262
chr6	107194120	107194371
chr8	32191880	32192131
chr12	69605073	69605324
chr16	667268	667519
chr1	116661113	116661364
chr2	19304379	19304630
chr3	4722993	4723244
chr3	41013104	41013355
chr3	42895310	42895561
chr3	43358470	43358721
chr4	76174151	76174402
chr4	99699418	99699669
chr4	189747510	189747761
chr5	111016480	111016731
chr7	121384005	121384256
chr8	26515922	26516173
chr8	75200947	75201198
chr11	67780840	67781091
chr11	85642037	85642288
chr13	73640138	73640389
chr14	68230181	68230432
chr1	60358565	60358816
chr3	31297930	31298181
chr3	119896058	119896309
chr3	169666905	169667156
chr4	99505533	99505784
chr6	22887016	22887267
chr6	25165523	25165774
chr6	76509929	76510180
chr6	150713726	150713977
chr7	111468183	111468434
chr9	12784569	12784820
chr9	129156310	129156561
chr10	115185409	115185660
chr12	97113470	97113721
chr20	6470144	6470395
chr1	181012119	181012370
chr2	98382106	98382357
chr2	241940109	241940360
chr6	22888334	22888585
chr6	145469580	145469831
chr10	52155166	52155417
chr10	97241403	97241654
chr16	88048035	88048286
chr20	50282384	50282635
chr1	60140351	60140602
chr1	224505177	224505428
chr2	85940937	85941188
chr2	111498529	111498780
chr3	101573515	101573766
chr3	193627257	193627508
chr5	138295922	138296173
chr7	107981345	107981596
chr8	97629432	97629683
chr13	24317832	24318083
chr13	74172553	74172804
chr15	65872301	65872552
chr17	56468882	56469133
chr20	44407730	44407981
chr2	101492350	101492601
chr3	31128429	31128680
chr3	70850271	70850522
chr5	91032175	91032426
chr5	143578323	143578574
chr6	66813866	66814117
chr7	138295429	138295680
chr9	92171565	92171816
chr18	20840597	20840848
chr19	41468527	41468778
chr2	162922354	162922605
chr3	66469010	66469261
chr4	71976417	71976668
chr4	124400051	124400302
chr7	30510382	30510633
chr8	39977930	39978181
chr10	4077634	4077885
chr10	111717551	111717802
chr11	102423253	102423504
chr13	92070624	92070875
chr16	1695983	1696234
chr1	154390797	154391048
chr2	64666411	64666662
chr2	204449620	204449871
chr3	47466592	47466843
chr3	58710033	58710284
chr4	166842897	166843148
chr6	144270665	144270916
chr7	43804608	43804859
chr8	13223218	13223469
chr9	91390578	91390829
chr10	74447946	74448197
chr11	116316914	116317165
chr17	17886128	17886379
chr17	48770478	48770729
chr21	29325692	29325943
chr22	30694415	30694666
chr2	98994990	98995241
chr2	208398351	208398602
chr3	183725899	183726150
chr5	73634592	73634843
chr6	152407987	152408238
chr10	4989343	4989594
chr18	19682813	19683064
chr20	6684930	6685181
chrX	43425497	43425748
chr1	68421826	68422077
chr1	95237856	95238107
chr1	145542633	145542884
chr1	196842557	196842808
chr3	99639810	99640061
chr4	18607048	18607299
chr4	125675133	125675384
chr6	52977341	52977592
chr6	136427803	136428054
chr8	30375042	30375293
chr8	141164000	141164251
chr10	97211685	97211936
chr18	57628225	57628476
chr19	10851625	10851876
chr2	111632687	111632938
chr3	37934866	37935117
chr3	87382545	87382796
chr6	64168630	64168881
chr7	30183384	30183635
chr8	121787525	121787776
chr10	89720928	89721179
chr12	89961663	89961914
chr12	103590329	103590580
chr12	123172912	123173163
chr15	41116980	41117231
chr15	58761021	58761272
chr15	63680268	63680519
chr22	42034181	42034432
chr3	107741208	107741459
chr4	122612548	122612799
chr5	127228521	127228772
chr6	85154862	85155113
chr8	17532589	17532840
chr8	18305690	18305941
chr9	75172345	75172596
chr10	52118788	52119039
chr10	105251642	105251893
chr13	43207712	43207963
chr16	85028417	85028668
chr18	36100678	36100929
chr20	24842242	24842493
chr20	30913685	30913936
chr22	24700244	24700495
chr1	44902182	44902433
chr2	47882168	47882419
chr3	182800141	182800392
chr11	95194608	95194859
chr13	41114627	41114878
chr15	34525785	34526036
chr16	57375572	57375823
chr16	85032831	85033082
chr1	95836217	95836468
chr1	113851089	113851340
chr1	150225664	150225915
chr3	52886483	52886734
chr3	179362308	179362559
chr4	72959813	72960064
chr4	77599145	77599396
chr4	79703269	79703520
chr6	84602847	84603098
chr6	86114955	86115206
chr6	94680152	94680403
chr12	65899098	65899349
chr13	20918945	20919196
chr19	14618583	14618834
chr22	33559797	33560048
chr2	222898817	222899068
chr3	177089803	177090054
chr5	614838	615089
chr5	60608319	60608570
chr8	142156847	142157098
chr12	117164591	117164842
chr13	21363216	21363467
chr13	80660456	80660707
chr14	31698892	31699143
chr16	55593185	55593436
chr18	60621608	60621859
chr2	42345053	42345304
chr3	45036854	45037105
chr3	52306780	52307031
chr3	133721935	133722186
chr4	153891730	153891981
chr5	102004303	102004554
chr9	112111866	112112117
chr16	31140298	31140549
chr17	2468172	2468423
chr4	99494979	99495230
chr6	163788477	163788728
chr11	16998969	16999220
chr13	81865319	81865570
chr14	88988249	88988500
chr15	49378258	49378509
chr15	58206874	58207125
chr15	90956173	90956424
chr1	8319708	8319959
chr2	217587707	217587958
chr4	10696144	10696395
chr7	80642482	80642733
chr11	16006625	16006876
chr14	91622711	91622962
chr19	21313195	21313446
chr21	39683829	39684080
chrX	38782882	38783133
chr1	51789921	51790172
chr1	183058290	183058541
chr1	202015429	202015680
chr2	9784837	9785088
chr2	100616928	100617179
chr3	25895773	25896024
chr3	183095820	183096071
chr5	158931948	158932199
chr6	133869831	133870082
chr8	3412146	3412397
chr8	48290138	48290389
chr8	62671868	62672119
chr8	129567208	129567459
chr9	98266330	98266581
chr10	12744298	12744549
chr10	81931065	81931316
chr10	135054453	135054704
chr15	62368244	62368495
chr16	84884948	84885199
chr17	37690201	37690452
chr21	44939756	44940007
chr1	193198315	193198566
chr1	246697537	246697788
chr2	46686887	46687138
chr2	55783168	55783419
chr2	134170312	134170563
chr3	270058	270309
chr3	111793753	111794004
chr4	159930660	159930911
chr6	136403684	136403935
chr7	36825149	36825400
chr7	138163216	138163467
chr8	117815166	117815417
chr8	119356269	119356520
chr10	5587896	5588147
chr10	90431888	90432139
chr13	110357399	110357650
chr16	53882667	53882918
chr18	42835408	42835659
chr22	29486004	29486255
chr1	107053566	107053817
chr1	219111658	219111909
chr2	182822469	182822720
chr4	138221624	138221875
chr4	166843937	166844188
chr4	186558400	186558651
chr6	46908251	46908502
chr9	37964001	37964252
chr10	122918766	122919017
chr18	6201856	6202107
chr20	30973933	30974184
chrX	30645943	30646194
chr1	197454960	197455211
chr2	218027318	218027569
chr3	120412275	120412526
chr6	111457707	111457958
chr7	7856830	7857081
chr9	91637025	91637276
chr10	127529566	127529817
chr12	66089351	66089602
chr15	56084122	56084373
chr15	62416628	62416879
chr18	48622431	48622682
chr20	47905560	47905811
chr21	28853316	28853567
chr2	33500799	33501050
chr2	221369956	221370207
chr3	185262805	185263056
chr6	3798138	3798389
chr6	106567525	106567776
chr6	148169476	148169727
chr8	37612329	37612580
chr9	104088771	104089022
chr12	120148860	120149111
chr13	101166360	101166611
chr15	93460851	93461102
chr16	57925998	57926249
chr19	48166798	48167049
chr1	59406040	59406291
chr2	43521087	43521338
chr2	65505079	65505330
chr4	103239710	103239961
chr5	16863621	16863872
chr5	146683004	146683255
chr6	25166810	25167061
chr6	43667415	43667666
chr7	4752316	4752567
chr7	155520994	155521245
chr8	119001643	119001894
chr11	86224003	86224254
chr11	129484262	129484513
chr17	40627790	40628041
chr1	15042419	15042670
chr1	26441070	26441321
chr4	74871190	74871441
chr5	56994728	56994979
chr7	34065287	34065538
chr9	93880669	93880920
chr12	76414803	76415054
chr14	91180536	91180787
chr16	71072103	71072354
chr17	60898036	60898287
chr18	9547907	9548158
chr22	43358161	43358412
chrX	100179481	100179732
chr2	110864343	110864594
chr2	192792740	192792991
chr2	210337190	210337441
chr2	216545928	216546179
chr3	30705971	30706222
chr3	76271432	76271683
chr4	20811452	20811703
chr4	78936062	78936313
chr7	106762959	106763210
chr9	21495264	21495515
chr9	107734821	107735072
chr10	80340890	80341141
chr12	56006631	56006882
chr12	57232919	57233170
chr14	106922446	106922697
chr16	14659344	14659595
chr17	831062	831313
chr17	40588689	40588940
chr19	10370921	10371172
chr19	48166138	48166389
chr20	1279681	1279932
chr1	100045185	100045436
chr3	45004293	45004544
chr5	54836901	54837152
chr6	45440975	45441226
chr8	13082693	13082944
chr8	127515268	127515519
chr9	92806919	92807170
chr12	125071298	125071549
chr13	32620027	32620278
chr13	45783375	45783626
chr18	21801107	21801358
chr18	56342057	56342308
chr22	33848042	33848293
chrX	2238685	2238936
chr2	38008248	38008499
chr2	68183101	68183352
chr2	118999814	119000065
chr2	219224033	219224284
chr3	152102972	152103223
chr8	134372532	134372783
chr13	82017079	82017330
chr14	91132985	91133236
chr15	38354430	38354681
chr16	24813179	24813430
chr16	50346735	50346986
chr22	40894468	40894719
chr2	180097800	180098051
chr2	210247967	210248218
chr3	53070369	53070620
chr3	56896764	56897015
chr3	131451996	131452247
chr3	136588349	136588600
chr4	123012682	123012933
chr6	14231269	14231520
chr6	150437562	150437813
chr7	50514463	50514714
chr8	127583646	127583897
chr11	63326219	63326470
chr11	129723788	129724039
chr12	619599	619850
chr13	45428382	45428633
chr14	62002308	62002559
chr15	38509066	38509317
chr16	2381731	2381982
chr17	80594504	80594755
chr19	46762580	46762831
chr1	45525618	45525869
chr2	137119385	137119636
chr2	161089569	161089820
chr2	223642214	223642465
chr4	74402409	74402660
chr5	142060487	142060738
chr6	3817975	3818226
chr6	83661716	83661967
chr7	31589336	31589587
chr8	107619490	107619741
chr10	77921788	77922039
chr10	89829959	89830210
chr11	12715675	12715926
chr11	26642284	26642535
chr11	77988581	77988832
chr11	108442861	108443112
chr20	10539837	10540088
chrX	45361028	45361279
chr1	59230070	59230321
chr2	66528065	66528316
chr2	192777242	192777493
chr3	55347826	55348077
chr3	57026087	57026338
chr5	1545899	1546150
chr6	33327988	33328239
chr6	160409888	160410139
chr8	22811107	22811358
chr8	66655245	66655496
chr12	24920136	24920387
chr14	75749879	75750130
chr15	93188714	93188965
chr18	3052095	3052346
chr18	3117672	3117923
chr18	55930416	55930667
chr19	18487804	18488055
chr1	227004251	227004502
chr1	231275682	231275933
chr2	159046107	159046358
chr2	159580476	159580727
chr2	207988129	207988380
chr2	220339804	220340055
chr2	239289504	239289755
chr3	4776279	4776530
chr3	8701968	8702219
chr3	17681362	17681613
chr3	65937970	65938221
chr5	68817092	68817343
chr5	135394223	135394474
chr5	146892264	146892515
chr6	42358027	42358278
chr7	48430420	48430671
chr7	129615286	129615537
chr9	119599890	119600141
chr12	12489098	12489349
chr12	34854261	34854512
chr12	63794543	63794794
chr12	112975949	112976200
chr14	74796958	74797209
chr22	29319974	29320225
chr1	9960423	9960674
chr1	86973212	86973463
chr3	66513549	66513800
chr3	138307394	138307645
chr4	185734551	185734802
chr6	41976062	41976313
chr6	136435836	136436087
chr6	137322501	137322752
chr12	25016235	25016486
chr12	96441502	96441753
chr13	50940026	50940277
chr14	76111636	76111887
chr15	52545005	52545256
chr4	62386568	62386819
chr4	103654278	103654529
chr5	124744925	124745176
chr9	72612037	72612288
chr11	72125648	72125899
chr12	578049	578300
chr13	50931955	50932206
chr14	54234424	54234675
chr14	86053765	86054016
chr15	62391622	62391873
chr19	24212773	24213024
chr22	43389873	43390124
chr1	12511296	12511547
chr2	46123593	46123844
chr2	118835252	118835503
chr2	197094953	197095204
chr3	64136635	64136886
chr4	140872272	140872523
chr5	37668580	37668831
chr7	96178004	96178255
chr7	138577657	138577908
chr8	134105314	134105565
chr9	13861218	13861469
chr9	85025927	85026178
chr9	115593585	115593836
chr10	33580153	33580404
chr11	17467013	17467264
chr11	68174454	68174705
chr12	52641192	52641443
chr13	73769328	73769579
chr17	55599492	55599743
chr17	78647253	78647504
chr18	46602072	46602323
chr1	48115892	48116143
chr1	225641953	225642204
chr4	57624282	57624533
chr4	79430246	79430497
chr5	35479584	35479835
chr6	124288890	124289141
chr7	69119450	69119701
chr8	108898762	108899013
chr9	14251349	14251600
chr10	64077425	64077676
chr10	74879221	74879472
chr10	77485691	77485942
chr10	116509159	116509410
chr11	13052337	13052588
chr11	30181218	30181469
chr12	40225789	40226040
chr14	21179425	21179676
chr15	86093651	86093902
chr16	54114593	54114844
chr16	68098999	68099250
chr17	64708062	64708313
chr1	17738738	17738989
chr1	205908887	205909138
chr1	241507363	241507614
chr2	6933621	6933872
chr2	110861934	110862185
chr2	149372338	149372589
chr3	31296820	31297071
chr3	52133219	52133470
chr3	172286893	172287144
chr4	23857865	23858116
chr6	41935499	41935750
chr6	104135769	104136020
chr7	158448830	158449081
chr8	13225049	13225300
chr8	56903282	56903533
chr9	130559307	130559558
chr10	7360463	7360714
chr10	30073380	30073631
chr11	10604865	10605116
chr12	27947924	27948175
chr12	97203370	97203621
chr13	109865040	109865291
chr18	19667524	19667775
chr18	20693438	20693689
chr18	24159975	24160226
chr20	10522707	10522958
chr22	26803169	26803420
chr6	12472906	12473157
chr6	142643941	142644192
chr7	137267511	137267762
chr8	17465797	17466048
chr8	49283525	49283776
chr10	91218598	91218849
chr14	80624035	80624286
chr14	100499809	100500060
chr15	62042801	62043052
chr17	55484721	55484972
chr19	24140636	24140887
chr20	55958701	55958952
chr1	156474209	156474460
chr1	228974306	228974557
chr3	155936270	155936521
chr4	166641911	166642162
chr5	3886955	3887206
chr5	135389382	135389633
chr6	26339710	26339961
chr6	46869621	46869872
chr6	107193314	107193565
chr9	71579127	71579378
chr9	135770788	135771039
chr10	3580606	3580857
chr10	115875387	115875638
chr11	116048511	116048762
chr12	13288628	13288879
chr13	24313860	24314111
chr18	7872594	7872845
chr18	73120991	73121242
chr20	17705847	17706098
chr1	205889344	205889595
chr2	61553651	61553902
chr4	106476637	106476888
chr4	120061242	120061493
chr5	95658729	95658980
chr6	1296831	1297082
chr6	20707496	20707747
chr8	134262261	134262512
chr10	1032110	1032361
chr10	5589957	5590208
chr13	46138361	46138612
chr16	11794216	11794467
chr20	22537384	22537635
chr2	54861758	54862009
chr2	204451633	204451884
chr2	223924034	223924285
chr3	190264683	190264934
chr3	192624871	192625122
chr4	149950448	149950699
chr4	170101436	170101687
chr7	55195277	55195528
chr8	18133465	18133716
chr9	90011075	90011326
chr9	123635961	123636212
chr9	129135728	129135979
chr10	56313847	56314098
chr10	116042386	116042637
chr10	126723765	126724016
chr11	16176277	16176528
chr11	16940200	16940451
chr14	62003439	62003690
chr14	77769290	77769541
chr16	14107302	14107553
chr16	77797926	77798177
chr21	36218177	36218428
chr1	85300156	85300407
chr1	119025953	119026204
chr2	65623536	65623787
chr2	101737182	101737433
chr5	36570406	36570657
chr5	38434437	38434688
chr5	73448740	73448991
chr6	52217262	52217513
chr6	71108393	71108644
chr6	136354908	136355159
chr7	94209918	94210169
chr8	132928775	132929026
chr10	97626327	97626578
chr11	78001901	78002152
chr11	88090869	88091120
chr13	43619993	43620244
chr15	63823098	63823349
chr16	15684841	15685092
chr17	7936900	7937151
chr17	70561919	70562170
chr22	29509413	29509664
chr1	155733288	155733539
chr4	40429379	40429630
chr5	143004161	143004412
chr6	129561392	129561643
chr6	133934540	133934791
chr6	136390361	136390612
chr9	33471512	33471763
chr9	112013574	112013825
chr9	112951363	112951614
chr9	129151648	129151899
chr10	77910025	77910276
chr11	15987156	15987407
chr15	40634839	40635090
chr15	58625291	58625542
chr15	94573038	94573289
chr17	2858309	2858560
chr17	25597028	25597279
chr19	50875898	50876149
chr20	17752213	17752464
chr21	45313424	45313675
chr22	33758651	33758902
chr1	214407872	214408123
chr2	179196224	179196475
chr2	224401480	224401731
chr3	57048530	57048781
chr3	167835897	167836148
chr4	154140115	154140366
chr5	76362649	76362900
chr5	98330237	98330488
chr6	41288303	41288554
chr6	106950469	106950720
chr8	13024580	13024831
chr8	142249293	142249544
chr10	100178941	100179192
chr11	65036085	65036336
chr13	73664523	73664774
chr14	76116558	76116809
chr20	6661051	6661302
chr20	10579592	10579843
chr20	17543447	17543698
chr20	25159506	25159757
chr22	47211065	47211316
chr2	162874895	162875146
chr3	52111943	52112194
chr3	71301606	71301857
chr3	150256794	150257045
chr4	185204228	185204479
chr5	73567780	73568031
chr6	131973659	131973910
chr7	106837658	106837909
chr9	13110177	13110428
chr9	112048789	112049040
chr10	11758046	11758297
chr10	128614812	128615063
chr12	55328104	55328355
chr13	73899842	73900093
chr13	114147712	114147963
chr16	67890907	67891158
chr16	78557901	78558152
chr16	87981855	87982106
chr22	29215566	29215817
chr1	170834295	170834546
chr2	37884051	37884302
chr2	189035281	189035532
chr2	227603563	227603814
chr3	65977847	65978098
chr3	122411613	122411864
chr4	75550029	75550280
chr4	139663300	139663551
chr5	9956924	9957175
chr5	64103465	64103716
chr5	82859535	82859786
chr5	141783221	141783472
chr6	26702076	26702327
chr6	152375681	152375932
chr7	35771062	35771313
chr7	134936413	134936664
chr8	127559665	127559916
chr9	101812810	101813061
chr11	105883035	105883286
chr13	24722927	24723178
chr16	72958892	72959143
chr19	58883895	58884146
chr20	14847656	14847907
chr20	32497355	32497606
chr21	35319905	35320156
chrY	8682304	8682555
chr1	12535972	12536223
chr1	14085708	14085959
chr1	16661170	16661421
chr1	31862998	31863249
chr1	40623234	40623485
chr1	68166418	68166669
chr1	71622359	71622610
chr1	116454828	116455079
chr2	179371697	179371948
chr2	179729801	179730052
chr3	40822620	40822871
chr3	105244489	105244740
chr3	131442245	131442496
chr3	151923207	151923458
chr5	28374778	28375029
chr8	22803009	22803260
chr8	130707020	130707271
chr9	97776712	97776963
chr11	10681247	10681498
chr14	50988736	50988987
chr16	73050045	73050296
chr20	20818062	20818313
chr21	36589502	36589753
chr1	27868930	27869181
chr1	63357828	63358079
chr2	118876117	118876368
chr2	148182367	148182618
chr2	231492756	231493007
chr3	16531586	16531837
chr3	37987513	37987764
chr3	45688610	45688861
chr5	64907422	64907673
chr6	139728833	139729084
chr6	170675749	170676000
chr7	43714202	43714453
chr7	69118374	69118625
chr9	21145728	21145979
chr10	35620851	35621102
chr11	117055242	117055493
chr14	55159439	55159690
chr16	54025778	54026029
chr16	57411474	57411725
chr17	79952870	79953121
chr20	50361077	50361328
chrX	8332400	8332651
chr2	135425189	135425440
chr2	177156850	177157101
chr2	188406344	188406595
chr2	192731635	192731886
chr3	56845331	56845582
chr3	67697927	67698178
chr3	119875944	119876195
chr4	186219891	186220142
chr5	17127938	17128189
chr5	54914258	54914509
chr6	84604673	84604924
chr6	148253565	148253816
chr7	102632152	102632403
chr8	29440959	29441210
chr8	96242634	96242885
chr10	2570861	2571112
chr10	32253575	32253826
chr10	81739120	81739371
chr10	89768928	89769179
chr10	115053068	115053319
chr10	122872158	122872409
chr11	101648312	101648563
chr11	121331705	121331956
chr12	52674275	52674526
chr12	102375823	102376074
chr14	92022126	92022377
chr18	12498016	12498267
chr19	6268330	6268581
chr20	32634142	32634393
chrX	46045986	46046237
chr1	8176990	8177241
chr1	22580755	22581006
chr1	38000109	38000360
chr1	205902632	205902883
chr1	241161451	241161702
chr2	212701175	212701426
chr2	231549575	231549826
chr3	47093406	47093657
chr4	27570595	27570846
chr6	41256182	41256433
chr6	45537038	45537289
chr6	107246170	107246421
chr6	134357079	134357330
chr7	74049872	74050123
chr8	40305261	40305512
chr8	71240111	71240362
chr9	3920585	3920836
chr10	77868482	77868733
chr12	24913806	24914057
chr14	55197386	55197637
chr14	66428833	66429084
chr18	77615710	77615961
chr20	48388934	48389185
chr21	36420041	36420292
chr22	47106754	47107005
chr1	117670400	117670651
chr1	184836219	184836470
chr2	204648600	204648851
chr2	210373069	210373320
chr2	232164880	232165131
chr3	141161352	141161603
chr4	24599632	24599883
chr4	153385152	153385403
chr4	153913329	153913580
chr4	190083071	190083322
chr6	47150399	47150650
chr6	90797762	90798013
chr6	101133753	101134004
chr6	167639674	167639925
chr7	36487803	36488054
chr7	48429611	48429862
chr7	77701463	77701714
chr11	12065572	12065823
chr11	68974533	68974784
chr11	129836280	129836531
chr12	89826228	89826479
chr15	83611341	83611592
chr15	85937200	85937451
chr15	89644679	89644930
chr17	7522099	7522350
chr17	73675900	73676151
chr19	11205779	11206030
chr20	48449259	48449510
chr21	36237670	36237921
chr22	40892943	40893194
chrX	132082706	132082957
chr1	232710741	232710992
chr1	232840586	232840837
chr2	37617689	37617940
chr2	235917244	235917495
chr3	183093746	183093997
chr5	87467083	87467334
chr6	24996733	24996984
chr6	46997671	46997922
chr8	6536959	6537210
chr8	18703689	18703940
chr8	103120307	103120558
chr9	116965832	116966083
chr10	85779832	85780083
chr11	34847121	34847372
chr11	116227216	116227467
chr14	61965795	61966046
chr15	62405053	62405304
chr20	23251075	23251326
chr21	40166243	40166494
chr1	33272015	33272266
chr2	30441755	30442006
chr2	74135015	74135266
chr2	100615554	100615805
chr2	121002921	121003172
chr2	174454461	174454712
chr2	239298584	239298835
chr5	70779298	70779549
chr5	134169334	134169585
chr7	80865336	80865587
chr9	92831489	92831740
chr10	5051359	5051610
chr10	104601659	104601910
chr10	121655690	121655941
chr12	110375342	110375593
chr13	97769126	97769377
chr15	67705259	67705510
chr16	11819436	11819687
chrX	148576744	148576995
chr1	28868199	28868450
chr1	115857445	115857696
chr2	16095602	16095853
chr2	239312677	239312928
chr3	76272680	76272931
chr3	76735125	76735376
chr4	75680580	75680831
chr5	138097938	138098189
chr5	175881781	175882032
chr6	82496968	82497219
chr6	144081106	144081357
chr6	148842922	148843173
chr6	151325883	151326134
chr7	12989205	12989456
chr10	10409488	10409739
chr10	25371501	25371752
chr10	125034020	125034271
chr11	78500506	78500757
chr21	40693461	40693712
chr1	43748094	43748345
chr1	85308297	85308548
chr2	28293554	28293805
chr2	33526312	33526563
chr2	210360699	210360950
chr3	68884403	68884654
chr3	168961081	168961332
chr3	170039551	170039802
chr3	182849035	182849286
chr4	3344278	3344529
chr5	34246068	34246319
chr5	72245358	72245609
chr6	139135407	139135658
chr7	12596980	12597231
chr7	120742753	120743004
chr8	121072969	121073220
chr9	86946274	86946525
chr9	93960109	93960360
chr10	37852735	37852986
chr10	72112448	72112699
chr10	75652479	75652730
chr11	8748780	8749031
chr11	19840740	19840991
chr11	86222114	86222365
chr12	43138387	43138638
chr13	34543021	34543272
chr13	73594849	73595100
chr14	59711269	59711520
chr14	61993684	61993935
chr16	73089725	73089976
chr18	74265863	74266114
chr19	41337842	41338093
chr1	116872881	116873132
chr1	168436388	168436639
chr1	242406435	242406686
chr1	244486089	244486340
chr2	19243775	19244026
chr3	150043784	150044035
chr4	74988894	74989145
chr4	174095691	174095942
chr5	2685782	2686033
chr7	11742593	11742844
chr7	12746882	12747133
chr7	92051372	92051623
chr10	33572869	33573120
chr10	77862996	77863247
chr10	114526455	114526706
chr11	59554528	59554779
chr11	94809670	94809921
chr11	106338886	106339137
chr12	93367378	93367629
chr15	37324393	37324644
chr15	57802952	57803203
chr16	81614903	81615154
chr18	12694083	12694334
chr18	56219455	56219706
chrX	122799111	122799362
chr1	84713034	84713285
chr2	39695071	39695322
chr2	46533533	46533784
chr2	67051977	67052228
chr2	103454262	103454513
chr3	45906661	45906912
chr3	58690560	58690811
chr4	72277502	72277753
chr6	34714356	34714607
chr6	159358391	159358642
chr8	29622821	29623072
chr8	53252809	53253060
chr10	105561861	105562112
chr11	103873802	103874053
chr11	114030808	114031059
chr13	24795294	24795545
chr14	93725216	93725467
chr14	99901713	99901964
chr15	64108421	64108672
chr15	81145063	81145314
chr19	33592081	33592332
chr19	44076341	44076592
chr22	30700841	30701092
chr2	24990958	24991209
chr2	46553366	46553617
chr2	88998190	88998441
chr2	238392156	238392407
chr3	73566526	73566777
chr3	152124364	152124615
chr3	177858282	177858533
chr4	14002139	14002390
chr4	124476578	124476829
chr6	150572913	150573164
chr7	98798703	98798954
chr8	18611180	18611431
chr8	26940886	26941137
chr10	102145706	102145957
chr11	17834137	17834388
chr11	115763440	115763691
chr11	115924270	115924521
chr12	100623762	100624013
chr13	34921999	34922250
chr13	36580507	36580758
chr15	41225498	41225749
chr15	71493852	71494103
chr16	11886650	11886901
chr16	68790116	68790367
chr18	20122190	20122441
chrX	18637475	18637726
chr1	12545634	12545885
chr1	68257814	68258065
chr1	118805974	118806225
chr1	214588104	214588355
chr1	214612967	214613218
chr2	101449870	101450121
chr2	233102851	233103102
chr3	52238438	52238689
chr3	140113383	140113634
chr3	188430504	188430755
chr3	190298256	190298507
chr5	2758139	2758390
chr5	154209430	154209681
chr6	47156439	47156690
chr6	119949875	119950126
chr6	144087081	144087332
chr7	34109235	34109486
chr9	111870247	111870498
chr10	59590996	59591247
chr10	77636445	77636696
chr11	30762956	30763207
chr12	9500614	9500865
chr12	12486203	12486454
chr14	56392894	56393145
chr15	86094780	86095031
chr16	12383073	12383324
chr17	63225123	63225374
chr17	66436041	66436292
chr18	9835475	9835726
chr20	20530502	20530753
chr22	24593808	24594059
chrX	70761350	70761601
chrX	141358180	141358431
chr1	45732099	45732350
chr2	4187287	4187538
chr2	159980993	159981244
chr2	191844953	191845204
chr4	6922061	6922312
chr5	56748779	56749030
chr5	125052980	125053231
chr6	55733891	55734142
chr6	159087723	159087974
chr6	168558665	168558916
chr8	142068177	142068428
chr9	119331530	119331781
chr10	658576	658827
chr10	659323	659574
chr11	3498673	3498924
chr13	42586346	42586597
chr13	95657351	95657602
chr14	54235797	54236048
chr14	61091863	61092114
chr16	50272354	50272605
chr17	74248233	74248484
chr18	76574295	76574546
chr19	8162852	8163103
chr1	88368506	88368757
chr2	54631421	54631672
chr2	213780220	213780471
chr3	4877642	4877893
chr3	42865006	42865257
chr3	181650043	181650294
chr3	189022260	189022511
chr3	190284165	190284416
chr4	25253892	25254143
chr4	144273304	144273555
chr4	153199927	153200178
chr5	114750547	114750798
chr6	151038703	151038954
chr7	115995044	115995295
chr7	116921660	116921911
chr7	129614184	129614435
chr8	48595792	48596043
chr9	16267321	16267572
chr9	93959558	93959809
chr9	117656935	117657186
chr10	3895873	3896124
chr10	24703579	24703830
chr11	46550024	46550275
chr12	27614254	27614505
chr12	117580846	117581097
chr14	69030039	69030290
chr17	48111956	48112207
chr18	9647767	9648018
chr18	28567376	28567627
chr19	36610996	36611247
chr19	38358555	38358806
chr22	30608503	30608754
chrX	23825709	23825960
chr1	95119514	95119765
chr1	234852829	234853080
chr3	145610773	145611024
chr5	159743004	159743255
chr6	37098670	37098921
chr6	156104109	156104360
chr6	165283762	165284013
chr8	127582713	127582964
chr9	27771794	27772045
chr9	80417840	80418091
chr10	33548219	33548470
chr10	122906276	122906527
chr11	13666657	13666908
chr12	19174595	19174846
chr13	27926827	27927078
chr13	30480117	30480368
chr13	87329175	87329426
chr14	19011246	19011497
chr14	36923869	36924120
chr16	11885218	11885469
chr20	10584919	10585170
chr20	52403416	52403667
chr22	19925172	19925423
chr1	12075566	12075817
chr1	21950097	21950348
chr1	169042815	169043066
chr1	184847264	184847515
chr1	213665741	213665992
chr2	47417782	47418033
chr2	75827592	75827843
chr2	127756142	127756393
chr2	225792385	225792636
chr3	4872769	4873020
chr3	37534542	37534793
chr3	99349722	99349973
chr3	127993629	127993880
chr4	38457293	38457544
chr4	77813930	77814181
chr4	92022861	92023112
chr4	129474125	129474376
chr5	153578436	153578687
chr6	74295308	74295559
chr6	117870044	117870295
chr6	168907235	168907486
chr7	128084375	128084626
chr8	125585709	125585960
chr9	124905544	124905795
chr11	86502241	86502492
chr14	53930209	53930460
chr14	65273322	65273573
chr14	70466001	70466252
chr16	84154532	84154783
chr17	836696	836947
chr1	85763511	85763762
chr1	118113741	118113992
chr1	169860489	169860740
chr2	169068602	169068853
chr2	222807715	222807966
chr3	87246062	87246313
chr3	172254412	172254663
chr4	39992941	39993192
chr4	47069177	47069428
chr4	89742319	89742570
chr5	124820856	124821107
chr6	3825960	3826211
chr6	10693026	10693277
chr6	76154778	76155029
chr7	70226994	70227245
chr8	15944844	15945095
chr9	75053054	75053305
chr9	111648276	111648527
chr9	118116033	118116284
chr10	30106505	30106756
chr10	129743673	129743924
chr10	134190115	134190366
chr11	67616557	67616808
chr20	7702364	7702615
chr21	37882472	37882723
chr22	24542038	24542289
chr1	94250109	94250360
chr2	28844427	28844678
chr2	29646306	29646557
chr2	201182699	201182950
chr3	32317806	32318057
chr3	133101640	133101891
chr3	188109082	188109333
chr4	55768491	55768742
chr4	74548840	74549091
chr4	87967327	87967578
chr6	39153200	39153451
chr6	91355604	91355855
chr6	150853180	150853431
chr6	158760288	158760539
chr6	167121697	167121948
chr7	87918915	87919166
chr9	38024464	38024715
chr10	90742536	90742787
chr10	128353864	128354115
chr10	128842508	128842759
chr12	58284330	58284581
chr12	60522185	60522436
chr14	36697119	36697370
chr16	77971836	77972087
chr18	55850604	55850855
chr20	6248445	6248696
chr20	56843448	56843699
chr22	47243746	47243997
chrX	8107907	8108158
chr1	39451186	39451437
chr1	168435469	168435720
chr1	203663328	203663579
chr1	246383110	246383361
chr2	29686321	29686572
chr2	234389606	234389857
chr3	15123592	15123843
chr3	42788110	42788361
chr3	55001899	55002150
chr3	176586135	176586386
chr3	194000786	194001037
chr4	77923608	77923859
chr4	106858152	106858403
chr4	129522534	129522785
chr4	138404640	138404891
chr4	184275447	184275698
chr5	133415616	133415867
chr5	150513823	150514074
chr6	91815852	91816103
chr6	164418945	164419196
chr7	94600751	94601002
chr8	19522858	19523109
chr8	57307300	57307551
chr8	102602259	102602510
chr9	73222211	73222462
chr9	95748694	95748945
chr9	98202097	98202348
chr9	101873052	101873303
chr10	29947892	29948143
chr10	115742629	115742880
chr13	77614290	77614541
chr15	58534199	58534450
chr15	70592530	70592781
chr15	86115479	86115730
chr16	64926761	64927012
chr17	40625173	40625424
chr18	7870898	7871149
chr18	9673247	9673498
chr18	64392016	64392267
chrX	68776094	68776345
chr1	182577748	182577999
chr2	147707945	147708196
chr2	161373529	161373780
chr2	191584016	191584267
chr2	218830722	218830973
chr3	37539146	37539397
chr3	88331888	88332139
chr3	101683985	101684236
chr3	129107080	129107331
chr3	185810645	185810896
chr4	25448327	25448578
chr4	40406270	40406521
chr4	81630720	81630971
chr6	163730922	163731173
chr7	16707745	16707996
chr7	22359517	22359768
chr7	134924588	134924839
chr8	86191188	86191439
chr8	96222365	96222616
chr9	91858575	91858826
chr9	93686240	93686491
chr9	117378931	117379182
chr10	109825312	109825563
chr11	11606030	11606281
chr11	73994903	73995154
chr11	76852052	76852303
chr12	24380035	24380286
chr12	25015121	25015372
chr12	28211387	28211638
chr12	92212161	92212412
chr13	37422361	37422612
chr13	74291923	74292174
chr13	97769720	97769971
chr14	74611530	74611781
chr15	60375718	60375969
chr16	71492781	71493032
chr17	19166503	19166754
chr21	30568242	30568493
chr21	46193588	46193839
chr22	50227345	50227596
chrX	13951566	13951817
chrX	67674347	67674598
chr1	33473173	33473424
chr2	127755007	127755258
chr2	134179196	134179447
chr2	159542282	159542533
chr2	205317177	205317428
chr2	224815801	224816052
chr3	57437552	57437803
chr3	138157718	138157969
chr3	176638199	176638450
chr3	185347873	185348124
chr4	8040500	8040751
chr4	154188197	154188448
chr5	53829526	53829777
chr6	21004105	21004356
chr6	160373437	160373688
chr7	14019664	14019915
chr7	39056334	39056585
chr7	79157794	79158045
chr7	114678403	114678654
chr7	121646710	121646961
chr8	25101256	25101507
chr9	71130306	71130557
chr10	606448	606699
chr10	4999269	4999520
chr10	89896580	89896831
chr11	3707297	3707548
chr11	7523207	7523458
chr11	48071528	48071779
chr14	69135963	69136214
chr16	54588565	54588816
chr17	818803	819054
chr17	79543618	79543869
chr18	3715472	3715723
chr20	32270340	32270591
chr21	30754410	30754661
chrX	43448947	43449198
chr1	47223102	47223353
[truncated: 926 more rows]
