# Supplementary material for: Sequence logic at enhancers governs a dual mechanism of endodermal organ fate induction by FOXA pioneer factors
Source: Nat Commun. 2021 Nov 17;12:6636. doi: 10.1038/s41467-021-26950-0 (PMC8599738; doi:10.1038/s41467-021-26950-0)
Supplement: Supplementary file 27 — Dataset 24 [file 41467_2021_26950_MOESM27_ESM.xlsx]

## Sheet:  
Supplementary Data 24. Class III alveolar enhancers.
chr	start	end
chr16	13979570	13979853
chr15	69887003	69887286
chr17	69325562	69325845
chr3	66053752	66054035
chr7	83807333	83807616
chr9	139521139	139521422
chr2	121322249	121322532
chr5	123985933	123986216
chr6	139855937	139856220
chr6	164116219	164116502
chr5	82859075	82859358
chr1	223898275	223898558
chr4	106819453	106819736
chr10	101927607	101927890
chr10	129726791	129727074
chr16	68778716	68778999
chr18	24155491	24155774
chr10	77872452	77872735
chr10	105336636	105336919
chr3	30946680	30946963
chr16	54464410	54464693
chr1	12589453	12589736
chr3	137738658	137738941
chr14	74411884	74412167
chr3	66052728	66053011
chr6	1613884	1614167
chr2	127754278	127754561
chr2	235371277	235371560
chr16	80062943	80063226
chr10	33620198	33620481
chr2	30440772	30441055
chr10	10838595	10838878
chr14	30365569	30365852
chr10	76965923	76966206
chr8	18532773	18533056
chr4	40193199	40193482
chr6	41440578	41440861
chr9	129133864	129134147
chr10	85444249	85444532
chr10	93883078	93883361
chr4	186190585	186190868
chr6	139909507	139909790
chr1	201987820	201988103
chr10	78193230	78193513
chr1	180126806	180127089
chr1	223894229	223894512
chr9	20692570	20692853
chr10	122741542	122741825
chr11	107421899	107422182
chr10	63712087	63712370
chr7	12604367	12604650
chr10	126723199	126723482
chr8	80802975	80803258
chr10	3797947	3798230
chr12	89960690	89960973
chr13	97879556	97879839
chr3	193628832	193629115
chr1	202349302	202349585
chr8	6418074	6418357
chr3	111810041	111810324
chr7	83720647	83720930
chr20	23249489	23249772
chr8	8959748	8960031
chr12	96230499	96230782
chr10	91218003	91218286
chr2	169011622	169011905
chr2	208200465	208200748
chr5	124745186	124745469
chr6	99586248	99586531
chr1	94534634	94534917
chr3	193793602	193793885
chr7	21981255	21981538
chr16	7937278	7937561
chr6	139724630	139724913
chr15	40619173	40619456
chr3	151350034	151350317
chr5	123991720	123992003
chr10	33798205	33798488
chr15	86251100	86251383
chr3	32497599	32497882
chr3	65939122	65939405
chr14	68925840	68926123
chr6	7561629	7561912
chr3	107719739	107720022
chr11	68147901	68148184
chr3	131106604	131106887
chr5	55787092	55787375
chr8	120190630	120190913
chr14	76113739	76114022
chr11	129194484	129194767
chr2	46536503	46536786
chr10	560076	560359
chr2	218196401	218196684
chr3	148320002	148320285
chr11	111174120	111174403
chr1	92317042	92317325
chr1	240760040	240760323
chr10	77190107	77190390
chr11	9590806	9591089
chr4	189746679	189746962
chr1	33474348	33474631
chr8	102091338	102091621
chr13	46709419	46709702
chr10	123754196	123754479
chr8	118970025	118970308
chr13	95807845	95808128
chr1	231810342	231810625
chr2	19302076	19302359
chr3	5028539	5028822
chr21	40288161	40288444
chr10	134221447	134221730
chr10	75815779	75816062
chr9	129101012	129101295
chr1	39860931	39861214
chr4	77544005	77544288
chr6	128828941	128829224
chr13	95801235	95801518
chr5	127536477	127536760
chr13	45427728	45428011
chr2	158952508	158952791
chr10	47101892	47102175
chr11	85542280	85542563
chr13	42153536	42153819
chr1	169079174	169079457
chr8	119914409	119914692
chr15	93428956	93429239
chr5	172321791	172322074
chr7	4681550	4681833
chr18	71863435	71863718
chr1	109817413	109817696
chr2	54799435	54799718
chr2	165171097	165171380
chr11	9634633	9634916
chr3	55001076	55001359
chr2	219176883	219177166
chr13	73638201	73638484
chr16	4095121	4095404
chr22	37428034	37428317
chr2	46534407	46534690
chr7	73156642	73156925
chr11	12245161	12245444
chr15	56334331	56334614
chr2	232111041	232111324
chr3	128057905	128058188
chr10	11873195	11873478
chr10	95197623	95197906
chr15	45934924	45935207
chr15	65872604	65872887
chr9	75093217	75093500
chr3	135686795	135687078
chr3	181557105	181557388
chr4	40405279	40405562
chr8	18438103	18438386
chr15	85871081	85871364
chr18	9766849	9767132
chrX	71841051	71841334
chr10	91314694	91314977
chr4	185733782	185734065
chr7	945158	945441
chr9	75752246	75752529
chr12	46849422	46849705
chr18	48620973	48621256
chr1	223635679	223635962
chr18	29952085	29952368
chr3	171844711	171844994
chr16	54574777	54575060
chr2	42087863	42088146
chr9	92762281	92762564
chr3	56852247	56852530
chr8	29316743	29317026
chr15	57789363	57789646
chr16	54969511	54969794
chr10	110358601	110358884
chr11	121330300	121330583
chr12	92602390	92602673
chr4	22502363	22502646
chr12	12038702	12038985
chr17	76731217	76731500
chr7	98807937	98808220
chr11	13033594	13033877
chr8	119874381	119874664
chr13	33311398	33311681
chr14	61569534	61569817
chr20	48450177	48450460
chr15	60995251	60995534
chr7	12593939	12594222
chr2	224623926	224624209
chr7	98048267	98048550
chr11	34951411	34951694
chr11	56851164	56851447
chr10	72343605	72343888
chr17	75296482	75296765
chr1	88219751	88220034
chr1	246823592	246823875
chr2	157045736	157046019
chr5	17129372	17129655
chr7	122484639	122484922
chr12	6347022	6347305
chr3	187527899	187528182
chr4	77928979	77929262
chr9	119599238	119599521
chr10	74036588	74036871
chr14	54718066	54718349
chr22	43336231	43336514
chr6	133870459	133870742
chr10	101690682	101690965
chr12	24906085	24906368
chr13	62824477	62824760
chr3	5058264	5058547
chr5	68748172	68748455
chr16	71043587	71043870
chr7	6432219	6432502
chr15	94370034	94370317
chr15	99440587	99440870
chrX	2319570	2319853
chr1	177841680	177841963
chr2	46237819	46238102
chr2	179195040	179195323
chr3	161317528	161317811
chr8	17472248	17472531
chr10	79347367	79347650
chr1	95236117	95236400
chr8	129179678	129179961
chr3	57813163	57813446
chr5	87468588	87468871
chr17	17349598	17349881
chr13	73715784	73716067
chr1	12525072	12525355
chr1	212672138	212672421
chr2	9318533	9318816
chr4	188898056	188898339
chr5	158602610	158602893
chr4	41360380	41360663
chr5	16863014	16863297
chr8	109596618	109596901
chr21	35894633	35894916
chr10	116278208	116278491
chr13	45392344	45392627
chr15	96752729	96753012
chr4	79583191	79583474
chr10	100224396	100224679
chr18	9834785	9835068
chr10	17480132	17480415
chr19	2263571	2263854
chr21	40330267	40330550
chr3	193646105	193646388
chr4	57750774	57751057
chr6	47115174	47115457
chr18	3618179	3618462
chr5	90458550	90458833
chr2	161078077	161078360
chr2	219160902	219161185
chr3	55481285	55481568
chr4	102226156	102226439
chr8	81015375	81015658
chr10	63693888	63694171
chr12	89764832	89765115
chr1	56280613	56280896
chr1	72547673	72547956
chr2	11970694	11970977
chr3	188693832	188694115
chr11	10348065	10348348
chr17	70597578	70597861
chrX	43553112	43553395
chr12	122885066	122885349
chr1	21578457	21578740
chr12	100558770	100559053
chr14	91182477	91182760
chr17	57833755	57834038
chr6	21264697	21264980
chr6	89716561	89716844
chr13	73784320	73784603
chr14	30203859	30204142
chr1	59320102	59320385
chr3	43356855	43357138
chr2	217630765	217631048
chr3	149086993	149087276
chr5	99700631	99700914
chr7	138250307	138250590
chr16	15993759	15994042
chr2	201122887	201123170
chr3	194827606	194827889
chr4	170208681	170208964
chr6	47149677	47149960
chr11	97592338	97592621
chr13	67676639	67676922
chr18	9765491	9765774
chr2	85934547	85934830
chr4	151895100	151895383
chr12	23626162	23626445
chr17	12439528	12439811
chr2	6888566	6888849
chr3	36948110	36948393
chr10	89602097	89602380
chr11	9757937	9758220
chr10	134397477	134397760
chr11	75054007	75054290
chr12	11883143	11883426
chr13	31420021	31420304
chr19	6022313	6022596
chr6	167764974	167765257
chr7	116913881	116914164
chr5	9357544	9357827
chr5	68815195	68815478
chr21	44708148	44708431
chr22	21131049	21131332
chr7	66593298	66593581
chr11	13064572	13064855
chr15	90901953	90902236
chr16	81668335	81668618
chr1	155618489	155618772
chr10	97142721	97143004
chr10	129077724	129078007
chr13	47656250	47656533
chr15	60393690	60393973
chr11	9761724	9762007
chr16	72965124	72965407
chr16	84430244	84430527
chr19	512897	513180
chr1	8319269	8319552
chr6	148254393	148254676
chr8	18469262	18469545
chr10	115805218	115805501
chr19	45981887	45982170
chr4	166381158	166381441
chr7	23312913	23313196
chr7	122474523	122474806
chr15	41118421	41118704
chr16	8179398	8179681
chr18	3037516	3037799
chr2	236451500	236451783
chr3	37734953	37735236
chr7	21069133	21069416
chr11	76731257	76731540
chrX	23863654	23863937
chr3	306344	306627
chr3	38045801	38046084
chr3	149058079	149058362
chr5	56795374	56795657
chr12	47479637	47479920
chr14	89714151	89714434
chr18	20904401	20904684
chr7	46301321	46301604
chr7	121171523	121171806
chr1	228800152	228800435
chr3	111029983	111030266
chr18	60088669	60088952
chr21	43540064	43540347
chr7	7996881	7997164
chr10	6585423	6585706
chr12	40579659	40579942
chr5	72968785	72969068
chr7	95099744	95100027
chr9	117483975	117484258
chr15	81145941	81146224
chr21	45902488	45902771
chr7	75585471	75585754
chr14	36868051	36868334
chr6	57152813	57153096
chr21	34075018	34075301
chr8	142299430	142299713
chr9	13034064	13034347
chr2	101491939	101492222
chr8	48227658	48227941
chr13	76343749	76344032
chr10	116018222	116018505
chrX	12965949	12966232
chr5	135393711	135393994
chr6	18585697	18585980
chr17	80550800	80551083
chr17	76662105	76662388
chr19	45198119	45198402
chr3	129055163	129055446
chr8	48260235	48260518
chr1	21572226	21572509
chr10	126307648	126307931
chr11	12107371	12107654
