# Supplementary material for: Sequence logic at enhancers governs a dual mechanism of endodermal organ fate induction by FOXA pioneer factors
Source: Nat Commun. 2021 Nov 17;12:6636. doi: 10.1038/s41467-021-26950-0 (PMC8599738; doi:10.1038/s41467-021-26950-0)
Supplement: Supplementary file 28 — Dataset 25 [file 41467_2021_26950_MOESM28_ESM.xlsx]

## Sheet:  
Supplementary Data 25. De novo motifs enriched in class I hepatic enhancers over class II hepatic enhancers. Enriched binding motifs were determined using Fisher’s exact test, 1 sided, adjusted for multiple comparisons.
Rank	Motif	P-value	log P-pvalue	% of Targets	% of Background	STD(Bg STD)	Best Match/Details	* = Likely false positive
1	GATCCGATATCGCGATCTAGAGCTGTCAGTCACGTAATGCCGTACATG	1e-30	-69.59	0.0866	0.0084	44.7bp (46.1bp)	Fox:Ebox(Forkhead,bHLH)/Panc1-Foxa2-ChIP-Seq(GSE47459)/Homer(0.939)
2	GACTAGCTCAGTCTGATCAGCTGACTAGGTACCGTACTAGCGTACAGT	1e-30	-69.23	0.0577	0.0027	56.8bp (43.4bp)	POL008.1_DCE_S_I/Jaspar(0.619)
3	AGCTACGTAGTCGCTAAGTCAGCTCAGTACGTATCGGTCA	1e-27	-64.37	0.0454	0.002	60.5bp (33.0bp)	bZIP:IRF(bZIP,IRF)/Th17-BatF-ChIP-Seq(GSE39756)/Homer(0.753)
4	CGTAGTCACTGACGTAACTGCGTAGTACCGTACTAGGTAC	1e-23	-53.07	0.0392	0.0008	52.1bp (0.0bp)	Nr2e1/MA0676.1/Jaspar(0.683)
5	AGTCCGTACGTACGTAATGCCGTAAGCTCGATACTGCGATAGCTAGCT	1e-23	-53.07	0.0392	0.0017	49.9bp (3.8bp)	MF0005.1_Forkhead_class/Jaspar(0.639)
6	CGATGCTACGATCGTAACGTACGTCATGCGTAATGCACGT	1e-21	-49.41	0.0371	0.0019	38.9bp (26.0bp)	Hnf6b(Homeobox)/LNCaP-Hnf6b-ChIP-Seq(GSE106305)/Homer(0.799)
7	TAGCGTCAAGTCGACTCTGAGTCACTGAGATCGTCAGTCACGTAAGTC	1e-20	-46.46	0.0433	0.0029	45.2bp (39.1bp)	FoxD3(forkhead)/ZebrafishEmbryo-Foxd3.biotin-ChIP-seq(GSE106676)/Homer(0.752)
8	CATGGTCACTGAGTCAAGTCCATGAGTCGCATATGCCGTA	1e-19	-45.8	0.0351	0.0018	55.3bp (17.6bp)	Nkx2-5(var.2)/MA0503.1/Jaspar(0.637)
9	ACTGGACTCGATAGCTCGTAGATCAGTCACGTGATCGTCAGTCAGATC	1e-19	-45.8	0.0351	0.0017	56.8bp (29.4bp)	FOXP1(Forkhead)/H9-FOXP1-ChIP-Seq(GSE31006)/Homer(0.675)
10	TAGCCGTACTGACATGCTGACGTACTAGCGTACGTAACTG	1e-18	-42.26	0.033	0.0014	46.8bp (32.7bp)	SpiB(ETS)/OCILY3-SPIB-ChIP-Seq(GSE56857)/Homer(0.663)
11	ACTGAGTCCGTACGTACGTAACGTCGTAGCTACATGCGAT	1e-18	-42.26	0.033	0.0016	53.0bp (0.0bp)	FOXM1(Forkhead)/MCF7-FOXM1-ChIP-Seq(GSE72977)/Homer(0.708)
12	CGTAAGTCCGTAATCGGATCGTACGCTACGTAACTGGACT	1e-18	-42.26	0.033	0.0014	58.0bp (17.2bp)	POL009.1_DCE_S_II/Jaspar(0.735)
13	CGATTACGTGCAACGTCAGTACTGACGTCTGATACGGTCA	1e-17	-40.08	0.0536	0.0059	53.6bp (40.4bp)	Dux/MA0611.1/Jaspar(0.790)
14	GATCGTACGTACGTACGCATCAGTATCGGTCAAGCTTAGC	1e-16	-38.41	0.0433	0.0033	55.4bp (35.1bp)	PB0040.1_Lef1_1/Jaspar(0.754)
15	CTGAGATCGACTTGCAGTACGATCCAGTTAGCGACTGATC	1e-16	-37.4	0.0371	0.0029	55.7bp (35.9bp)	PU.1(ETS)/ThioMac-PU.1-ChIP-Seq(GSE21512)/Homer(0.668)
16	GATCGTACGTCAGTACCGATTGCAAGCTAGTCCGATATCG	1e-15	-35.35	0.0289	0.0014	59.0bp (6.5bp)	ZNF768(Zf)/Rajj-ZNF768-ChIP-Seq(GSE111879)/Homer(0.666)
17	ACTGATGCAGCTACTGATGCGCTATACGAGTCGTCAACTGTGCAGTAC	1e-15	-35.35	0.0289	0.0019	44.7bp (10.8bp)	Zfp57(Zf)/H1-ZFP57.HA-ChIP-Seq(GSE115387)/Homer(0.724)
18	AGTCACGTAGTCACGTACTGCGTACGTAACGT	1e-15	-35.35	0.0289	0.0015	45.7bp (0.4bp)	ZNF768(Zf)/Rajj-ZNF768-ChIP-Seq(GSE111879)/Homer(0.692)
19	ATGCAGTCATCGAGTCATCGATCGAGTCCATG	1e-15	-35.35	0.0289	0.0006	53.0bp (0.0bp)	Zfp57(Zf)/H1-ZFP57.HA-ChIP-Seq(GSE115387)/Homer(0.647)
20	ACGTCGTAACTGCGTAACGTCGTAACTGACTG	1e-15	-35.35	0.0289	0.002	39.2bp (72.9bp)	RORC/MA1151.1/Jaspar(0.670)
21	GTCACTAGGTCAAGTCCGTACGTACGTAACGT	1e-14	-33.34	0.0845	0.0197	53.6bp (59.5bp)	PAX3:FKHR-fusion(Paired,Homeobox)/Rh4-PAX3:FKHR-ChIP-Seq(GSE19063)/Homer(0.709)
22	ACGTGCTAGCTAACGTAGCTCGTACGATGTACGACTACGTACGTAGTC	1e-14	-33.12	0.0392	0.0036	65.0bp (44.4bp)	GATA2/MA0036.3/Jaspar(0.740)
23	TACGCGTATCGAGATCGATCGATCAGCTATGCAGCTGTCA	1e-13	-32.01	0.0268	0.0019	60.4bp (55.2bp)	Nkx2.5(Homeobox)/HL1-Nkx2.5.biotin-ChIP-Seq(GSE21529)/Homer(0.667)
24	CAGTACTGAGTCGCATTACGCTGATACGTAGCGCTAGACTCGATACTG	1e-13	-31.63	0.033	0.003	52.6bp (22.4bp)	NRL/MA0842.1/Jaspar(0.664)
25	ACGTCGTAAGTCAGTCCTGAACTGACTGCGTA	1e-12	-28.84	0.0309	0.0025	52.7bp (37.3bp)	SPDEF(ETS)/VCaP-SPDEF-ChIP-Seq(SRA014231)/Homer(0.768)
26	ACGTCGTAACTGAGTCATGCAGCTCTAGAGTC	1e-12	-28.12	0.0392	0.0045	53.8bp (49.6bp)	POL010.1_DCE_S_III/Jaspar(0.690)
27 *	CATGGTACGCTATGACGTCAGTCACTGACTGAGATCTACGACGTGTCA	1e-11	-26.25	0.0474	0.0074	61.3bp (73.9bp)	PB0208.1_Zscan4_2/Jaspar(0.770)
28 *	TGCATACGGTACGTACGACTTCGATGACACGTTCAGCATG	1e-11	-26.11	0.0289	0.0025	56.0bp (52.4bp)	ZNF143|STAF(Zf)/CUTLL-ZNF143-ChIP-Seq(GSE29600)/Homer(0.689)
29 *	ACGTCGTAACTGACTGCGTAAGTCAGTCACGTAGTCAGTC	1e-11	-25.55	0.0227	0.0013	59.5bp (30.0bp)	PB0196.1_Zbtb7b_2/Jaspar(0.701)
30 *	CGTACGTAACGTAGTCCGTAACGTACTGACGTACTGACTG	1e-11	-25.55	0.0227	0.001	60.2bp (0.0bp)	TFEC/MA0871.1/Jaspar(0.718)
31 *	ACTGAGCTACTGACGTAGTCACGTACTGACTG	1e-11	-25.55	0.0227	0.0018	45.5bp (69.9bp)	PB0060.1_Smad3_1/Jaspar(0.871)
32 *	ATGCTACGTACGCTGATACGGATCGACTCGATCGTAAGCT	1e-10	-23.25	0.0619	0.0157	59.6bp (60.6bp)	POL013.1_MED-1/Jaspar(0.749)
33 *	CGTAACGTACTGCGTAAGTCCATGCTAGCTGA	1e-09	-21.46	0.033	0.0051	56.8bp (24.0bp)	Atf1/MA0604.1/Jaspar(0.804)
34 *	TAGCCGATACGTGTCAATCGACTGTCGATGCA	1e-09	-21.27	0.1031	0.0387	53.6bp (66.9bp)	PB0056.1_Rfxdc2_1/Jaspar(0.689)
35 *	CGATATCGTGCATGACGATCGATCGACTACGTAGTCATCGTAGCGTCA	1e-09	-20.87	0.0247	0.0021	50.1bp (44.0bp)	EAR2(NR)/K562-NR2F6-ChIP-Seq(Encode)/Homer(0.738)
36 *	TACGCTGACAGTCTGATACGCAGTATCGCTGACATGCTAGTACGCAGT	1e-08	-19.44	0.0186	0.002	66.5bp (5.9bp)	PRDM1(Zf)/Hela-PRDM1-ChIP-Seq(GSE31477)/Homer(0.644)
37 *	ACTGCGTAGTCAACTGCGTAACTGCGTAACGT	1e-08	-19.44	0.0186	0.0015	42.9bp (37.2bp)	POL008.1_DCE_S_I/Jaspar(0.651)
38 *	AGTCAGTCACTGCGTACGTAACTGCTAGAGTC	1e-08	-18.64	0.0268	0.0036	55.9bp (26.5bp)	POL008.1_DCE_S_I/Jaspar(0.751)
39 *	AGTCAGTCACTGACGTACGTAGTCCGTACGTA	1e-07	-16.46	0.0247	0.0038	65.8bp (45.5bp)	LEF1(HMG)/H1-LEF1-ChIP-Seq(GSE64758)/Homer(0.731)
40 *	AGTCACGTACTGCGTACGTACGTACGTAACGT	1e-05	-13.65	0.0186	0.0031	62.7bp (12.6bp)	Mef2a(MADS)/HL1-Mef2a.biotin-ChIP-Seq(GSE21529)/Homer(0.719)
41 *	ACGTAGTCACGTAGTCAGTCCGTACGTAAGTC	1e-05	-13.65	0.0186	0.0026	49.7bp (47.6bp)	PRDM14(Zf)/H1-PRDM14-ChIP-Seq(GSE22767)/Homer(0.633)
42 *	CGTACGTACGTACGTACGTACGTAACTGACTGCGTACGTACGTACGTA	0.0001	-11.44	0.0165	0.0022	57.8bp (0.0bp)	NFATC3/MA0625.1/Jaspar(0.671)
43 *	AGTCAGTCACGTACGTACTGACTGCGTAACGT	0.0001	-11.44	0.0165	0.003	54.1bp (31.8bp)	PB0040.1_Lef1_1/Jaspar(0.751)
44 *	ACGTACGTAGTCCGTACGTAAGTCACGTACTG	0.0001	-11.44	0.0165	0.0021	38.3bp (20.8bp)	MYB/MA0100.3/Jaspar(0.862)
45 *	ATCGGACTTACGGACTACTGGATCACTGGACTACTGGATCACTGAGTC	0.1	-3.76	0.1175	0.0906	44.4bp (39.4bp)	Ahr::Arnt/MA0006.1/Jaspar(0.706)
