# Supplementary material for: Sequence logic at enhancers governs a dual mechanism of endodermal organ fate induction by FOXA pioneer factors
Source: Nat Commun. 2021 Nov 17;12:6636. doi: 10.1038/s41467-021-26950-0 (PMC8599738; doi:10.1038/s41467-021-26950-0)
Supplement: Supplementary file 29 — Dataset 26 [file 41467_2021_26950_MOESM29_ESM.xlsx]

## Sheet:  
Supplementary Data 26. De novo motifs enriched in class II hepatic enhancers over class I hepatic enhancers. Enriched binding motifs were determined using Fisher’s exact test, 1 sided, adjusted for multiple comparisons.
Rank	Motif	P-value	log P-pvalue	% of Targets	% of Background	STD(Bg STD)	Best Match/Details	* = Likely false positive
1	CGATATCGTGACGTCATGACGTCATCGAAGTCGCATATGC	1e-61	-142.7	0.0746	0.0065	53.0bp (21.7bp)	CEBPA/MA0102.3/Jaspar(0.697)
2	ACGTATCGGCTACTGACTGAGATCGTACCGTAACTGACGT	1e-49	-114.2	0.0642	0.0045	45.9bp (30.4bp)	IRF4(IRF)/GM12878-IRF4-ChIP-Seq(GSE32465)/Homer(0.824)
3	TCAGCTGACTAGCTAGCGTACAGTTGACGCTAATGCGCAT	1e-46	-106	0.0611	0.0063	58.5bp (22.8bp)	PH0017.1_Cux1_2/Jaspar(0.668)
4	AGTCCAGTATCGATGCTGACGTCATCGATCAGCATGAGCTGTACGTAC	1e-44	-102.2	0.0477	0.0042	56.2bp (26.5bp)	NFIC/MA0161.2/Jaspar(0.725)
5	GACTTAGCGTACGATCGTACCTGATAGCGTCATCGACATGATCGGTAC	1e-43	-99.06	0.0466	0.0035	50.0bp (17.8bp)	ZNF143|STAF(Zf)/CUTLL-ZNF143-ChIP-Seq(GSE29600)/Homer(0.663)
6	AGCTACTGAGCTACTGCGTAGTACAGCTACTG	1e-41	-95.75	0.0663	0.0069	56.4bp (47.6bp)	MITF(bHLH)/MastCells-MITF-ChIP-Seq(GSE48085)/Homer(0.686)
7	AGCTCTGATACGGTACCGATCATGCTAGACTGGTCAACGTAGCTCTGA	1e-40	-92.85	0.0446	0.0024	53.3bp (34.8bp)	PITX3/MA0714.1/Jaspar(0.647)
8	ATGCCGTATACGATGCGTCACGATACTGCGTAACTGACTGGCTATGCA	1e-40	-92.85	0.0446	0.0034	50.1bp (12.7bp)	PB0206.1_Zic2_2/Jaspar(0.724)
9	GTACACGTGTCAATGCTCGAGCATACTGAGCT	1e-38	-89.78	0.0435	0.0026	56.5bp (1.5bp)	PH0084.1_Irx3_2/Jaspar(0.760)
10	GCATTCGAAGTCGTACCTGAAGCTCGTAACTG	1e-37	-86.97	0.1337	0.0351	57.1bp (80.3bp)	SOX9/MA0077.1/Jaspar(0.679)
11	ATGCGTCATGACCGTAGATCCGTACGATACGTACTGGTAC	1e-36	-84.83	0.0528	0.0058	51.0bp (34.1bp)	TEAD2/MA1121.1/Jaspar(0.702)
12	TACGCGTATACGCTGACATGTGACCGTACTAGTAGCGTAC	1e-36	-83.71	0.0415	0.0041	55.1bp (5.6bp)	ZNF341(Zf)/EBV-ZNF341-ChIP-Seq(GSE113194)/Homer(0.681)
13	CGTAAGCTACGTAGTCAGCTCTGACGTAACTG	1e-35	-82.49	0.0746	0.011	59.4bp (28.1bp)	TEAD4/MA0809.1/Jaspar(0.734)
14	AGTCAGCTATGCGTACGCTACATGATCGTAGCGACTCGTA	1e-35	-80.72	0.0404	0.0035	58.0bp (24.9bp)	TFAP2A/MA0003.3/Jaspar(0.600)
15	TGCACAGTTACGTGCACGTACTAGATGCGCATACTGGTAC	1e-35	-80.72	0.0404	0.0042	59.0bp (10.2bp)	Ascl2(bHLH)/ESC-Ascl2-ChIP-Seq(GSE97712)/Homer(0.730)
16	ACGTATGCCGATATCGCGTAACTGAGCTGATCAGTCGATCACGTACTG	1e-34	-79.74	0.0508	0.0063	57.5bp (8.5bp)	Nr5a2(NR)/mES-Nr5a2-ChIP-Seq(GSE19019)/Homer(0.559)
17	CGTATCAGTAGCGCTATGACGCTAATGCTGACGACTAGCTCAGTTACG	1e-33	-77.75	0.0394	0.0042	43.9bp (49.2bp)	TBX21/MA0690.1/Jaspar(0.659)
18	AGTCGACTATGCCATGCATGTCAGCTGACTAGCATGTGAC	1e-32	-74.81	0.0383	0.0036	55.0bp (30.6bp)	GLIS3(Zf)/Thyroid-Glis3.GFP-ChIP-Seq(GSE103297)/Homer(0.690)
19	GCATTCGACGATACTGCAGTCATGCTAGGTACGTACGTCA	1e-31	-72.27	0.0477	0.0056	50.9bp (54.4bp)	Bcl11a(Zf)/HSPC-BCL11A-ChIP-Seq(GSE104676)/Homer(0.727)
20	CTGAGTCATCAGGCATCGATACGTTAGCAGTCCGTAACTG	1e-31	-72.27	0.0477	0.0059	53.8bp (59.0bp)	NFATC1/MA0624.1/Jaspar(0.715)
21	ACGTACTGACGTACGTCGATCGTAACTGGTCA	1e-31	-72.27	0.0477	0.0056	53.1bp (13.5bp)	Foxf1(Forkhead)/Lung-Foxf1-ChIP-Seq(GSE77951)/Homer(0.785)
22	CAGTCTGAATCGCAGTATCGCAGTCATGTGCACTGACATG	1e-29	-68.11	0.1927	0.0791	60.5bp (59.7bp)	TBX20/MA0689.1/Jaspar(0.768)
23	CAGTACTGTCAGGTACGATCCGATATCGCAGTATGCGCTA	1e-29	-67.39	0.0456	0.0059	47.3bp (50.8bp)	MEIS2/MA0774.1/Jaspar(0.737)
24	CTGACTAGTCAGCGTACTAGCAGTACGTGTACGTCATCGATAGCGCTA	1e-29	-67.39	0.0456	0.0062	54.2bp (32.8bp)	VDR/MA0693.2/Jaspar(0.641)
25	TGACGTCATCGACAGTTACGTAGCCGATACTGCTAGATCGCGTAACTG	1e-28	-66.15	0.0352	0.0041	54.7bp (28.4bp)	ZNF143|STAF(Zf)/CUTLL-ZNF143-ChIP-Seq(GSE29600)/Homer(0.632)
26	ACTGACGTAGTCTAGCCATGCTAGATCGCTGA	1e-28	-66.15	0.0352	0.0034	49.1bp (0.0bp)	Stat3(Stat)/mES-Stat3-ChIP-Seq(GSE11431)/Homer(0.715)
27	ACTGAGTCAGTCACGTACTGAGTCACTGAGTCCGTACGTAAGTCCGTA	1e-28	-64.99	0.0446	0.0062	51.3bp (28.4bp)	NRF1/MA0506.1/Jaspar(0.731)
28	ACGTACTGACTGCTAGACTGATCGAGTCACGT	1e-27	-63.88	0.0808	0.0178	47.1bp (54.4bp)	PB0201.1_Zfp281_2/Jaspar(0.705)
29	AGCTACGTAGTCGATCGCATGCTAGACTATGCGCTATACGTGCATAGC	1e-27	-63.33	0.0342	0.0036	55.4bp (32.7bp)	PB0022.1_Gata5_1/Jaspar(0.652)
30	CGTAAGTCCGTAACGTCGTAACGTACGTACGTATCGCGATCTAGATGC	1e-26	-60.53	0.0332	0.0039	55.6bp (40.1bp)	NEUROG2/MA0669.1/Jaspar(0.656)
31	CGATTGCATGCATCGAACGTTAGCGCTACTGACGATCAGT	1e-25	-57.94	0.0415	0.0046	55.1bp (40.1bp)	Dux/MA0611.1/Jaspar(0.753)
32	TCGACTGACTAGAGCTGATCGTCATGACCGTAATCGACGTACTGATGC	1e-25	-57.94	0.0415	0.0047	55.9bp (34.9bp)	Hnf4a/MA0114.3/Jaspar(0.654)
33	CGTAACGTACGTTCAGCGTAACGTCGTAACGT	1e-25	-57.94	0.0415	0.0046	59.0bp (16.0bp)	Arid3b/MA0601.1/Jaspar(0.820)
34	ATGCACTGACGTATCGTAGCCATGACTGGACT	1e-25	-57.77	0.0321	0.0042	60.4bp (37.5bp)	RUNX2/MA0511.2/Jaspar(0.806)
35	AGTCGCATCATGTACGACTGATGCGATCGCATGCATTGAC	1e-24	-57.14	0.0549	0.0096	52.2bp (49.0bp)	ZNF711(Zf)/SHSY5Y-ZNF711-ChIP-Seq(GSE20673)/Homer(0.676)
36	ATCGCTGACTAGATCGAGTCGTCAATCGCGTACTAGCGATACTGACGT	1e-24	-55.64	0.0404	0.0051	50.4bp (11.8bp)	ZNF519(Zf)/HEK293-ZNF519.GFP-ChIP-Seq(GSE58341)/Homer(0.654)
37	GACTAGCTACGTATGCCGTAACGTCGTACGTA	1e-23	-55.13	0.1171	0.0407	59.5bp (58.2bp)	CEBPA/MA0102.3/Jaspar(0.808)
38	TGCATGCATGCACGATTGACGCTATAGCGATCGTACGCTA	1e-22	-52.34	0.0301	0.0039	55.1bp (16.3bp)	Gfi1/MA0038.1/Jaspar(0.713)
39	GATCTAGCAGCTATGCGACTTGACGATCGTCAGTCACGTAGTCACGTA	1e-22	-51.5	0.0456	0.0066	55.1bp (41.1bp)	PB0145.1_Mafb_2/Jaspar(0.605)
40	AGTCGACTATGCGTCATGCATGCAATGCGACTATGCGATCGTACTACG	1e-21	-49.68	0.029	0.0042	49.2bp (8.8bp)	GFY(?)/Promoter/Homer(0.639)
41	ACTGGTACCAGTCGTAACTGCGTAACGTAGTC	1e-20	-46.7	0.0363	0.0063	58.0bp (44.1bp)	ZBTB33(Zf)/GM12878-ZBTB33-ChIP-Seq(GSE32465)/Homer(0.647)
42	TACGTGCAACGTTCGATCGATGACGTACAGCTGATCGCAT	1e-19	-45.59	0.0425	0.0066	52.2bp (82.8bp)	COUP-TFII(NR)/K562-NR2F1-ChIP-Seq(Encode)/Homer(0.720)
43	ACGTACTGCGTAAGTCCGTACGTACGTAAGTCCGTAAGTC	1e-18	-42.41	0.0342	0.0062	47.8bp (41.8bp)	MEIS1/MA0498.2/Jaspar(0.691)
44	ACTGCTAGACGTGTACATGCAGTCCGATCTAG	1e-16	-38.07	0.0383	0.0086	56.5bp (25.8bp)	PRDM14(Zf)/H1-PRDM14-ChIP-Seq(GSE22767)/Homer(0.605)
45	ACGTACGTACGTACGTCGTAACGTACGTACGTAGTCACGTCGTAACTG	1e-14	-32.71	0.0352	0.0082	62.7bp (28.3bp)	MEF2A/MA0052.3/Jaspar(0.740)
