# Supplementary material for: Sequence logic at enhancers governs a dual mechanism of endodermal organ fate induction by FOXA pioneer factors
Source: Nat Commun. 2021 Nov 17;12:6636. doi: 10.1038/s41467-021-26950-0 (PMC8599738; doi:10.1038/s41467-021-26950-0)
Supplement: Supplementary file 30 — Dataset 27 [file 41467_2021_26950_MOESM30_ESM.xlsx]

## Sheet:  
Supplementary Data 27. De novo motifs enriched in class I alveolar enhancers over class II alveolar enhancers. Enriched binding motifs were determined using Fisher’s exact test, 1 sided, adjusted for multiple comparisons.
Rank	Motif	P-value	log P-pvalue	% of Targets	% of Background	STD(Bg STD)	Best Match/Details	* = Likely false positive
1	GCATACGTCTAGACGTACGTACGTCTAGAGTC	1e-23	-54.28	0.663	0.4007	42.3bp (47.2bp)	FOXO3/MA0157.2/Jaspar(0.870)
2	CGATACTGACTGAGTCAGTCAGCTAGCTGATCATGCGCTACGATAGTC	1e-19	-44.72	0.0326	0.0006	43.5bp (56.8bp)	SF1(NR)/H295R-Nr5a1-ChIP-Seq(GSE44220)/Homer(0.698)
3	AGTCGATCGATCAGTCGTCAAGTCGTACGTACGTCAGTCAATGCGTCA	1e-17	-40.17	0.0299	0.0007	66.5bp (32.3bp)	KLF5/MA0599.1/Jaspar(0.776)
4	CGTACTAGCTAGCGTACGTACAGTACTGAGTCGTCAACTGGTCAACGT	1e-17	-40.17	0.0299	0.0007	34.8bp (44.9bp)	TEAD1(TEAD)/HepG2-TEAD1-ChIP-Seq(Encode)/Homer(0.736)
5	TAGCTCGACTAGTGCAAGCTGCATGCTACTGA	1e-15	-35.23	0.3696	0.1897	52.4bp (60.4bp)	CRX(Homeobox)/Retina-Crx-ChIP-Seq(GSE20012)/Homer(0.816)
6	TCGACTAGGTCAGACTACGTCGATCGTACGTAACGTATGC	1e-15	-34.79	0.0598	0.0058	55.1bp (50.9bp)	DUX(Homeobox)/C2C12-Dux-ChIP-Seq(GSE87279)/Homer(0.779)
7	CTAGACGTCGATCGATCGTAGTACCGTATCAGCGATCATGAGTCTGCA	1e-14	-32.7	0.0516	0.0045	52.3bp (48.5bp)	FoxL2(Forkhead)/Ovary-FoxL2-ChIP-Seq(GSE60858)/Homer(0.663)
8	GTACCGTATGACAGTCCGTATCAGCGTACTAGTACGGCTACGTAGCAT	1e-14	-32.66	0.0299	0.0008	58.4bp (58.8bp)	SPIB/MA0081.1/Jaspar(0.742)
9	CTAGCTAGACGTAGTCACGTATGCCGTAATCGCGATATCG	1e-12	-29.56	0.038	0.0023	54.3bp (70.6bp)	IRF4(IRF)/GM12878-IRF4-ChIP-Seq(GSE32465)/Homer(0.682)
10	CGATACTGTACGGATCGTCAGCATCGATATGCCGTACATGCGATCTAG	1e-12	-29.01	0.0924	0.0202	56.1bp (43.5bp)	Pknox1(Homeobox)/ES-Prep1-ChIP-Seq(GSE63282)/Homer(0.675)
11	ACTGTACGACTGACGTACTGCGTAATGCAGTCCGTACGAT	1e-12	-28.89	0.0272	0.0007	56.2bp (31.0bp)	PAX5/MA0014.3/Jaspar(0.713)
12 *	GACTACGTAGTCCGATGTCACGTAATCGAGTCAGTCAGCT	1e-11	-27.61	0.0489	0.0052	53.2bp (52.7bp)	Crx/MA0467.1/Jaspar(0.682)
13 *	GATCGTCACGTACTGAAGCTCTGACGATACGTACGTCTGAAGTCGATC	1e-11	-27.26	0.1902	0.0765	40.7bp (40.2bp)	Arid5a/MA0602.1/Jaspar(0.792)
14 *	CTGAGACTAGCTACGTCGTAATGCGACTGCTACGTATCAG	1e-11	-27.15	0.2228	0.0985	47.6bp (51.5bp)	PB0096.1_Zfp187_1/Jaspar(0.670)
15 *	TAGCCGATGACTAGTCGCATACGTTGACGTCAGATCCGTA	1e-11	-26.42	0.0462	0.0049	54.0bp (47.5bp)	TBX20/MA0689.1/Jaspar(0.672)
16 *	ATGCGTCAGTCACGTACTAGCTAGCGTACAGTAGCTGTAC	1e-11	-25.7	0.0516	0.0066	61.2bp (59.3bp)	PB0166.1_Sox12_2/Jaspar(0.737)
17 *	CGATTCAGCGTACGATAGTCAGTCGCATGCTAGCATCGTA	1e-10	-25.26	0.0299	0.0017	52.0bp (64.1bp)	RHOXF1/MA0719.1/Jaspar(0.789)
18 *	ACGTACGTCGATTGCAGCATGATCCGATACGTACTGACTGGTCACATG	1e-10	-25.22	0.0245	0.001	40.2bp (55.2bp)	NF1:FOXA1(CTF,Forkhead)/LNCAP-FOXA1-ChIP-Seq(GSE27824)/Homer(0.704)
19 *	ATCGAGTCAGCTACGTACGTACTGCGATCTAGCTAGACTGTCGACGTA	1e-10	-25.22	0.0245	0.0009	52.2bp (24.4bp)	ZNF143/MA0088.2/Jaspar(0.696)
20 *	AGTCGTCAGTACCAGTATCGGTCAATCGCGTAACGTGTCACGTACGTA	1e-10	-24.24	0.038	0.0034	58.6bp (28.7bp)	TRPS1(Zf)/MCF7-TRPS1-ChIP-Seq(GSE107013)/Homer(0.667)
21 *	CTGACGATAGTCCGATCTAGTGACGCTAACTGGCTAACTGATGCGACT	1e-09	-22.95	0.019	0.0005	54.4bp (22.9bp)	PB0091.1_Zbtb3_1/Jaspar(0.585)
22 *	ACGTACGTGTCAGCATGTACACGTCGTAACGTCTGACGTACTAGCGAT	1e-09	-22.95	0.019	0.0006	51.4bp (18.4bp)	PB0080.1_Tbp_1/Jaspar(0.678)
23 *	ACGTACGTAGTCCGTACTGAAGTCCGTATCAGCGTACTAGCTGACTAG	1e-09	-22.01	0.0435	0.0054	56.6bp (57.7bp)	SOX10/MA0442.2/Jaspar(0.690)
24 *	CGTAATGCACGTACGTACGTAGCTAGTCCATGAGCTACGT	1e-09	-21.68	0.0245	0.0012	46.5bp (32.0bp)	IRF2(IRF)/Erythroblas-IRF2-ChIP-Seq(GSE36985)/Homer(0.652)
25 *	CTAGACTGCGTACGTAACGTCGTAGATCAGTCCGTACGTA	1e-09	-21.65	0.0217	0.0009	50.2bp (54.9bp)	PB0106.1_Arid5a_2/Jaspar(0.681)
26 *	CTAGGCTACGATAGTCCGTACTGACGTATGAC	1e-09	-21.38	0.3342	0.1976	49.4bp (58.8bp)	PB0040.1_Lef1_1/Jaspar(0.789)
27 *	AGTCCGTAACTGACGTACTGATCGAGTCCGATAGTCAGTC	1e-09	-20.79	0.0408	0.0052	51.2bp (62.5bp)	PB0051.1_Osr2_1/Jaspar(0.645)
28 *	CAGTCGTACATGCTAGACGTCGTACGTACGTAAGTCCTAGGTACCGTA	1e-08	-20.58	0.0326	0.0029	30.9bp (38.7bp)	FOXA1(Forkhead)/MCF7-FOXA1-ChIP-Seq(GSE26831)/Homer(0.751)
29 *	ACTGGTCACGTACTGAACTGACTGCGTAACTGCGTACGTACATGCTAG	1e-08	-18.95	0.0163	0	54.0bp (0.0bp)	PB0200.1_Zfp187_2/Jaspar(0.604)
30 *	ACTGAGTCAGCTCGATACTGACTGGTACGTCACGTAACGT	1e-08	-18.52	0.0217	0.0012	35.4bp (62.5bp)	NF1-halfsite(CTF)/LNCaP-NF1-ChIP-Seq(Unpublished)/Homer(0.677)
31 *	CGATCTAGACTGAGTCAGTCCGATGTACGTCAGTCATGAC	1e-07	-18.1	0.0299	0.0031	57.6bp (36.7bp)	THRb(NR)/Liver-NR1A2-ChIP-Seq(GSE52613)/Homer(0.691)
32 *	ATGCTCGAACTGCGTAAGTCACGTACTGGATC	1e-07	-17.2	0.087	0.0285	50.5bp (60.6bp)	Smad2(MAD)/ES-SMAD2-ChIP-Seq(GSE29422)/Homer(0.760)
33 *	ACGTACTGACTGCTGAACTGAGTCACGTATGCCGTAACTGAGTCAGCT	1e-06	-15.1	0.0136	0.0006	68.4bp (18.2bp)	POL013.1_MED-1/Jaspar(0.576)
34 *	ACTGAGTCAGTCAGTCACGTCGTAACGTACTG	0.0001	-9.727	0.0163	0.0019	39.6bp (52.8bp)	NEUROD2/MA0668.1/Jaspar(0.738)
