# Supplementary material for: Sequence logic at enhancers governs a dual mechanism of endodermal organ fate induction by FOXA pioneer factors
Source: Nat Commun. 2021 Nov 17;12:6636. doi: 10.1038/s41467-021-26950-0 (PMC8599738; doi:10.1038/s41467-021-26950-0)
Supplement: Supplementary file 31 — Dataset 28 [file 41467_2021_26950_MOESM31_ESM.xlsx]

## Sheet:  
Supplementary Data 28. De novo motifs enriched in class II alveolar enhancers over class I alveolar enhancers. Enriched binding motifs were determined using Fisher’s exact test, 1 sided, adjusted for multiple comparisons.
Rank	Motif	P-value	log P-pvalue	% of Targets	% of Background	STD(Bg STD)	Best Match/Details	* = Likely false positive
1	ACGTACTGCTGAACTGACGTAGTCGTCAAGTCGCTAATCGCTGAAGTC	1e-163	-376.2	0.06	0.0049	53.4bp (0.0bp)	PBX3/MA1114.1/Jaspar(0.814)
2	GTACGATCCGATATGCGCTACGATATCGGTCATAGCGCATAGTCGCTA	1e-128	-296.7	0.051	0.003	49.8bp (0.0bp)	NFE2/MA0841.1/Jaspar(0.800)
3	GCTAAGCTACGTCAGTAGTCGCTATGACGCTACTGAGCAT	1e-117	-270.2	0.0479	0.0053	55.7bp (28.0bp)	CEBPA/MA0102.3/Jaspar(0.842)
4	CTGACTAGTCGACTGACTGACATGCTGAAGTC	1e-101	-234.1	0.0957	0.0201	57.3bp (45.4bp)	NR1H4/MA1110.1/Jaspar(0.627)
5	CGTAAGCTCGTAATCGCTGATAGCGTCATGACCGTAACTGCGTAATCG	1e-101	-233.1	0.0434	0.0033	59.0bp (6.9bp)	ZNF768(Zf)/Rajj-ZNF768-ChIP-Seq(GSE111879)/Homer(0.616)
6	CTAGCGATCGTACTGACGATCATGGCTAACGT	1e-98	-227.1	0.1068	0.0266	57.2bp (78.9bp)	Nkx6.1(Homeobox)/Islet-Nkx6.1-ChIP-Seq(GSE40975)/Homer(0.760)
7	GTCAAGCTCAGTAGTCACGTATGCGTCACTGACGTACTGA	1e-97	-224.8	0.0423	0.0033	52.4bp (14.7bp)	STAT5(Stat)/mCD4+-Stat5-ChIP-Seq(GSE12346)/Homer(0.710)
8	AGTCCGTAATGCCGTACGTAACTGACGTCTAGAGTCACGT	1e-96	-223.1	0.0541	0.0081	52.2bp (18.1bp)	NKX2-3/MA0672.1/Jaspar(0.761)
9	CTGAACTGCTAGCGTACTAGCTGACTAGACGT	1e-94	-218	0.1377	0.0427	56.3bp (50.5bp)	SD0001.1_at_AC_acceptor/Jaspar(0.637)
10	CATGCGATCGATCTAGCGTACTAGCGATCTAGCTAGCTGAGTCACTGA	1e-81	-188.8	0.0489	0.0078	49.6bp (31.6bp)	NFAT(RHD)/Jurkat-NFATC1-ChIP-Seq(Jolma_et_al.)/Homer(0.736)
11	ACGTACGTACGTCGTAAGTCCGTAACGTCGTAAGTCCGTAACGTCGTA	1e-79	-182.1	0.0479	0.0072	54.9bp (29.6bp)	POU5F1B/MA0792.1/Jaspar(0.685)
12	CTAGCTAGACTGGACTCGTAGTACGTACGATC	1e-72	-166.8	0.0454	0.0079	54.7bp (59.0bp)	PB0156.1_Plagl1_2/Jaspar(0.751)
13	ACGTCGTAGTCACGTAGCTACGTAACGTCGTATGACCGTA	1e-67	-156.2	0.0437	0.0061	54.4bp (14.1bp)	MEF2C/MA0497.1/Jaspar(0.789)
14	CGTACGTACAGTCGTACTGAAGTCCTGAACGT	1e-66	-154	0.0434	0.0079	55.6bp (53.1bp)	Prop1(Homeobox)/GHFT1-PROP1.biotin-ChIP-Seq(GSE77302)/Homer(0.709)
15	CGTATGACCGTAAGCTTGACAGTCCGATAGCTTACGCGTATCGACGTA	1e-65	-151.2	0.0652	0.0152	51.8bp (42.5bp)	ZSCAN4/MA1155.1/Jaspar(0.656)
16	CGTACGTAACTGACGTACTGCGTAAGTCCGTAAGTCACGTACGTCGTA	1e-65	-150.6	0.0326	0.0033	54.9bp (22.6bp)	NKX3-2/MA0122.2/Jaspar(0.672)
17	CTGACGATCAGTACTGCATGCGATGCATTCAG	1e-65	-149.8	0.0427	0.0081	55.1bp (57.6bp)	NFYB/MA0502.1/Jaspar(0.773)
18	CGTAACGTCGTAACGTCGTACGTACGTACGTACGTAAGTCAGTCCGTA	1e-62	-143.6	0.0416	0.0066	53.2bp (19.6bp)	TBP/MA0108.2/Jaspar(0.735)
19	TGACCGTATCAGCGTAATCGCAGTATGCGTACCGATAGTCGCATCAGT	1e-60	-139.1	0.0489	0.0108	58.0bp (43.3bp)	PB0134.1_Hnf4a_2/Jaspar(0.656)
20	CGTAACTGCGTAACTGACGTACTGACGTACTGACTGCGTAAGTCCGTA	1e-59	-137.5	0.0406	0.0071	52.7bp (37.2bp)	KLF4/MA0039.3/Jaspar(0.676)
21	ATCGAGTCCGTAGTACCTAGAGTCGTACAGTC	1e-58	-135.8	0.0305	0.0051	58.9bp (2.3bp)	KLF4/MA0039.3/Jaspar(0.767)
22	AGTCAGTCCGTAACTGACTGACTGAGTCACGTACTGACTGCGTAACTG	1e-56	-129.4	0.0392	0.0075	56.4bp (10.1bp)	POL011.1_XCPE1/Jaspar(0.618)
23	AGTCACGTACGTAGTCACGTAGTCCGTAAGTCACGTACGTACTGCGTA	1e-54	-125.4	0.0385	0.0082	54.0bp (62.0bp)	NKX2-8/MA0673.1/Jaspar(0.664)
24	ATCGACTGACTGCGTACTAGATCGCGTACGAT	1e-53	-123	0.0458	0.0094	61.9bp (47.9bp)	ZNF467(Zf)/HEK293-ZNF467.GFP-ChIP-Seq(GSE58341)/Homer(0.689)
25	AGTCACGTACGTACGTAGTCCGTAACGTACTGACGTACTG	1e-48	-111.7	0.0361	0.0066	54.0bp (56.2bp)	Tcf7(HMG)/GM12878-TCF7-ChIP-Seq(Encode)/Homer(0.849)
26	CGTAGCTACGTAGTACGCTAGTCAGCATCGATCGATCGTA	1e-47	-109.8	0.0357	0.0058	55.0bp (65.2bp)	PB0165.1_Sox11_2/Jaspar(0.787)
27	AGTCCGTAAGTCACGTACTGAGTCCGTAAGTCACGTACGT	1e-46	-107.9	0.0354	0.0077	53.1bp (52.2bp)	PB0091.1_Zbtb3_1/Jaspar(0.857)
28	CGTACGTAACGTCGTAACTGACGTCGTACGTACGTACGTA	1e-46	-106	0.035	0.0082	53.6bp (48.8bp)	HOXD11/MA0908.1/Jaspar(0.721)
29	ACTGACTGAGTCACTGAGTCCGTACGTAACGT	1e-45	-104.2	0.042	0.0104	59.6bp (51.5bp)	CEBPG/MA0838.1/Jaspar(0.697)
30	ACGTACTGACTGCGTAACTGACGTACTGACGTAGTCACGT	1e-44	-102.3	0.0343	0.0073	50.9bp (43.7bp)	Nkx2.5(Homeobox)/HL1-Nkx2.5.biotin-ChIP-Seq(GSE21529)/Homer(0.695)
31	GACTTAGCGCATGATCCATGGCATCGTAACTG	1e-42	-98.56	0.0472	0.0118	55.8bp (43.3bp)	PB0139.1_Irf5_2/Jaspar(0.586)
32	CGTAACTGACGTACTGACTGAGTCCGTAACTGACTGACGTACTGACTG	1e-42	-96.73	0.0333	0.0057	56.3bp (15.6bp)	Slug(Zf)/Mesoderm-Snai2-ChIP-Seq(GSE61475)/Homer(0.746)
33	AGTCACTGAGTCAGTCACGTACTGACTGCGTA	1e-41	-96.02	0.0874	0.0353	56.8bp (54.3bp)	E2A(bHLH),near_PU.1/Bcell-PU.1-ChIP-Seq(GSE21512)/Homer(0.676)
34	CGTAACGTACGTACGTACGTACTGAGTCAGTCACGTACGT	1e-39	-91.28	0.0323	0.0077	55.0bp (9.3bp)	POU5F1/MA1115.1/Jaspar(0.637)
35	AGTCCGTAAGTCCGTACGTAACTGAGTCCGTAAGTCCGTA	1e-38	-89.48	0.0319	0.008	50.4bp (26.5bp)	PB0208.1_Zscan4_2/Jaspar(0.669)
36	CGTAAGTCACGTACGTACGTAGTCACGTACTGACGTACGTCGTAACGT	1e-31	-72.71	0.035	0.0094	56.6bp (28.0bp)	Ets1-distal(ETS)/CD4+-PolII-ChIP-Seq(Barski_et_al.)/Homer(0.719)
37	CGTAACGTACTGAGTCACGTAGTCACTGCGTA	1e-30	-71.12	0.0607	0.023	59.5bp (58.1bp)	PB0139.1_Irf5_2/Jaspar(0.645)
38	ACGTAGTCACTGAGTCACTGACGTACTGAGTC	1e-29	-68.83	0.0277	0.0058	58.7bp (50.6bp)	Hes1/MA1099.1/Jaspar(0.831)
39	GTACGTACGCTAGATCGCATAGCTGCTAGCATTCGACGTACTAGGCAT	1e-29	-67.19	0.0274	0.0057	48.1bp (2.4bp)	Nkx3-1/MA0124.2/Jaspar(0.734)
40	ACGTAGTCACGTACTGCGTACGTAACTGACGT	1e-28	-65.44	0.0333	0.0086	52.6bp (11.3bp)	NKX2-8/MA0673.1/Jaspar(0.699)
