# Supplementary material for: Sequence logic at enhancers governs a dual mechanism of endodermal organ fate induction by FOXA pioneer factors
Source: Nat Commun. 2021 Nov 17;12:6636. doi: 10.1038/s41467-021-26950-0 (PMC8599738; doi:10.1038/s41467-021-26950-0)
Supplement: Supplementary file 32 — Dataset 29 [file 41467_2021_26950_MOESM32_ESM.xlsx]

## Sheet:  
Supplementary Data 29. De novo motifs enriched in class I hepatic enhancers overlapping HNF4A binding sites at HP stage compared to class II hepatic enhancers overlapping HNF4A binding sites at HP stage. Enriched binding motifs were determined using Fisher’s exact test, 1 sided, adjusted for multiple comparisons.
Rank	Motif	P-value	log P-pvalue	% of Targets	% of Background	STD(Bg STD)	Best Match/Details	* = Likely false positive
1	GCTAGTACCGATGTCACGTACTAGGACTGTCACGTACGTAAGTCCGTA	1e-27	-63.71	0.1085	0.0055	52.0bp (67.3bp)	Foxa2/MA0047.2/Jaspar(0.913)
2	AGTCACGTCGTAACGTCGATACGTCATGAGTC	1e-24	-56.37	0.0991	0.0022	55.2bp (0.0bp)	Mef2a(MADS)/HL1-Mef2a.biotin-ChIP-Seq(GSE21529)/Homer(0.717)
3	AGCTAGTCACGTATGCCGTAACGTAGCTAGTCGTACCGTA	1e-22	-52.78	0.0943	0.0052	63.6bp (28.5bp)	TEAD1(TEAD)/HepG2-TEAD1-ChIP-Seq(Encode)/Homer(0.671)
4	ACGTATGCCTGAATCGATGCAGTCGTCATACGGTCACGTACGTACGTA	1e-21	-49.25	0.0896	0.0031	63.0bp (0.0bp)	CDX2/MA0465.1/Jaspar(0.625)
5	CATGATCGTCGAGATCCGTAACGTACGTCAGTCTAGAGCTAGCTGCAT	1e-21	-49.25	0.0896	0.0048	47.4bp (17.9bp)	PB0016.1_Foxj1_1/Jaspar(0.756)
6	TCAGTGACACGTAGTCAGCTGATCGTCACATGCTAGTACGCTAGCTAG	1e-19	-45.32	0.1038	0.0064	52.6bp (0.5bp)	EBF(EBF)/proBcell-EBF-ChIP-Seq(GSE21978)/Homer(0.699)
7	CGTATGACGACTAGTCGATCGATCCGTAATCGACGTTAGCGCATATCG	1e-18	-42.37	0.0991	0.0087	53.7bp (37.4bp)	Smad3(MAD)/NPC-Smad3-ChIP-Seq(GSE36673)/Homer(0.684)
8	AGCTCGTACGATACGTGCTATGCAGATCGATCGTCAGCTATGCAGACT	1e-18	-42.34	0.0802	0.0058	60.3bp (4.9bp)	PB0081.1_Tcf1_1/Jaspar(0.643)
9	AGTCGTACCGTACTAGCATGCTAGTCGATGCAATGCCTGAATGCGCAT	1e-17	-39.47	0.0943	0.0087	58.7bp (25.2bp)	ZEB1(Zf)/PDAC-ZEB1-ChIP-Seq(GSE64557)/Homer(0.609)
10	CTAGCTAGTAGCCGTACAGTTCAGATGCTGCACTGACTAGACTGACGT	1e-16	-38.98	0.0755	0.0017	56.4bp (0.0bp)	PB0014.1_Esrra_1/Jaspar(0.633)
11	GTCAACGTCGTAACGTACGTACTGGTCAAGTC	1e-15	-36.63	0.0896	0.0085	39.1bp (40.8bp)	Hnf6b(Homeobox)/LNCaP-Hnf6b-ChIP-Seq(GSE106305)/Homer(0.833)
12	CTGAATGCGTACAGTCAGTCAGCTTGACGTCAAGTCAGTCAGCTGACT	1e-15	-35.69	0.0708	0.004	54.0bp (38.8bp)	SD0001.1_at_AC_acceptor/Jaspar(0.692)
13	ACGTATGCAGCTCTAGCTGATACGGCTAGACTACGTATCGCGATAGTC	1e-15	-35.69	0.0708	0.0037	41.3bp (24.2bp)	Gfi1b/MA0483.1/Jaspar(0.638)
14	GACTGTACCGTAATCGAGCTCAGTCATGTACGGTCAGTCAGTACAGCT	1e-15	-35.69	0.0708	0	47.8bp (0.0bp)	MYB/MA0100.3/Jaspar(0.736)
15	CGTAACGTCGATACGTCGTAAGTCCGTAAGTC	1e-14	-34.4	0.0991	0.0091	37.2bp (36.8bp)	POL012.1_TATA-Box/Jaspar(0.745)
16	AGTCAGTCATCGTCAGAGTCCGATACGTAGCT	1e-14	-34.4	0.0991	0.0113	53.7bp (28.1bp)	TFCP2/MA0145.3/Jaspar(0.680)
17	GACTATGCAGTCGCATCTAGCTAGAGCTGCTA	1e-13	-31.92	0.0943	0.0116	46.9bp (40.4bp)	Bcl6(Zf)/Liver-Bcl6-ChIP-Seq(GSE31578)/Homer(0.630)
18	ATGCCGATACTGCGATACGTATGCCGTAGATCCGTATGACCGTATCAG	1e-13	-31.12	0.0802	0.0073	46.3bp (5.5bp)	Fox:Ebox(Forkhead,bHLH)/Panc1-Foxa2-ChIP-Seq(GSE47459)/Homer(0.725)
19	AGTCACGTATGCACGTACTGCGTACGTAACGT	1e-12	-29.48	0.0896	0.0119	42.9bp (50.3bp)	Tcf3(HMG)/mES-Tcf3-ChIP-Seq(GSE11724)/Homer(0.673)
20	CGTAAGTCAGCTCGTATACGAGCTGTCAGTAC	1e-12	-29.32	0.0613	0.0034	55.5bp (38.2bp)	ZBTB12(Zf)/HEK293-ZBTB12.GFP-ChIP-Seq(GSE58341)/Homer(0.675)
21	ACTGAGTCACTGAGTCCGTAACTGGTACAGCT	1e-12	-29.32	0.0613	0.0057	52.8bp (8.0bp)	NHLH1/MA0048.2/Jaspar(0.736)
22	GATCGCATCATGAGTCGATCAGCTAGCTATGCGACTACGT	1e-12	-28.45	0.0755	0.0082	46.3bp (44.9bp)	ZNF7(Zf)/HepG2-ZNF7.Flag-ChIP-Seq(Encode)/Homer(0.660)
23	ATCGATGCTGCAATGCGCTATCAGTCGACTGACAGTTACG	1e-12	-28.45	0.0755	0.0086	52.7bp (43.6bp)	PB0207.1_Zic3_2/Jaspar(0.735)
24	ACTGAGCTACGTCAGTGACTATCGACGTACTGTCAGGTCAATGCAGCT	1e-12	-28.45	0.0755	0.0064	55.9bp (44.3bp)	FOXH1/MA0479.1/Jaspar(0.645)
25 *	CGATACTGATGCGCATACTGGCTAATGCGCATCATGCATG	1e-11	-25.85	0.0708	0.0084	53.8bp (29.5bp)	MafA(bZIP)/Islet-MafA-ChIP-Seq(GSE30298)/Homer(0.792)
26 *	GATCGATCCAGTACTGACGTCAGTCATGCTAGTCAGTACG	1e-11	-25.85	0.0708	0.0075	53.5bp (53.4bp)	Unknown-ESC-element(?)/mES-Nanog-ChIP-Seq(GSE11724)/Homer(0.673)
27 *	TACGCGTATCGACTGATCAGGCATCTAGCTAGACTGTACG	1e-11	-25.85	0.0708	0.0086	53.4bp (42.4bp)	PRDM1/MA0508.2/Jaspar(0.687)
28 *	CGTAATCGCTAGACTGGACTATGCCGATCTGA	1e-11	-25.85	0.0708	0.0075	55.4bp (69.8bp)	PB0030.1_Hnf4a_1/Jaspar(0.681)
29 *	TAGCGTACTGACGCTACGATGCTACGATCATG	1e-10	-23.35	0.1038	0.0207	60.7bp (39.2bp)	Bhlha15/MA0607.1/Jaspar(0.853)
30 *	ACTGAGTCACGTACTGATCGACGTAGTCGACTACGTTGAC	1e-10	-23.32	0.066	0.0082	55.9bp (36.1bp)	PB0196.1_Zbtb7b_2/Jaspar(0.725)
31 *	GTACGTCAGTCAGCTACAGTACGTGATCGATCCGTAATGCGTACGATC	1e-10	-23.32	0.066	0.0082	36.2bp (53.2bp)	TEAD2/MA1121.1/Jaspar(0.702)
32 *	TCGATGCACTGACATGCAGTTCAGTCGATGCATGACTCAGCTGACTAG	1e-09	-22.52	0.0755	0.0093	61.9bp (23.5bp)	PRDM1(Zf)/Hela-PRDM1-ChIP-Seq(GSE31477)/Homer(0.759)
33 *	ACGTATCGACGTAGTCACGTACGTACTGAGTC	1e-09	-21.51	0.0991	0.0199	49.7bp (28.4bp)	Smad4/MA1153.1/Jaspar(0.801)
34 *	AGCTAGCTACTGTAGCGTACAGTCGCATAGTCAGTCGTCA	1e-08	-18.48	0.0566	0.0069	54.0bp (5.7bp)	ERRg(NR)/Kidney-ESRRG-ChIP-Seq(GSE104905)/Homer(0.655)
35 *	ACTGCTAGATCGAGTCACGTCATGATCGAGTCAGTCAGTCAGTCGCTA	1e-08	-18.48	0.0566	0.006	52.9bp (17.5bp)	Sp1(Zf)/Promoter/Homer(0.653)
36 *	CAGTATGCGTCAAGCTACGTACGTAGTCCGTAACTGGATC	1e-07	-16.57	0.0708	0.013	59.3bp (59.3bp)	ETV6/MA0645.1/Jaspar(0.658)
37 *	CGTACGTACGTACTGACGTACTGAGTCATCGATCGAGTAC	1e-07	-16.29	0.0849	0.0199	73.5bp (98.3bp)	ZNF384/MA1125.1/Jaspar(0.852)
38 *	TCGATCGATCGACAGTCTAGTCAGTGCACTGATCAGCTGA	1e-07	-16.15	0.0613	0.0104	56.8bp (61.4bp)	NFAT(RHD)/Jurkat-NFATC1-ChIP-Seq(Jolma_et_al.)/Homer(0.717)
39 *	GCATGCTAGCATGTCACGATACTGGCATGACTGCTACGATAGCTAGCT	1e-06	-14.87	0.0377	0.0027	60.9bp (0.0bp)	PB0119.1_Foxa2_2/Jaspar(0.815)
40 *	AGTCCGTAAGTCCGTAGTACCTGAGTACCTGAAGTCCGTA	0.001	-8.144	0.0472	0.0135	39.2bp (22.1bp)	PB0130.1_Gm397_2/Jaspar(0.772)
41 *	ACGTACTGCGTACGTAACGTACTGCGTACGTAACGTACTG	0.01	-6.237	0.0283	0.0072	60.6bp (66.9bp)	PB0028.1_Hbp1_1/Jaspar(0.934)
