# Supplementary material for: Sequence logic at enhancers governs a dual mechanism of endodermal organ fate induction by FOXA pioneer factors
Source: Nat Commun. 2021 Nov 17;12:6636. doi: 10.1038/s41467-021-26950-0 (PMC8599738; doi:10.1038/s41467-021-26950-0)
Supplement: Supplementary file 33 — Dataset 30 [file 41467_2021_26950_MOESM33_ESM.xlsx]

## Sheet:  
Supplementary Data 30. De novo motifs enriched in class II hepatic enhancers overlapping HNF4A binding sites at HP stage compared to class I hepatic enhancers overlapping HNF4A binding sites at HP stage. Enriched binding motifs were determined using Fisher’s exact test, 1 sided, adjusted for multiple comparisons.
Rank	Motif	P-value	log P-pvalue	% of Targets	% of Background	STD(Bg STD)	Best Match/Details	* = Likely false positive
1	GCATCATGATCGCATGACTGATCGGTACCGAT	1e-53	-122.4	0.1424	0.0078	51.0bp (37.4bp)	LRF(Zf)/Erythroblasts-ZBTB7A-ChIP-Seq(GSE74977)/Homer(0.631)
2	CTGATCAGTCGAATGCGTACAGTCGCATACTGCAGTACTG	1e-48	-111.9	0.1335	0.0095	65.5bp (62.7bp)	POL009.1_DCE_S_II/Jaspar(0.764)
3	CGTATCAGAGCTACGTAGTCGTACGTCAGTACGCATATCGTGACGTCA	1e-38	-88.2	0.1128	0.0083	55.1bp (31.4bp)	PB0091.1_Zbtb3_1/Jaspar(0.815)
4	CGTAACTGCGTACTAGATGCACGTCTAGTACGCTAGTACG	1e-34	-78.49	0.1039	0.0057	47.6bp (0.0bp)	Tcf21(bHLH)/ArterySmoothMuscle-Tcf21-ChIP-Seq(GSE61369)/Homer(0.654)
5	CTGAAGCTCAGTCATGCGTACAGTAGCTCATGCGTAGCAT	1e-32	-75.31	0.1009	0.0083	47.1bp (43.1bp)	Cux2(Homeobox)/Liver-Cux2-ChIP-Seq(GSE35985)/Homer(0.895)
6	ACGTAGCTGACTGTCAAGCTCTGACGTACGATCTGACATG	1e-32	-75.31	0.1009	0.0069	57.8bp (55.3bp)	PB0187.1_Tcf7_2/Jaspar(0.644)
7	TCAGCTGATAGCGCATACGTGCATCAGTACTGTGACTGAC	1e-31	-72.17	0.0979	0.0038	53.8bp (0.0bp)	PB0134.1_Hnf4a_2/Jaspar(0.714)
8	AGTCGTCAATCGTAGCTGACCGTATAGCCGTAATCGACGTATCGTCGA	1e-29	-69.06	0.095	0.0072	59.3bp (0.0bp)	PAX5(Paired,Homeobox),condensed/GM12878-PAX5-ChIP-Seq(GSE32465)/Homer(0.691)
9	CGATATCGTAGCGTCACTGACTAGCATGATGCGACTACGTCATGACTG	1e-29	-69.06	0.095	0.0095	56.6bp (75.0bp)	ZFX(Zf)/mES-Zfx-ChIP-Seq(GSE11431)/Homer(0.598)
10	CGTAATGCAGTCGATCGATCCGATACTGATGCGCATACTG	1e-29	-68.5	0.1187	0.013	62.7bp (26.7bp)	Unknown-ESC-element(?)/mES-Nanog-ChIP-Seq(GSE11724)/Homer(0.683)
11	ACGTACGTTACGCAGTAGTCAGTCAGCTGACT	1e-29	-68.5	0.1187	0.0139	56.3bp (47.0bp)	NR4A2/MA0160.1/Jaspar(0.844)
12	CGTAGACTCGTAGCTACTGAAGTCCGTAGCATATCGGCTA	1e-28	-65.98	0.092	0.009	45.7bp (11.0bp)	Foxf1(Forkhead)/Lung-Foxf1-ChIP-Seq(GSE77951)/Homer(0.814)
13	CTGACGATCTGAACTGAGCTCGTACGTACATG	1e-28	-65.98	0.092	0.0059	50.5bp (51.3bp)	SD0001.1_at_AC_acceptor/Jaspar(0.666)
14	ATCGATGCCGTACTAGATCGACGTACTGCTAGGTACCGTAATGCGTCA	1e-28	-65.87	0.1157	0.0139	54.7bp (19.2bp)	CTCFL/MA1102.1/Jaspar(0.746)
15	GCATAGTCAGTCAGTCCGTACGATATCGGCTAAGTCAGTC	1e-27	-62.94	0.089	0.0028	53.9bp (0.0bp)	NR2F1/MA0017.2/Jaspar(0.701)
16	TAGCGCATATCGCGATATCGTGCAGTACGTCAGCTACTGA	1e-27	-62.94	0.089	0.0065	56.1bp (7.4bp)	MEIS1/MA0498.2/Jaspar(0.749)
17	GCATTAGCGTCATAGCTGCATCGACGTATCAGCTGATCAGTGCACTGA	1e-24	-55.73	0.1365	0.0212	51.9bp (45.1bp)	SOX10/MA0442.2/Jaspar(0.715)
18	CTAGACTGATCGACTGACGTGTACTGACAGTCACGTACTG	1e-23	-54.04	0.0801	0	55.0bp (0.0bp)	PB0156.1_Plagl1_2/Jaspar(0.637)
19	ACGTATGCGCATATCGCGTAATCGAGCTAGCTAGTCCGTAATCGGACT	1e-22	-51.58	0.1306	0.0227	55.3bp (39.5bp)	Atf2(bZIP)/3T3L1-Atf2-ChIP-Seq(GSE56872)/Homer(0.656)
20	GTCACGATTAGCGCTACAGTTACGTGCATCGATCGATGACGCATACTG	1e-22	-50.72	0.0979	0.0143	59.0bp (44.1bp)	EWS:FLI1-fusion(ETS)/SK_N_MC-EWS:FLI1-ChIP-Seq(SRA014231)/Homer(0.671)
21	ATCGCGTAACTGCATGGCTAAGCTTGCACAGT	1e-20	-48.3	0.0742	0.0073	45.4bp (59.6bp)	SD0003.1_at_AC_acceptor/Jaspar(0.709)
22	CTAGCTGATCAGCTAGCTGAGCTATAGCGCTA	1e-20	-47.53	0.1246	0.0239	56.2bp (38.0bp)	SPIB/MA0081.1/Jaspar(0.677)
23	ATGCGTCAAGTCGTACGACTTACGATGCCTGAATCGCTGA	1e-19	-45.93	0.092	0.0124	60.2bp (11.2bp)	Slug(Zf)/Mesoderm-Snai2-ChIP-Seq(GSE61475)/Homer(0.795)
24	GCATTGCACGATCGATACTGAGCTAGCTTCGA	1e-19	-45.49	0.0712	0.0083	52.8bp (43.3bp)	Sox5/MA0087.1/Jaspar(0.872)
25	CATGTACGACTGCGATCATGCTAGATCGTCGATGCATGCA	1e-18	-43.58	0.089	0.0105	55.4bp (11.3bp)	RBPJ/MA1116.1/Jaspar(0.826)
26	TCGACTAGCTAGCATGTGACCTGAACTGCAGTGATCGTCAGTCACGTA	1e-18	-42.72	0.0682	0.0029	52.2bp (0.0bp)	THAP1/MA0597.1/Jaspar(0.665)
27	CAGTACTGAGCTAGCTAGTCGCATATGCGCTATCGAGTCATAGCGCAT	1e-18	-42.72	0.0682	0.0055	57.9bp (18.1bp)	PB0062.1_Sox12_1/Jaspar(0.620)
28	TAGCCTGAACTGGTACGCTATCGATAGCGCTAATCGTAGCGTCATCGA	1e-18	-42.72	0.0682	0.0057	49.9bp (47.2bp)	PRDM9(Zf)/Testis-DMC1-ChIP-Seq(GSE35498)/Homer(0.654)
29	TACGGTACATCGCTGAATCGCGTAGCATAGTC	1e-17	-40.81	0.1009	0.0145	59.9bp (22.3bp)	PB0127.1_Gata6_2/Jaspar(0.683)
30	CTAGCTAGATCGACGTACGTTGACGCTAACTGCTAGCTAGCGTAACGT	1e-17	-40.01	0.0653	0.0072	50.9bp (12.5bp)	NR2C2/MA0504.1/Jaspar(0.650)
31	GTCAGCATAGTCGACTTACGGTACGTCACGAT	1e-17	-40.01	0.0653	0.0082	56.5bp (43.4bp)	Oct6(POU,Homeobox)/NPC-Pou3f1-ChIP-Seq(GSE35496)/Homer(0.699)
32	GACTGACTCTGACATGTACGGCATCTGAGTAC	1e-14	-32.86	0.089	0.0166	56.9bp (29.6bp)	NFIL3/MA0025.1/Jaspar(0.674)
33	TGACGTACGCTAAGTCGATCTCGACGATCATGACGTAGTCAGTCCGTA	1e-14	-32.42	0.0742	0.0123	49.3bp (27.7bp)	Klf12/MA0742.1/Jaspar(0.567)
34	ACTGAGCTGTCACTGACTAGATGCAGTCACGT	1e-14	-32.42	0.0742	0.0098	52.4bp (47.6bp)	Pitx1(Homeobox)/Chicken-Pitx1-ChIP-Seq(GSE38910)/Homer(0.674)
35	AGCTCTAGAGCTCGTAACTGAGTCTAGCAGCT	1e-14	-32.42	0.0742	0.0138	60.5bp (58.7bp)	DMRT3/MA0610.1/Jaspar(0.735)
36 *	ACGTACTGACTGCGTAAGTCACTGACGTCGTA	1e-11	-27.26	0.0801	0.0146	56.7bp (9.7bp)	Gmeb1/MA0615.1/Jaspar(0.735)
37 *	ATGCGCATATGCCGATCATGTACGCTGATACGTCGATGCACTGATCAG	1e-11	-25.67	0.089	0.0195	57.9bp (24.0bp)	NFATC2/MA0152.1/Jaspar(0.649)
38 *	CGTAAGTCCGTAAGTCACTGACGTACTGACGT	1e-09	-22.3	0.0593	0.013	45.3bp (58.3bp)	CLOCK/MA0819.1/Jaspar(0.957)
39 *	CGTACGTAAGTCAGTCACTGCGTAAGTCCGTA	1e-09	-21.55	0.1009	0.0302	47.7bp (32.7bp)	MF0009.1_TRP(MYB)_class/Jaspar(0.839)
40 *	ATGCGCTATGACGCTATAGCGTCAGACTACGTACGTATGCGTACGTAC	1e-08	-20.43	0.0564	0.0107	41.4bp (28.5bp)	TBX21/MA0690.1/Jaspar(0.637)
41 *	AGTCCGTAAGTCACGTCGTAACTGAGTCACTG	1e-08	-20.43	0.0564	0.0121	51.7bp (30.8bp)	PB0051.1_Osr2_1/Jaspar(0.650)
42 *	ACTGCGTAAGTCAGTCCGTAAGTCCGTAACTGACTGAGTCACGTACTG	1e-08	-18.6	0.0534	0.0128	52.7bp (55.6bp)	RUNX1/MA0002.2/Jaspar(0.702)
