# Supplementary material for: Sequence logic at enhancers governs a dual mechanism of endodermal organ fate induction by FOXA pioneer factors
Source: Nat Commun. 2021 Nov 17;12:6636. doi: 10.1038/s41467-021-26950-0 (PMC8599738; doi:10.1038/s41467-021-26950-0)
Supplement: Supplementary file 41 — Source Data [file 41467_2021_26950_MOESM41_ESM.xlsx]

## Sheet: Figure 1
Figure 1b qRT-PCR at PP2 stage
	Control relative expression	FOXA1 -/- relative expression	FOXA2 -/- relative expression
PDX1	0.976588	1.43481	0.417612
	1.04669	0.882831	0.396912
	0.976726	0.918316	0.875647
NKX6.1	1.18218	0.988506	0.122943
	0.808443	0.913663	0.113534
	1.00938	1.28909	0.096941
Figure 1b Flow cytometry at PP2 stage
	Percent control cells	Percent FOXA1 -/- cells	Percent FOXA2 -/- cells
PDX1+/NKX6.1+	28.1	36.8	4.46
	25.3	33.5	2.71
	22.6	33.5	6.77
Figure 1c qRT-PCR at PP2 stage
	Control relative expression	FOXA1 -/- relative expression	FOXA2 -/- relative expression
FOXA1	1.10589		3.52185
	1.06877		2.68736
	0.825333		3.87542
FOXA2	1.35536	0.881283
	0.782194	0.833881
	0.86245	1.46008
Figure 1d Flow cytometry at PP2 stage
	Percent control cells	Percent FOXA1/2 -/- cells
PDX1+/NKX6.1+	28.1	0.14
	25.3	0.16
	22.6	1.35
Figure 1e RNA-seq at PP2 stage
	Control FPKM	FOXA1/2 -/- FPKM
PDX1	110.889	2.53934
	106.584	4.28934
	112.369	2.68926
	95.3818	0.734384
NKX6.1	25.1461	0.198512
	18.6612	0
	30.9793	0.027114
	22.7365	0
PROX1	22.6317	8.10057
	36.5243	9.35805
	34.7412	5.54699
	30.8055	4.36161
PTF1A	25.3933	0.0887683
	15.5361	0
	20.9667	0
	17.6147	0
SOX9	77.6349	11.3473
	64.5438	45.4104
	81.4273	27.1405
	72.9103	10.2988

## Sheet: Supp Figure 1
Supplementary Figure 1f RNA-seq at PP2 stage
	Control FPKM	FOXA1/2 -/- FPKM
SOX17	185.301	273.187
	278.587	322.466
	161.963	213.189
	115.81	190.786
GATA4	62.6094	98.5905
	79.3748	85.4682
	86.0395	87.2986
	46.999	82.9389
Supplementary Figure 1f Flow cytometry at DE stage
	Percent control cells	Percent FOXA1/2 -/- cells
SOX17	99	99.5
	98	99.1
	97.9	98.9
Supplementary Figure 1g RNA-seq at PP2 stage
	Control FPKM	FOXA1/2 -/- FPKM
HNF4A	44.6302	70.8981
	51.433	41.0126
	57.7379	114.048
	34.3081	84.7045
HNF1B	40.6163	19.7284
	51.5308	39.6076
	49.298	29.5874
	38.204	27.3335
Supplementary Figure 1g Flow cytometry at GT stage
	Percent control cells	Percent FOXA1/2 -/- cells
HNF1B	95.9	90.4
	98.2	89.9
	97.3	90.8

## Sheet: Supp Figure 5
Supplementary Figure 5c RNA-seq during pancreas induction
	ES FPKM	DE FPKM	GT FPKM	PP1 FPKM	PP2 FPKM
HNF6	0.704089	0.0859356	3.25055	29.2618	68.2248
	1.36816	0.0706072	3.44117	34.0927	71.8769
	0.0821051	0.141204	2.04017	33.637	68.4753
RFX6	0.0107453	0	2.517	27.6676	12.9774
	0.000231392	0.0276293	2.5703	27.1016	13.4865
	0.00522774	0	1.21158	40.5011	11.193
SOX9	0.507797	0.0329694	1.89707	10.2477	62.2318
	0.596184	0.0193575	1.921	9.70009	63.3168
	0.398265	0.0219327	1.5435	9.84952	59.1334
HNF1B	0.140691	10.7041	16.7942	26.777	43.2036
	0.125159	11.0863	17.6782	27.0047	41.7723
	0.0725113	7.86886	26.5694	34.7107	53.7222
MEIS1	0.143463	1.33003	9.97632	34.2334	70.8616
	0.0371674	0.36468	10.6342	44.4172	77.8533
	0.0662834	0.263693	9.34245	84.6209	93.0794
PDX1	0	0	0.252662	28.9447	173.333
	0	0	0.277567	30.8632	176.48
	0	0	0.083818	30.9554	212.057

## Sheet: Supp Figure 6
Supplementary Figure 6a qRT-PCR at PP2 stage
	shSCRAM relative expression	shPDX1 relative expression
PDX1	0.683341	0.035112
	1.31666	0.0436297
FOXA1	1.18852	1.79293
	0.811484	1.57432
FOXA2	0.850321	1.38269
	1.14968	0.679827

## Sheet: Figure 6
Figure 6b ChIP-qPCR at GT stage
	Percent input control	Percent input motif optimized
FOXA1 (NKX6.1 enhancer, primer pair 1)	0.094027	0.22774
	0.027054	0.213188
	0.019653	0.193419
FOXA1 (NKX6.1 enhancer, primer pair 2)	0.086822	0.180909
	0.040791	0.206543
	0.062857	0.297999
FOXA1 (negative control primer pair)	0.0433503	0.0173847
	0.0265898	0.0104883
	0.0815604	0.0559063
FOXA2 (NKX6.1 enhancer, primer pair 1)	0.111648	0.600693
	0.059865	0.486957
	0.089512	0.551795
FOXA2 (NKX6.1 enhancer, primer pair 2)	0.129199	0.60169
	0.167026	0.650888
	0.134374	0.579186
FOXA2 (negative control primer pair)	0.075402	0.21659
	0.086332	0.127665
	0.0628549	0.237624
H3K4me1 (NKX6.1 enhancer, primer pair 1)	5.01127	37.9033
	5.19578	38.8886
	5.46433	41.9848
H3K4me1 (NKX6.1 enhancer, primer pair 2)	5.36591	40.3213
	4.75289	37.7783
	4.63386	43.1654
H3K4me1 (negative control primer pair)	4.41923	4.20091
	4.78522	4.01179
	4.74095	3.11178
H3K27ac (NKX6.1 enhancer, primer pair 1)	0.310376	0.545849
	0.288427	0.269213
	0.335779	0.243134
H3K27ac (NKX6.1 enhancer, primer pair 2)	0.014611	0.113395
	0.180197	0.076072
	0.187284	0.196283
H3K27ac (negative control primer pair)	0.193948	0.0979662
	0.18578	0.213887
	0.122194	0.0571456
Figure 6e Flow cytometry at PP2 stage
	Percent control cells	Percent motif optimized cells
PDX1+/NKX6.1+	21.5	68.8
	22.1	71.1
	23.5	72.2

## Sheet: Supp Figure 7
Supplementary Figure 7d qRT-PCR at the GT and PP2 stages
	Control relative expression	Motif optimized relative expression
NKX6.1 GT	0.000488253	0
	0	0
	0	0
NKX6.1 PP2	0.490514	0.697444
	0.648625	1.17292
	0.94725	1.22243
Supplementary Figure 7g qRT-PCR at EN stage
	Control relative expression	Motif optimized relative expression
GCG	0.93	0.22
	1.08	0.2
Supplementary Figure 7g Flow cytometry at EN stage
	Control relative expression	Motif optimized relative expression
NKX6.1/INS+	15	31.7
	12.5	30.9
	16.1	31.8

## Sheet: Supp Figure 9
Supplementary Figure 9a RNA-seq during liver induction
	ES FPKM	DE FPKM	GT FPKM	HP FPKM
CEBPA	1.15974	0.000341625	0.888582	32.5886
	0.847926	0.263527	0.879249
	0.714235	0.00038708	1.77083
HNF4A	0	1.41	4.16	88.3778
	0	2	5.78
	0	1.46	5.69
TBX3	0	1.04	18.91	167.784
	0	1.44	20.74
	0	0.95	22.27
